# Supplementary material for: CRISPRi–TnSeq maps genome-wide interactions between essential and non-essential genes in bacteria
Source: Nat Microbiol. 2024 Jul 19;9(9):2395–409. doi: 10.1038/s41564-024-01759-x (PMC11371651; doi:10.1038/s41564-024-01759-x)
Supplement: Supplementary file 3 — Supplemental Tables 1–5. [file 41564_2024_1759_MOESM3_ESM.xlsx]

## Sheet: Supplementary Table 1
Supplemental Table 1: List of strains used in this study
Strain name	Genotype	Notes	Reference
D39V	Wild-type, Streptococcus pneumoniae D39V		PMID: 30107613
DCI23	D39, ΔbgaA::*Plac-dcas9sp (tetR); ΔprsA::F6-lacI (GmR)	CRISPRi parent strain	PMID: 28490437
XL29	D39, ΔbgaA:: Plac-dcas9sp (tetR); ΔprsA::F6-lacI(GmR); cil *::P3-luc (kanR); Δcep:: *MCS (specR)		PMID: 28490437
XL28	D39, ΔbgaA:: Plac-dcas9sp (tetR); ΔprsA::F6-lacI (GmR); cil*::P3-luc (kanR); Δcep::P3-sgRNAluc (specR)	CRISPRi targeting luc gene	PMID: 28490437
1060	DCI23, Δcep::P3-sgRNArpoC (specR)	CRISPRi targeting rpoC	PMID: 28490437
203	DCI23, Δcep::P3-sgRNAparC (specR)	CRISPRi targeting parC	PMID: 28490437
88	DCI23, Δcep::P3-sgRNAfabH (specR)	CRISPRi targeting fabH	PMID: 28490437
25	DCI23, Δcep::P3-sgRNAadk (specR)	CRISPRi targeting adk	PMID: 28490437
356	DCI23, Δcep::P3-sgRNAatpF (specR)	CRISPRi targeting atpF	PMID: 28490437
XL78	DCI23, Δcep::P3-sgRNAclpP (specR)	CRISPRi targeting clpP	PMID: 28490437
1063	DCI23, Δcep::P3-sgRNArpoB (specR)	CRISPRi targeting rpoB	PMID: 28490437
500	DCI23, Δcep::P3-sgRNAftsH (specR)	CRISPRi targeting ftsH	PMID: 28490437
XL17	DCI23, Δcep::P3-sgRNAgyrA (specR)	CRISPRi targeting gyrA	PMID: 28490437
XL11	DCI23, Δcep::P3-sgRNAfolA (specR)	CRISPRi targeting folA	PMID: 28490437
XL25	DCI23, Δcep::P3-sgRNApbp2x (specR)	CRISPRi targeting pbp2x	PMID: 28490437
XL22	DCI23, Δcep::P3-sgRNAftsZ (specR)	CRISPRi targeting ftsZ	PMID: 28490437
XL0792	DCI23, Δcep::P3-sgRNAcozE (specR)	CRISPRi targeting cozEa	This study
XL0795	DCI23, Δcep::P3-sgRNAcdaA (specR)	CRISPRi targeting cdaA	PMID: 28490437
XL0895	XL0795 Dpde1::camR	Dpde1 mutant of cdaA-CRISPRi strain	This study
BJ01	XL0792 DrodZ::camR	DrodZ mutant of cozEa-CRISPRi strain	This study
BJ02	XL25 Dpde1::camR	Dpde1 mutant of pbp2x-CRISPRi strain	This study
BJ03	88 DctsR::camR	DctsR mutant of fabH-CRISPRi strain	This study
BJ04	XL22 DcomM::camR	DcomM mutant of ftsZ-CRISPRi strain	This study
BJ05	XL0792 DctpE::camR	DctpE mutant of cozEa-CRISPRi strain	This study
BJ06	XL0792 Dlgt::camR	Dlgt mutant of cozEa-CRISPRi strain	This study
BJ07	203 Dsmc::camR	Dsmc mutant of parC-CRISPRi strain	This study
BJ08	XL25 DhemK::camR	DhemK mutant of pbp2x-CRISPRi strain	This study
BJ09	XL22 DpvaA::camR	DpvaA mutant of ftsZ-CRISPRi strain	This study
BJ10	XL0792 DlspA::camR	DlspA mutant of cozEa-CRISPRi strain	This study
BJ11	356 DSPD0589::camR	DSPD0589 mutant of atpF-CRISPRi strain	This study
BJ12	1063 DbglG::camR	DbglG mutant of rpoB-CRISPRi strain	This study
BJ13	1060 DglnA::camR	DglnA mutant of rpoC-CRISPRi strain	This study
BJ14	XL22 DrpmB::camR	DrpmB mutant of ftsZ-CRISPRi strain	This study
BJ15	25 Dcps2L::camR	Dcps2L mutant of adk-CRISPRi strain	This study
BJ16	25 Dcps2T::camR	Dcps2T mutant of adk-CRISPRi strain	This study
BJ17	XL25 DmraW::camR	DmraW mutant of pbp2x-CRISPRi strain	This study
BJ18	XL25 Dmfd::camR	Dmfd mutant of pbp2x-CRISPRi strain	This study
BJ19	XL25 DctsR::camR	DctsR mutant of pbp2x-CRISPRi strain	This study
BJ20	XL22 DsepF::camR	DsepF mutant of ftsZ-CRISPRi strain	This study
BJ21	XL25 DpurA::camR	DpurA mutant of pbp2x-CRISPRi strain	This study
BJ22	88 DackA::camR	DackA mutant of fabH-CRISPRi strain	This study
BJ23	XL22 Dpbp3::camR	Dpbp3 mutant of ftsZ-CRISPRi strain	This study
BJ24	XL22 DdivIVA::camR	DdivIVA mutant of ftsZ-CRISPRi strain	This study
BJ25	XL25 DmurA1::camR	DmurA1 mutant of pbp2x-CRISPRi strain	This study
BJ26	88 DplsX::camR	DplsX mutant of fabH-CRISPRi strain	This study
BJ27	203 DparB::camR	DparB mutant of parC-CRISPRi strain	This study
BJ28	88 DclpC::camR	DclpC mutant of fabH-CRISPRi strain	This study
BJ29	88 DvraS::camR	DvraS mutant of fabH-CRISPRi strain	This study
BJ30	1060 DlytR::camR	DlytR mutant of rpoC-CRISPRi strain	This study
BJ31	XL25 DcozEb::camR	DcozEb mutant of pbp2x-CRISPRi strain	This study
BJ32	XL25 DglnA::camR	DglnA mutant of rpoC-CRISPRi strain	This study
BJ33	XL25 DclpC::camR	DclpC mutant of fabH-CRISPRi strain	This study
CG89	S. pneumoniae TIGR4, bgaA::PZn-m(sf)gfp-sp1505		This study
CG90	S. pneumoniae TIGR4, sp1505::kan-m(sf)gfp-sp1505		This study

## Sheet: Supplementary Table 2
Supplemental Table 2: List of CRISPRi target library and corresonding IPTG concentrations used in CRISPRi-TnSeq
Library of CRISPRi target	IPTG (µM)
rpoB	10, 20
rpoC	15, 30
gyrA	15, 30
parC	100, 20(2G)
adk	15, 20
folA	30, 100
atpF	15, 30
fabH	15, 20
ftsZ	15, 20
ftsH	10, 100
cozEa	100, 100(2G)
pbp2x	15, 20
clpP	10, 100
	List of Tn-mutant libraries and the corresponding IPTG concentrations used in the CRISPRi-TnSeq screen. A library was selected for two rounds (2G) when growth inhibition was mild.

## Sheet: Supplementary Table 3
Supplemental Table 3: List of CRISPRi target library and corresonding antimicrobials and their concentrations used in Antibiotic-TnSeq
Library of CRISPRi target	Antimicrobial	Concentration (µg/mL)
rpoC	Rifampicin	15, 30
parC	Ciprofloxacin	100, 20(2G)
fabH	Cerulenin	15, 20
pbp2x	Penicillin	15, 20
folA	Trimethoprim	30, 100
ftsZ	Viriditoxin	15, 20
atpF	Mefloquine	15, 30
clpP	Daptomycin	10, 100
A List of transposon mutant libraries of CRISPRi strains carrying a sgRNA targeting essential or strain-dependent essential (clpP) gene (column 1), antibiotics that impair the function of the corresponding CRISPRi target (column 2), and the antibiotic concentrations used in antibiotic-TnSeq.

## Sheet: Supplementary Table 4
Supplementa Table 4: The overlap between low and high IPTG CRISPRi-TnSeq datasets of individual libraries.
CRISPRi Target	IPTG (µM)	Negtive GI (<-0.1)	Overlap	% Reproduced	Postive GI (>0.1)	Overlap	% Reproduced	Additional GI at high IPTG
rpoC	30	110			74			155
	15	22	14	63.6364	7	5	71.4286
pbp2x	25	1266			95
	15	49	44	89.7959	13	9	69.2308
parC	20(2G)	410			104
	100	30	24	80	56	19	33.9286
gyrA	30	59			29			55
	15	24	16	66.6667	9	6	66.6667
ftsZ	25	954			144
	15	164	148	90.2439	79	61	77.2152
folA	30	22			66			69
	15	11	5	45.4545	8	5	62.5
fabH	20	134			69			143
	15	41	39	95.122	19	14	73.6842
cozEa	100(2G)	214			41			188
	100	42	25	59.5238	25	10	40
atpF	30R	9			20			12
	15R	5	1	20	12	7	58.3333
adk	20	187			131			184
	15	64	41	64.0625	70	51	72.8571
Average %				67.4506			62.5844	65.0175
The overlap between 2 CRISPRi-TnSeq datasets of the same CRISPRi strain produced in the presence of two different subinhibitory concentrations of IPTG is presented. The overlap between gene sets identified with negative or positive interaction is calculated separaely. Finally average overlap for all the datasets is calculated which are highlighted in bold. The additional numbers of genes identifi…

## Sheet: Supplementary Table 5
Supplemental Table 5: List of primers used in the study to construct gene deletion mutants and perform qPCR.
Locus	SPD_locus	Popular name	FP_Upstream 1 kb (F1) 5'-3'	RP_Upstream 1 kb (R1) 5'-3'	FP_ Downstream 1 kb (F2) 5'-3'	RP_Downstream 1 kb (R2) 5'-3'	FP_Entire cassette + 150 bp Up/Dn (F0) 5'-3'	RP_Entire cassette + 150 Up/Dn (R0) 5'-3'	FP_Sequencing (Fx) 5'-3'	RP_Sequencing (Rx) 5'-3'
RS00030	SPD_0006	mfd	TTGACAGAATCAGGTGTAGATAAGTTG	CATCAAGCTTATCGATACCG/ATCTGTTAAATTTTGATGCCATTTT	GAAGAAGGTTTTTATATTACAGCTCCA/GATTATGAAATTTTAGAAGGTCTGCTG	CTCCATAAACCATGGGAGAA	ATGTGGTTTCAGAACCTGACTCT	ATTGTTGGAGTTACCTCTGATTGA	TTACTTGTAGGTTTGGGAAATCC	GGTAGCAAATGCTGTCTCCTT
RS01665	SPD_0304	mraW	AATGAGAAATTATGGGAGCAAGC	CATCAAGCTTATCGATACCG/CGTTACATGATGAAATTCTTTTGTC	GAAGAAGGTTTTTATATTACAGCTCCA/GTGGTCAGAAAAATTCACAAGTAAGA	AAGCTCTTGCTTCCATCTTCA	GGATTGTAGTGTGAATTGGAAAGA	CATCGTTCGTTGGGAAACTT	AGCTCTTGCAATACGAAGTGAG	GGTCATAAATAGTCCCACGTTTG
RS01740	SPD_0320	cps2T	CTCCTACTTACAGCAACTTCTCG	CATCAAGCTTATCGATACCG/GTTCCCATCTTTTTGATATTCTGTT	GAAGAAGGTTTTTATATTACAGCTCCA/GTGGGAAGAGATAGTGGTGGA	ACTTGCACCACACTTTGCTTT	TTACTTCCTCACATTACATGCTCTC	AACTAATCATAGGAACATAACAAACCA	TCATGGGTGCATTGGTAGG	ACATTGTACAACCCGTAATGTT
RS01780	SPD_0328	cps2L	AAGCTCTATTCAAGGTATTATGAAACG	CATCAAGCTTATCGATACCG/TGTAGCTCGAGTAAGTGGATACAGA	GAAGAAGGTTTTTATATTACAGCTCCA/CTTAAGAAGAATGAATACGGACAGT	GAGCAGCTTCTAAAAGAGTATAGGTTC	GGAGCAATTCGACACGTAAA	CATGACCTGGCAAATCTTCG	GTTGGGCTAGGAGTGGATTG	GAAACCTCTGCTTCTGCAAT
RS02170	SPD_0401	rpmB	GTTGGATCAAGCCTGAGGAC	CATCAAGCTTATCGATACCG/AGCCATTGTGTTTTCCTCCT	GAAGAAGGTTTTTATATTACAGCTCCA/TTGAAATCAGGTAAAGTTGAACG	TCATCTGTTTGCTCAGCTTTTT	AAGTCTTTAAACACCGTATGGAAGG	CCAATCCTTGACCACCTGAG	ATGGTTACGTAGAAACATATGATGG	TTCAAGCGAGTTGATGCAG
RS02400	SPD_0448	glnA	TATAAATTCGATAAATCCCAGTTC	CATCAAGCTTATCGATACCG/ATCTGCAGCTGTGATTGG	GAAGAAGGTTTTTATATTACAGCTCCA/AGTTATGCAACCTTCGTTTC	ATCTAGTTTTGTTAAGCCCTGA	GAGAGTTCCTCTTTTCTTTTGC	GGTAATCTTTATTTAATGAGTTTTCA	TCCCAAGTGGTGAGACAAT	GAATATTCAAAACCTCCACCT
RS02690	SPD_0501	bglG	CCAAAGTCCGAGAAAGAGAA	CATCAAGCTTATCGATACCG/GGCATTGTGGTTTAGTATTCGTT	GAAGAAGGTTTTTATATTACAGCTCCA/GTTTATTTGATGGCTCATATTCGTC	TGAGCTAAGTTTGACCCTAACATT	CGGAATATCTTGGTTTTAGTTAATCG	CCCTGCAAGTAAGGCTGAGA	GGGAAAGACAGGAATGTCTGC	CTGGTATCACAGGTACACCAAA
RS04390	SPD_0819	lspA	AAAGAAGTTGGGGGTAGAAGATG	CATCAAGCTTATCGATACCG/CAGCCCAATTAAAAGCAGTACA	GAAGAAGGTTTTTATATTACAGCTCCA/CTGACGGTTGGAGTGATTATTTT	TTTCTTGAGCCTGAACATTCC	CGGAATTTTCCGGCATTT	AATCACTTCCATCTGGGAAATC	TTTCAGAGCGCTATCCTGACT	AAAGCGTTCCAAGACGTGAA
RS05440	SPD_0912	pvaA	TAAGAAGTTACCACCGTCCTCT	CATCAAGCTTATCGATACCG/AAATGTTTCACTCTCTTTTCAACA	GAAGAAGGTTTTTATATTACAGCTCCA/GGTCATGACTTGTTTGACATCTTG	CAAAGAATTGACAGATGCCTTC	TTCATGGGTCAAATCAACAA	GTGAAGAAGAAAGTCGCAAAGTG	TCATAGCCTGATTTGTCCTTGTT	GGAGACCTTGACCCACCTC
RS05465	SPD_0907	hemK	CATGAGCACCCAGACGATG	GAAGAAGGTTTTTATATTACAGCTCCA/ATTTGGTCAAAATAGGATGGTTG	CATCAAGCTTATCGATACCG/TCCTTGTCTTATCAACTCTTCTTCAA	CTTCCAATCGTGACACCGTA	ATCATAGGTCTTCTCCTTTATTGTGTG	ACTACAAGCTGTAGAAGACCGTTATG	CAAAAGAAATCTCTGGCAACC	AAGCCTCTATGAATGGTGTCG
RS05895	SPD_1104	smc	AGTCCCTAACTCATGGAGAAAGAA	GAAGAAGGTTTTTATATTACAGCTCCA/GATTTAGAAAGTATTGAAGGATGACAA	CATCAAGCTTATCGATACCG/AGACTTGAACCCCTGAATTTCG	TAAAACAAGTTTCCACCCTTAGTG	ATGGCATCAAGAGGCAGTG	AGGTGGACGTCAGGTTGCT	TTATCGACATAGTCCAGAACAA	TGAGCACCGCCTCTTAAAAA
RS06635	SPD_1243	lgt	AGCAGATGCTCTAAATAGCTGTCG	GAAGAAGGTTTTTATATTACAGCTCCA/GAGGAGGAAAACTAAATGTTAGAAGTTG	CATCAAGCTTATCGATACCG/TAGGGGTCCTAGTTGAATAGCAA	AGAAGAACTCATTTGAAGGAGGAA	ATTCAGTAACACCTCCAGTTGC	CTTCAAGAAACACGCAAACG	TCTGTAGCCTGCTCCTTAACTTC	TGCAGCTACCAGTCGTTTATCT
RS07625	SPD_1436	ctpE	GCAAGTCCTTGATAGGACGAA	GAAGAAGGTTTTTATATTACAGCTCCA/TAAAGAAAGACTGCAATCTGTGGA	CATCAAGCTTATCGATACCG/CTGTCTTTCCTTGACTTCTCTTTG	AAATCGATCAGGACAGTCAAATC	CAGTCATTGAGCCCATTTTC	CAGAGGGCTTTTTCATTGAG	CCAAAGCGAACATCACTGG	GGCTAATCAAGCCCTTCAAA
RS09285	SPD_1744	comM	TGATAAAGATGGACTGCTGCTT	GAAGAAGGTTTTTATATTACAGCTCCA/GTATTGGTCATTGTTACGCTCA	CATCAAGCTTATCGATACCG/CAAGATGCATTCCTTCCATAGG	GATGACAGAAATTATGACGATTTAGAA	TTACAGAAAGTAAAGCTAGCACCA	GACTTGTTATTCAAACTCTCTCAACG	ATTTCTCAGCACGCAAACC	CTCTTGAAACGATTGAACTCTG
RS10705	SPD_2023	ctsR	CGCCAAGGCTGGTTTCA	GAAGAAGGTTTTTATATTACAGCTCCA/AAAGGGAAGTAAGATGAACTATTCAAA	CATCAAGCTTATCGATACCG/GATGTAGGCCTCAATATGATCC	AGAATACGCAAGCGACAAGG	CACTTGGTTCTTCAATCGTCA	ATATGCCATGGAACATCCAGA	ATATGCCATGGAACATCCAGA	CACAAGACGGTGCTTGGAA
RS10750	SPD_2032	pde1	TAAACCCGCTTCGATTTGC	GAAGAAGGTTTTTATATTACAGCTCCA/GAAATAAAGGAAAAGGAGAAAGAAGA	CATCAAGCTTATCGATACCG/AATAGGAAAAATTGGACTTACATAAAA	GAGAGAGCCAGTTCTTCTAAAAATC	TCCTCATGAAGTCCTGTTGTCA	TGTTGTAATTCCCCTAAGTCCTG	AGGTTGTACTCGTAACTCTTCTACTTCTG	GCTAAAGTGGAAGTAACGATTCC
RS10845	SPD_2050	rodZ	GTTGCTTTTGGCCACCTG	GAAGAAGGTTTTTATATTACAGCTCCA/GGACAAATCACTGTAACCTTT	CATCAAGCTTATCGATACCG/TCTCATACTTGTCATCCCTTCTTTC	ACTTTACTGAAGCTTCCATTCTGA	ACTGTCCCAATAAGTTCTCTACGC	ACAGAAGTTGACGGATATGTAAAACA	GTCCCTTTAAATACATAGGCACTACC	ACAGCCTGTAAAGCCAACAGA
RS10945	SPD_2069	parB	CTTATTCGGCAAACAGACA	CATCAAGCTTATCGATACCG/CATCAAGCTTAACGATACCGCCATGA	GAAGAAGGTTTTTATATTACAGCTCCA/GAAGAAGGTTTTTATATTACAGCTCCA	TGGCTCCCTCAAGATCTC	CGAAAATTCAACAACACAGG	CGAGCATTTGGCTAACAT	GTAGCTGAGTTTGGTGATT	CTTTCGGCAGGGATATATTT
RS07845	SPD_1477	sepF	CGTTTGTCCCTTATCTTGAAGT	GAAGAAGGTTTTTATATTACAGCTCCA/ATGAAGCGAAATAGAGTACGATAATG	CATCAAGCTTATCGATACCG/TTTTAAAGACATGGTTCTCTCCTACTT	CGCGTAGAAAAGGTTGTGG	CGAGTTCCAAAAGTCTTGTCC	TGTGAACCAGGCAGCAGGT	TGATTGATGACTGTCCCTAAAATC	GGTTCGGTCTCTGTCATTGC
RS00115	SPD_0024	purA	CCTAGGACATAATCTCAGGAAGAC	GAAGAAGGTTTTTATATTACAGCTCCA/AACAACTGAAGTCATAATCTTGTCTGA	CATCAAGCTTATCGATACCG/CGTGAACAAACAAATATTTTAGAAAG	CGCACAGCAACCTTTAAGTC	TGATGGCTTGTGTTCTGCTC	CCCAACTGAGTTAATTAAAACCAA	TTGTTTCTATTTTGTCAACTTTTCC	CCGTTTCAACCTCTACACGA
RS09850	SPD_1853	ackA	TCCACACTACCAAGGTTA	GAAGAAGGTTTTTATATTACAGCTCCA/CGTGTCTTGGTTATTCC	CATCAAGCTTATCGATACCG/ATTGATTGCAATTGTTTT	ATACCTATTTACTAGAGAATGTC	CACTGTCCAGTATAGGG	GAAATTTGGTAAGATAGGAA	ACTAGTCAACTTTAGTTTCTTT	GGATGATTTGCTGATTG
RS04105	SPD_0767	pbp3	CAATAACGAAAATATAGGTCAGTTCG	GAAGAAGGTTTTTATATTACAGCTCCA/GTCCGCTTTGTTAACGAGAAA	CATCAAGCTTATCGATACCG/ACCCCCTAAAAGAGAGACAGTT	CCTGCTGAACAACAAGCATA	TGGTACCGCCGACAGATAAC	ATTCCAACTACACCATAGATATTGC	CACAATGCTCCACATACCAG	AGTACTGATAAGAGCTGACAAGACG
RS07830	SPD_1474	divIVA	AGAACTCCTTTGCCATCTTTT	GAAGAAGGTTTTTATATTACAGCTCCA/AAGAACCAGAAGTAGCTCCAGTG	CATCAAGCTTATCGATACCG/TGTAATTGGCATTCTATTCCTCA	GCTGTCATGTCTTGGTTTCC	AATATCTGCACCAACCGTCA	ATATCCGTTTACCAGATGAAGATCA	GTGCGTAAAATCCTGACATAGACTT	CTCGAGTGAGTATGTTCGAGTTTT
RS05135	SPD_0967	murA1	AAATCCCCCTGTAACCAGAA	GAAGAAGGTTTTTATATTACAGCTCCA/CTTGTTGAGGATTAAACCGTAGA	CATCAAGCTTATCGATACCG/TTCACCTTGCAGTGGTAATCC	CTAACAATGTTTTAGAAGCAGAGGTG	GGACATTTGACAAGGCTTTATTG	GCATGTATAGCGAACTGAATCTG	AAATAGCTTAGAATTTCCTGATGC	GTCGTAACCTATATGCGTAAATCA
RS00205	SPD_0043	plsX	CCAGACGGTGCCTTCTATATTT	CATCAAGCTTATCGATACCG/CATGGCATCTACTGCGATTTT	GAAGAAGGTTTTTATATTACAGCTCCA/ATGCTAGAAACAGACGTGGTTG	TAGCTCCTCCCGCAGCAC	GCAACATGCTGCGGTAGAAG	AACAGATTTTTCTGTTTTCTTCTCC	ACGATTTCTCTTGCGAATCAA	TTTTACTATTAGACTTCCTGCAAAACT
RS10700	SPD_2022	clpC	ATGACGTAGTAACGTCTGAT	GAAGAAGGTTTTTATATTACAGCTCCA/TAAAAGAATAAAAGTATCAGC	CATCAAGCTTATCGATACCG/ACTTTCGATACATTCATTC	ATAAGGCAGAAGCTATTTC	TAATTCCTTTGGTTTGAG	GATGGTGAAGAAAATCC	ATCTATTTCCTGTATGCTATT	AGAATTAGGCTTAGATAAGTAG
RS01905	SPD_0351	vraS	TGCTTGGTTTTTGGTGCTAA	CATCAAGCTTATCGATACCG/CATCCTCTAACCACCTCCACA	GAAGAAGGTTTTTATATTACAGCTCCA/ATTCCCCTGTTAGATAAGGAATGA	TATCTACCGTGTCCCACCAG	AGCGTGATTACCTCAATCAATG	GCAGATAGAGCTGACGTGGTT	GATACTATTCCTCTTTTTGCTTTTGA	TGCTGAAAGGCATAGACAGC
RS09270	SPD_1741	lytR	CAAATATACTTGAAACTCCA	GAAGAAGGTTTTTATATTACAGCTCCA/CCTGTTGGTGATGAAG	CATCAAGCTTATCGATACCG/TTTAACCATATTTCTACTAACC	AAAGTTTTTGGTATAATAAGAG	TGAGCTGTAAATTCAGACA	TTTCCGAGATCTTGTATT	TCATCAACTTGGGTAGAA	CTAAAAGAAGCAGATGGA
RS03180	SPD_0589		ATAGGCTGGTTTTCTCATGCTG	CATCAAGCTTATCGATACCG/TTGCTGCACATCATAGAATGTTT	GAAGAAGGTTTTTATATTACAGCTCCA/GCAGTTCTTCGCAGAGAGCA	CAGTCAAGCCTCTATCACCATTT	TGATAAGTTGGCAGGGGAAA	TCCTCCATCCCCAATATCAT	CAGGTGATTGTCATCCAGCA	GCGATTGCTACAATCCAGTT
RS07090	SPD_1332	cozEb	AGAACGAGCAATCATCCACTT	GAAGAAGGTTTTTATATTACAGCTCCAGTCAAGAGTGAACAATAGTCAACAGA	CATCAAGCTTATCGATACCGAAAATGTTTCTCTTTTTGCTCCA	TGGTCGGGTGTCAAATCAA	GTCCCAATTCACGCAAGAGA	TTCGGGAACATGGAAGTCGT	AAAGCTGTTAAGTCATCGTATTCTAA	TCACTAGATAGTGGTCAGGTGTTAAA
qPCR primers		Target
		rpoC_F	GAG CAA GTT TTG ACG GAA GC
		rpoC_R	GAT TGA CAA TGG TCG TCG TG
		parC_F	CTG AGG CAC GTT TGT CTG AA
		parC_R	CCG TTG GTT CTT TCT CCG TA
		atpF_F	TCAGCTGTTTCCTTTGCATTTT
		atpF_R	GTCAAAAAGCAGAAGTATTG
		fabH_F	CTGATGGCAAAAGCTGGAAT
		fabH_R	GAGCAGCTGTAGAGGGCATC
		adk_F	GCAATGGCAAATCAAACTGA
		adk_R	GGCGTTCTTTTACGATTCCA
		clpP_F	AAAAGGCAAACGTTTCATGC
		clpP_R	TGCAGCGATAGCCATATCAG
