# Supplementary material for: CRISPRi–TnSeq maps genome-wide interactions between essential and non-essential genes in bacteria
Source: Nat Microbiol. 2024 Jul 19;9(9):2395–409. doi: 10.1038/s41564-024-01759-x (PMC11371651; doi:10.1038/s41564-024-01759-x)
Supplement: Supplementary file 5 — Growth and qPCR datasets. [file 41564_2024_1759_MOESM5_ESM.xlsx]

## Sheet: Sheet1
Growth and qPCR datasets.
parC dataset
IPTG	OD	Avg OD	Error
0	0.28	0.266667	0.011547
0	0.26
0	0.26
100	0.19	0.193333	0.005774
100	0.19
100	0.2
		Ct	Avg Ct	DCt	DDCt for 0uM 1	DDCt for 0uM 2	DDCt for 0uM 3	Avg DDCt	2^-AvgDDCt
parC	parC 0uM-1a	21.1092	20.9269	-0.93587	0	0.134967	-0.19556	-0.0202	1.0141
	parC 0uM-2a	20.9622	20.9329	-1.07084	-0.13497	0	-0.33053	-0.15516	1.11355
	parC 0uM-3a	21.1064	21.0558	-0.74031	0.195559	0.330526	0	0.175362	0.885545
	parC 100uM-1a	28.8177	29.0577	8.39786	9.33373	9.4687	9.13817	9.31353	0.001572
	parC 100uM-2a	30.1178	30.0209	8.24508	9.18095	9.31592	8.98539	9.16075	0.001747
	parC 100uM-3a	29.7702	29.7873	8.14429	9.08016	9.21513	8.8846	9.05996	0.001874
SP2204	parC 0uM-1a	21.9597	21.8628
	parC 0uM-2a	22.0346	22.0037
	parC 0uM-3a	21.7653	21.7961
	parC 100uM-1a	20.0918	20.6598
	parC 100uM-2a	21.7877	21.7758
	parC 100uM-3a	21.0296	21.643
parC	parC 0uM-1b	20.8561
	parC 0uM-2b	20.686
	parC 0uM-3b	20.9873
	parC 100uM-1b	29.0996
	parC 100uM-2b	29.7768
	parC 100uM-3b	29.7516
SP2204	parC 0uM-1b	21.7757
	parC 0uM-2b	22.0028
	parC 0uM-3b	21.8133
	parC 100uM-1b	20.8595
	parC 100uM-2b	21.6626
	parC 100uM-3b	21.8101
parC	parC 0uM-1c	20.8156
	parC 0uM-2c	21.1505
	parC 0uM-3c	21.0737			1, 2, 3 are three biological replicates
	parC 100uM-1c	29.2557			a, b, c are three technical qPCR replicates of each sample
	parC 100uM-2c	30.1681
	parC 100uM-3c	29.8401
SP2204	parC 0uM-1c	21.8531
	parC 0uM-2c	21.9738
	parC 0uM-3c	21.8097
	parC 100uM-1c	21.0281
	parC 100uM-2c	21.8772
	parC 100uM-3c	22.0893
rpoC dataset
IPTG	OD	Avg OD	Std dev
0	0.35	0.336667	0.015275
0	0.34
0	0.32
15	0.17	0.166667	0.005774
15	0.17
15	0.16
		Ct	Avg Ct	DCt	DDCt for 0uM 1	DDCt for 0uM 2	DDCt for 0uM 3	Avg DDCt	2^-AvgDDCt	2^-DDCt for 0uM 1	2^-DDCt for 0uM 2	2^-DDCt for 0uM 3	FC avg	FC Std	IPTG (uM)	Avg	Std dev
rpoC	IPTG 0uM-1a	22.5988	22.3469	-0.82671	0	-0.14895	-0.42676			1	1.10876	1.34421	1.15099	0.175946	0	1.01511	0.148703
	IPTG 0uM-2a	22.5945	22.519	-0.67776	0.148949	0	-0.27781			0.901907	1	1.21235	1.03809	0.158687	0
	IPTG 0uM-3a	23.184	23.0666	-0.39995	0.426756	0.277807	0			0.743933	0.824844	1	0.856259	0.130892	0
	IPTG 15uM-1a	25.6452	25.7917	1.15241	1.97913	1.83018	1.55237	1.78722	0.289729	0.253644	0.28123	0.34095	0.291941	0.044628	15	0.279735	0.053622
	IPTG 15uM-2a	24.4943	24.3195	0.992333	1.81904	1.67009	1.39229	1.62714	0.323729	0.283409	0.314233	0.38096	0.326201	0.049865	15
	IPTG 15uM-3a	25.2584	25.171	1.55364	2.38035	2.2314	1.9536	2.18845	0.219387	0.192062	0.212951	0.258172	0.221062	0.033793	15
SP2204	IPTG 0uM-1a	23.3394	23.1736
	IPTG 0uM-2a	23.1988	23.1967
	IPTG 0uM-3a	23.4816	23.4666
	IPTG 15uM-1a	24.2131	24.6393
	IPTG 15uM-2a	23.3179	23.3272
	IPTG 15uM-3a	22.95	23.6173
rpoC	IPTG 0uM-1b	22.264
	IPTG 0uM-2b	22.2543
	IPTG 0uM-3b	23.0005
	IPTG 15uM-1b	25.8986
	IPTG 15uM-2b	24.0745
	IPTG 15uM-3b	25.0668
SP2204	IPTG 0uM-1b	23.0046
	IPTG 0uM-2b	23.2031
	IPTG 0uM-3b	23.4672
	IPTG 15uM-1b	24.7978
	IPTG 15uM-2b	23.1777
	IPTG 15uM-3b	23.7784
rpoC	IPTG 0uM-1c	22.178
	IPTG 0uM-2c	22.7081
	IPTG 0uM-3c	23.0154
	IPTG 15uM-1c	25.8313			1, 2, 3 are three biological replicates
	IPTG 15uM-2c	24.3898			a, b, c are three technical qPCR replicates of each sample
	IPTG 15uM-3c	25.1877
SP2204	IPTG 0uM-1c	23.1769
	IPTG 0uM-2c	23.1883
	IPTG 0uM-3c	23.451
	IPTG 15uM-1c	24.9069
	IPTG 15uM-2c	23.4859
	IPTG 15uM-3c	24.1236
atpF dataset
IPTG	OD	Avg OD	Std dev
0	0.48	0.47	0.014142
0	0.46
10	0.42	0.405	0.021213
10	0.39
30	0.24	0.235	0.007071
30	0.23
		Ct	Avg Ct	DCt	DDCt for 0uM 1	DDCt for 0uM 2	DDCt for 0uM 3	Avg DDCt	2^-AvgDDCt	2^-DDCt for 0uM 1	2^-DDCt for 0uM 2	2^-DDCt for 0uM 3	FC avg	FC Std	IPTG (uM)	Avg	Std dev
atpF	IPTG 0uM-1a	19.9963	19.844	-3.61423	0	-0.23087				1	1.17354		1.08677		0	1.00642	0.11364
	IPTG 0uM-2a	19.8624	19.9589	-3.38336	0.23087	0				0.852121	1		0.92606		0
	IPTG 10uM-1a	22.1441	22.1746	-1.4712	2.14303	1.91216				0.226404	0.265695		0.246049	0.027783	10	0.2644	0.025952
	IPTG 10uM-2a	22.0942	22.0278	-1.67178	1.94245	1.71158		1.82701	0.281848	0.260175	0.305326		0.282751	0.031927	10
	IPTG 30uM-1a	24.7442	24.5007	0.981364	4.59559	4.36472		4.48016	0.044806	0.041361	0.048539		0.04495	0.005076	30	0.053269	0.011766
	IPTG 30uM-2a	23.5688	23.0883	0.526998	4.14123	3.91036		4.02579	0.061393	0.056672	0.066507		0.061589	0.006954	30
SP2204	IPTG 0uM-1a	23.8039	23.4582
	IPTG 0uM-2a	23.7518	23.3423
	IPTG 10uM-1a	23.9845	23.6458
	IPTG 10uM-2a	24.0294	23.6996
	IPTG 30uM-1a	23.8749	23.5194
	IPTG 30uM-2a	22.7051	22.5614
atpF	IPTG 0uM-1b	19.9978
	IPTG 0uM-2b	20.6324
	IPTG 10uM-1b	22.4224
	IPTG 10uM-2b	21.6826
	IPTG 30uM-1b	24.4962
	IPTG 30uM-2b	22.5608
SP2204	IPTG 0uM-1b	23.5659
	IPTG 0uM-2b	23.3466
	IPTG 10uM-1b	23.8673
	IPTG 10uM-2b	23.6119
	IPTG 30uM-1b	23.652
	IPTG 30uM-2b	22.6592
atpF	IPTG 0uM-1c	19.5379
	IPTG 0uM-2c	19.3819
	IPTG 10uM-1c	21.9574
	IPTG 10uM-2c	22.3067
	IPTG 30uM-1c	24.2617
	IPTG 30uM-2c	23.1354			1, 2 are two biological replicates
SP2204	IPTG 0uM-1c	23.005			a, b, c are three technical qPCR replicates of each sample
	IPTG 0uM-2c	22.9284
	IPTG 10uM-1c	23.0858
	IPTG 10uM-2c	23.4576
	IPTG 30uM-1c	23.0312
	IPTG 30uM-2c	22.3198
adk dataset
IPTG	OD	Avg OD	Std dev
0	0.38	0.39	0.014142
0	0.4
10	0.26	0.28	0.028284
10	0.3
15	0.08	0.09	0.014142
15	0.1
		Ct	Avg Ct	DCt	DDCt for 0uM 1	DDCt for 0uM 2	DDCt for 0uM 3	Avg DDCt	2^-AvgDDCt	2^-DDCt for 0uM 1	2^-DDCt for 0uM 2	2^-DDCt for 0uM 3	FC avg	FC Std	IPTG (uM)	Avg	Std dev
adk	IPTG 0uM-1a	21.1359	20.8962	-1.41162	0	0.210054				1	0.864505		0.932252		0	1.00531	0.103318
	IPTG 0uM-2a	21.7652	21.7395	-1.62168	-0.21005	0				1.15673	1		1.07837		0
	IPTG 10uM-1a	23.6619	23.6445	0.812871	2.2245	2.43455				0.213974	0.184981		0.199477	0.020501	10	0.187008	0.017635
	IPTG 10uM-2a	24.2591	24.4872	1.00556	2.41718	2.62724		2.52221	0.174076	0.187221	0.161854		0.174538	0.017938	10
	IPTG 15uM-1a	26.3924	26.2594	2.53756	3.94918	4.15923		4.05421	0.060195	0.064741	0.055969		0.060355	0.006203	15	0.061124	0.001088
	IPTG 15uM-2a	29.6075	29.4948	2.50125	3.91287	4.12293		4.0179	0.061729	0.066391	0.057395		0.061893	0.006361	15
SP2204	IPTG 0uM-1a	22.3939	22.3078
	IPTG 0uM-2a	23.3902	23.3612
	IPTG 10uM-1a	22.8345	22.8316
	IPTG 10uM-2a	22.9123	23.4817
	IPTG 15uM-1a	23.5293	23.7219
	IPTG 15uM-2a	26.132	26.9936
adk	IPTG 0uM-1b	20.8489
	IPTG 0uM-2b	21.5795
	IPTG 10uM-1b	23.569
	IPTG 10uM-2b	24.555
	IPTG 15uM-1b	25.9234
	IPTG 15uM-2b	29.4145
SP2204	IPTG 0uM-1b	22.1834
	IPTG 0uM-2b	23.3772
	IPTG 10uM-1b	22.8406
	IPTG 10uM-2b	23.7075
	IPTG 15uM-1b	23.333
	IPTG 15uM-2b	26.8527
adk	IPTG 0uM-1c	20.7038
	IPTG 0uM-2c	21.8738
	IPTG 10uM-1c	23.7025
	IPTG 10uM-2c	24.6477
	IPTG 15uM-1c	26.4625
	IPTG 15uM-2c	29.4626
SP2204	IPTG 0uM-1c	22.3462
	IPTG 0uM-2c	23.3163
	IPTG 10uM-1c	22.8197
	IPTG 10uM-2c	23.8252			1, 2 are two biological replicates
	IPTG 15uM-1c	24.3033			a, b, c are three technical qPCR replicates of each sample
	IPTG 15uM-2c	27.9962
fabH datasets
IPTG	OD	Avg OD	Std dev
0	0.46	0.445	0.0212132
0	0.43
10	0.14	0.16	0.0282843
10	0.18
20	0.05	0.055	0.00707107
20	0.06
		Ct	Avg Ct	DCt	DDCt for 0uM 1	DDCt for 0uM 2	DDCt for 0uM 3	Avg DDCt	2^-AvgDDCt	2^-DDCt for 0uM 1	2^-DDCt for 0uM 2	2^-DDCt for 0uM 3	FC avg	FC Std	IPTG (uM)		Avg	Std dev
fabH	IPTG 0uM-1a	16.6452	16.6462	-6.16687	0	-0.0324161				1	1.02272		1.01136		0		1.00013	0.0158894
	IPTG 0uM-2a	16.3563	16.7105	-6.13446	0.0324161	0				0.977781	1		0.988891		0
	IPTG 10uM-1a	18.2493	18.3292	-5.1866	0.980274	0.947858				0.506884	0.518402		0.512643	0.00814457	10		0.496012	0.0235188
	IPTG 10uM-2a	18.238	18.3204	-5.08982	1.07705	1.04464		1.06084	0.479352	0.473997	0.484767		0.479382	0.00761615	10
	IPTG 20uM-1a	22.6666	22.7601	-4.20396	1.96292	1.9305		1.94671	0.259407	0.256509	0.262338		0.259424	0.00412157	20		0.315202	0.0788834
	IPTG 20uM-2a	21.7333	21.8854	-4.71999	1.44688	1.41446		1.43067	0.370958	0.366814	0.375149		0.370981	0.00589394	20
SP2204	IPTG 0uM-1a	22.642	22.8131
	IPTG 0uM-2a	22.8382	22.8449
	IPTG 10uM-1a	23.5226	23.5158
	IPTG 10uM-2a	23.1752	23.4102
	IPTG 20uM-1a	26.9068	26.9641
	IPTG 20uM-2a	26.5396	26.6054
fabH	IPTG 0uM-1a	16.6682
	IPTG 0uM-2a	16.8279
	IPTG 10uM-1a	18.3423
	IPTG 10uM-2a	18.3697
	IPTG 20uM-1a	22.816
	IPTG 20uM-2a	21.8473
SP2204	IPTG 0uM-1a	22.8363
	IPTG 0uM-2a	22.8308
	IPTG 10uM-1a	23.5371
	IPTG 10uM-2a	23.3931
	IPTG 20uM-1a	26.9267
	IPTG 20uM-2a	26.7128
fabH	IPTG 0uM-1a	16.6252
	IPTG 0uM-2a	16.9471
	IPTG 10uM-1a	18.396
	IPTG 10uM-2a	18.3534
	IPTG 20uM-1a	22.7977			1, 2 are two biological replicates
	IPTG 20uM-2a	22.0755			a, b, c are three technical qPCR replicates of each sample
SP2204	IPTG 0uM-1a	22.9609
	IPTG 0uM-2a	22.8658
	IPTG 10uM-1a	23.4878
	IPTG 10uM-2a	23.6622
	IPTG 20uM-1a	27.0587
	IPTG 20uM-2a	26.5637
clpP dataset
IPTG	OD	Avg OD	Std dev
0	0.37	0.36	0.0141421
0	0.35
10	0.38	0.385	0.00707107
10	0.39
100	0.35	0.36	0.0141421
100	0.37
		Ct	Avg Ct	DCt	DDCt for 0uM 1	DDCt for 0uM 2	DDCt for 0uM 3	Avg DDCt	2^-AvgDDCt	2^-DDCt for 0uM 1	2^-DDCt for 0uM 2	2^-DDCt for 0uM 3	FC avg	FC Std	IPTG (uM)	Avg	Std dev
clpP	IPTG 0uM-1a	22.9214	22.6783	-1.04093	0	-0.020358				1	1.01421		1.00711		0	1.00005	0.00997837
	IPTG 0uM-2a	21.9629	21.8491	-1.02057	0.020358	0				0.985988	1		0.992994		0
	IPTG 10uM-1a	26.0641	25.96	3.09947	4.14041	4.12005				0.056704	0.0575098		0.0571069	0.000569806	10	0.0425167	0.0206337
	IPTG 10uM-2a	26.4506	26.6189	4.13151	5.17244	5.15208		5.16226	0.0279257	0.0277294	0.0281235		0.0279264	0.000278646	10
	IPTG 100uM-1a	34.2632	34.2355	6.91633	7.95727	7.93691		7.94709	0.00405218	0.00402369	0.00408087		0.00405228	4.04331e-05	100	0.00655599	0.00354078
	IPTG 100uM-2a	29.427	29.1458	5.7556	6.79654	6.77618		6.78636	0.00905947	0.00899578	0.00912362		0.0090597	9.03966e-05	100
SP2204	IPTG 0uM-1a	23.8108	23.7192
	IPTG 0uM-2a	22.9332	22.8697
	IPTG 10uM-1a	22.9448	22.8605
	IPTG 10uM-2a	22.0976	22.4874
	IPTG 100uM-1a	27.3566	27.3191
	IPTG 100uM-2a	22.8188	23.3902
clpP	IPTG 0uM-1b	22.6599
	IPTG 0uM-2b	21.5977
	IPTG 10uM-1b	25.8867
	IPTG 10uM-2b	26.7442
	IPTG 100uM-1b	33.7141
	IPTG 100uM-2b	28.9898
SP2204	IPTG 0uM-1b	23.6408
	IPTG 0uM-2b	22.8228
	IPTG 10uM-1b	22.8262
	IPTG 10uM-2b	22.6207
	IPTG 100uM-1b	27.1902
	IPTG 100uM-2b	23.6039
clpP	IPTG 0uM-1c	22.4536
	IPTG 0uM-2c	21.9867
	IPTG 10uM-1c	25.9291
	IPTG 10uM-2c	26.6621
	IPTG 100uM-1c	34.729
	IPTG 100uM-2c	29.0207			1, 2 are two biological replicates
SP2204	IPTG 0uM-1c	23.706			a, b, c are three technical qPCR replicates of each sample
	IPTG 0uM-2c	22.853
	IPTG 10uM-1c	22.8105
	IPTG 10uM-2c	22.744
	IPTG 100uM-1c	27.4105
	IPTG 100uM-2c	23.7479
