# Supplementary material for: CRISPRi–TnSeq maps genome-wide interactions between essential and non-essential genes in bacteria
Source: Nat Microbiol. 2024 Jul 19;9(9):2395–409. doi: 10.1038/s41564-024-01759-x (PMC11371651; doi:10.1038/s41564-024-01759-x)
Supplement: Supplementary file 6 — CRISPRi-TnSeq datasets of 13 Tn-mut libraries of 13 CRISPRi strains. Growth of wild-type and mutants in the presence and absence of IPTG. [file 41564_2024_1759_MOESM6_ESM.xlsx]

## Sheet: Description
Description of columns for CRISPRi-TnSeq data
locus	Gene locus of Streptococcus pneumoniae D39, Genbank fiel NZ_CP027540.1
mean-w agent	Average fitness in the presence of IPTG
mean-wo agent	Average fitness in without IPTG condition
var	Variance
sd	Standard deviation
se	Standard error of the mean
gene	Common gene name
Total	Number of insertions based on which fitness is calculated for that gene
CRISPRi-TnSeq datasets of 13 Tn-mut libraries of 13 CRISPRi strains.
Blank	Number of insertions that disappeared from the population during selection
Not Blank	Number of insertions that present in the population after the selection
Blank Removed	Number of insertions removed
value	Fitness difference: (mean-w agent) - (mean-wo agent)
Df	Degrees of freedom
TDIST	t-statistic
p-value	p-value of two-sided t-test on fitness difference value
product	Product of the gene
locus_tag_SPV	Corresponding locus present in the Streptococcus pneumoniae D39V genome file CP027540.1
OldLocus	Corresponding old SPD_ locus
TIGR4	Corresponding TIGR4 locus
TAIWAN.19F	Corresponding TAIWAN.19F locus
padj	Benjamini-Hochberg corrected pval
Sig	value > 0.1 with padj <0.05 are called 'TRUE', mean significant
Source	Original source name in the interaction network
z-score	z-score of corresponding fitness change normalized against entire dataframe
Growth of wild-type and mutants in the presence and absence of IPTG.
Growth data of CRISPRi wild type and its mutant strains are preseneted.
Each tab is named by pair of CRISPRi target and deleted nonessential gene.
OD at 600 nm of both wild type (wt) and mutant with and without IPTG (µM) are tabulated and growth curve is presented.

## Sheet: Tab Explanation 
Tab	Description
rpoC30	rpoC-CRISPRi strain mutant library was grown in the presence of 30 µM IPTG
rpoC15	rpoC-CRISPRi strain mutant library was grown in the presence of 15 µM IPTG
rpoB20	rpoB-CRISPRi strain mutant library was grown in the presence of 20 µM IPTG
rpoB10	rpoB-CRISPRi strain mutant library was grown in the presence of 10 µM IPTG
pbp2x25	pbp2x-CRISPRi strain mutant library was grown in the presence of 25 µM IPTG
pbp2x15	pbp2x-CRISPRi strain mutant library was grown in the presence of 15 µM IPTG
parC20(2)	parC-CRISPRi strain mutant library was grown in the presence of 20 µM IPTG twice
parC100	parC-CRISPRi strain mutant library was grown in the presence of 100 µM IPTG
parC20	parC-CRISPRi strain mutant library was grown in the presence of 20 µM IPTG
gyrA30	gyrA-CRISPRi strain mutant library was grown in the presence of 30 µM IPTG
gyrA15	gyrA-CRISPRi strain mutant library was grown in the presence of 15 µM IPTG
ftsZ30	ftsZ-CRISPRi strain mutant library was grown in the presence of 30 µM IPTG
ftsZ15	ftsZ-CRISPRi strain mutant library was grown in the presence of 15 µM IPTG
ftsH100	ftsH-CRISPRi strain mutant library was grown in the presence of 100 µM IPTG
ftsH10	ftsH-CRISPRi strain mutant library was grown in the presence of 10 µM IPTG
folA100	folA-CRISPRi strain mutant library was grown in the presence of 100 µM IPTG
folA30	folA-CRISPRi strain mutant library was grown in the presence of 30 µM IPTG
folA20	folA-CRISPRi strain mutant library was grown in the presence of 20 µM IPTG
folA15	folA-CRISPRi strain mutant library was grown in the presence of 15 µM IPTG
fabH20	fabH-CRISPRi strain mutant library was grown in the presence of 20 µM IPTG
fabH15	fabH-CRISPRi strain mutant library was grown in the presence of 15 µM IPTG
cozE100(2)	cozE-CRISPRi strain mutant library was grown in the presence of 100 µM IPTG twice
cozE100	cozE-CRISPRi strain mutant library was grown in the presence of 100 µM IPTG
clpP100	clpP-CRISPRi strain mutant library was grown in the presence of 100 µM IPTG
clpP10	clpP-CRISPRi strain mutant library was grown in the presence of 10 µM IPTG
atpF30, 30R	atpF-CRISPRi strain mutant library was grown in the presence of 30 µM IPTG, experiment was performed twice
atpF15, 15R	atpF-CRISPRi strain mutant library was grown in the presence of 15 µM IPTG, experiment was performed twice
adk10	adk-CRISPRi strain mutant library was grown in the presence of 10 µM IPTG
adk15, 15R	adk-CRISPRi strain mutant library was grown in the presence of 15 µM IPTG, experiment was performed twice
adk20	adk-CRISPRi strain mutant library was grown in the presence of 20 µM IPTG
Genetic interaction	all valid genetic interactions are listed
pbp2x-pde1	Growth of pde1 wild-type and deletion mutant with and without IPTG
pbp2x-cozEb	Growth of cozEa wild-type and deletion mutant with and without IPTG
fabH-plsX	Growth of plsX wild-type and deletion mutant with and without IPTG
parC-smc	Growth of smc wild-type and deletion mutant with and without IPTG
parC-parB	Growth of parB wild-type and deletion mutant with and without IPTG
rpoB-bglG	Growth of bglG wild-type and deletion mutant with and without IPTG
atpF-SPD0589	Growth of SPD0589 wild-type and deletion mutant with and without IPTG
pbp2x-mraW	Growth of mraW wild-type and deletion mutant with and without IPTG
pbp2x-hemK	Growth of hemK wild-type and deletion mutant with and without IPTG
ftsZ-pvaA	Growth of pvaA wild-type and deletion mutant with and without IPTG
adk-cps2L	Growth of cps2L wild-type and deletion mutant with and without IPTG
adk-cps2T	Growth of cps2T wild-type and deletion mutant with and without IPTG
fabH-ackA	Growth of ackA wild-type and deletion mutant with and without IPTG
fabH-ctsR	Growth of ctsR wild-type and deletion mutant with and without IPTG
fabH-clpC	Growth of clpC wild-type and deletion mutant with and without IPTG
ftsZ-divIVA	Growth of divIVA wild-type and deletion mutant with and without IPTG
ftsZ-comM	Growth of comM wild-type and deletion mutant with and without IPTG
ftsZ-sepF	Growth of sepF wild-type and deletion mutant with and without IPTG
ftsZ-pbp3	Growth of pbp3 wild-type and deletion mutant with and without IPTG
pbp2x-purA	Growth of purA wild-type and deletion mutant with and without IPTG
pbp2x-ctsR	Growth of ctsR wild-type and deletion mutant with and without IPTG
pbp2x-murA1	Growth of murA1 wild-type and deletion mutant with and without IPTG
rpoC-glnA	Growth of glnA wild-type and deletion mutant with and without IPTG
rpoC-lytR	Growth of lytR wild-type and deletion mutant with and without IPTG
cozEa-lgt	Growth of lgt wild-type and deletion mutant with and without IPTG
cozEa-lspA	Growth of lspA wild-type and deletion mutant with and without IPTG
cozEa-rodZ	Growth of rodZ wild-type and deletion mutant with and without IPTG
cozEa-ctpE	Growth of ctpE wild-type and deletion mutant with and without IPTG
pbp2x-glnA	Growth of glnA wild-type and deletion mutant with and without IPTG
pbp2x-clpC	Growth of clpC wild-type and deletion mutant with and without IPTG
Correlation TnSeq vs Mt-growth	Correlation between the fitness values identified by TnSeq or the growth of gene deletion mutant

## Sheet: rpoC30
locus	mean-w agent	var-w agent	sd-w agent	se-w agent	gene	Total-w agent	Blank-w agent	Not Blank-w agent	Blank Removed-w agent	locus-D39	mean-wo agent	var-wo agent	sd-wo agent	se-wo agent	gene	Total-wo agent	Blank-wo agent	Not Blank-wo agent	Blank Removed-wo agent	value	Df	TDIST	p-value	Product	locus_tag_SPV	gene	OldLocus	TIGR4	TAIWAN.19F	GENE.DESCRIPTION	GENE.CATEGORY	Location.Tag	Tag1	Tag2	Tag3	Category1	Category2	Gene.Name	color code	locus_tag	Type	padj	Sig	Source	z-score
SPV_RS09330	1.01784	0.0557024	0.236014	0.0136949		297	2	295	0	SPV_RS09330	1.01877	0.013582	0.116542	0.00670624		302	2	300	0	-0.001	597	0.061	0.951	peptidase domain-containing ABC transporter	SPV_1752	clyB	SPD_1752	SP_1953	n.p.	toxin secretion ABC transporter, permease/ATP-binding protein	TRANSPORT	Membrane	ENVIRONMENTAL INFORMATION PROCESSING	CELLULAR PROCESSES		Membrane transport	Cellular community		#FF64E1	SPV_RS09330	CDS	0.241562	FALSE	rpoC30	0.0548719
SPV_RS03005	1.06477	0.0353638	0.188053	0.0112183		281	3	278	0	SPV_RS03005	1.02324	0.00972532	0.0986171	0.00587256		282	0	282	0	0.042	561	3.28	0.0011	LPXTG cell wall anchor domain-containing protein	SPV_0558	prtA	SPD_0558	SP_0641	SPT_0666	serine protease, subtilase family	UNKNOWN	Intracellular	GENETIC INFORMATION PROCESSING			Folding, sorting, degradation			#9600FA	SPV_RS03005	CDS	0.0121568	FALSE	rpoC30	0.519874
SPV_RS10515	0.974399	0.0220591	0.148523	0.00897261		274	1	273	0	SPV_RS10515	1.03308	0.0085376	0.0923991	0.00557188		275	0	275	0	-0.059	547	5.556	4.31e-08	fucolectin	SPV_1987	fucL	SPD_1987	SP_2159	SPT_2172	fucolectin-related protein	CARBOHYDRATE METABOLISM	Intracellular	METABOLISM			Carbohydrate metabolism			#00FF00	SPV_RS10515	CDS	0.00228833	FALSE	rpoC30	-0.572341
SPV_RS05730	1.01814	0.0302875	0.174033	0.0118415		216	2	214	0	SPV_RS05730	1.01212	0.0115114	0.107291	0.00728341		217	1	216	0	0.006	431	0.433	0.665	hypothetical protein	SPV_1071	.	SPD_1071	.	n.p.	hypothetical protein	UNKNOWN		HYPOTHETICAL/UNKNOWN			Hypothetical/Unknown			#D3D3D3	SPV_RS05730	CDS	0.186213	FALSE	rpoC30	0.13057
SPV_RS09315	0.993933	0.0197886	0.140672	0.00973049		209	0	209	0	SPV_RS09315	1.01929	0.0103232	0.101603	0.00697813		212	2	210	0	-0.025	419	2.118	0.0348	type 2 lantipeptide synthetase LanM	SPV_1749	lanM	SPD_1749	SP_1950	n.p.	putative bacteriocin formation protein	MEMBRANE PROTEIN		CELLULAR PROCESSES			Cellular community			#0064C8	SPV_RS09315	CDS	0.0360412	FALSE	rpoC30	-0.204664
SPV_RS10520	0.984634	0.023012	0.151697	0.0105183		208	0	208	0	SPV_RS10520	1.03459	0.00738845	0.0859561	0.00594571		209	0	209	0	-0.05	415	4.135	4.31e-05	glycoside hydrolase family 95 protein	SPV_1988	fucY	SPD_1988	SP_2160	SPT_2173	conserved hypothetical protein	UNKNOWN	Intracellular	METABOLISM			Carbohydrate metabolism			#00FF00	SPV_RS10520	CDS	0.00471968	FALSE	rpoC30	-0.475015
SPV_RS01280	0.984751	0.0203525	0.142662	0.0101386		198	1	197	0	SPV_RS01280	1.03145	0.0080808	0.0898933	0.00637236		199	0	199	0	-0.047	395	3.899	0.000113	glycyl radical protein	SPV_0235	.	SPD_0235	SP_0251	SPT_0299	putative formate acetyltransferase	CARBOHYDRATE METABOLISM	Intracellular	METABOLISM	METABOLISM		Carbohydrate metabolism	Energy metabolism		#00FF00	SPV_RS01280	CDS	0.00672197	FALSE	rpoC30	-0.442573
SPV_RS03115	1.0215	0.0207012	0.143879	0.010251		197	0	197	0	SPV_RS03115	1.02389	0.00748756	0.0865307	0.00607326		203	0	203	0	-0.002	398	0.201	0.841	LPXTG cell wall anchor domain-containing protein	SPV_0577	zmpB	SPD_0577	SP_0664	SPT_0688	zinc metalloprotease ZmpB	VARIOUS	Membrane	GENETIC INFORMATION PROCESSING			Folding, sorting, degradation		zmpB	#9600FA	SPV_RS03115	CDS	0.21968	FALSE	rpoC30	0.0440579
SPV_RS07310	1.03497	0.0186423	0.136537	0.0097776		195	0	195	0	SPV_RS07310	1.03223	0.00788132	0.0887768	0.00629322		199	0	199	0	0.003	392	0.236	0.814	YSIRK-type signal peptide-containing protein	SPV_1376	pclA	SPD_1376	.	SPT_1486	G5 domain family	VARIOUS METABOLISM AND BIOSYNTHESIS		HYPOTHETICAL/UNKNOWN			Hypothetical/Unknown			#D3D3D3	SPV_RS07310	CDS	0.213959	FALSE	rpoC30	0.0981279
SPV_RS04870	1.04049	0.022489	0.149963	0.011116		182	0	182	0	SPV_RS04870	1.03544	0.00810924	0.0900513	0.0066207		185	0	185	0	0.005	365	0.39	0.696	YSIRK-type signal peptide-containing protein	SPV_1018	zmpA	SPD_1018	SP_1154	SPT_1181	immunoglobulin A1 protease	VARIOUS	Extracellular	CELLULAR PROCESSES			Cellular community			#0064C8	SPV_RS04870	CDS	0.193364	FALSE	rpoC30	0.119756
SPV_RS01825	0.992253	0.0132042	0.11491	0.00856485		180	0	180	0	SPV_RS01825	1.0273	0.00853436	0.0923816	0.00681046		184	0	184	0	-0.035	362	3.203	0.00148	YSIRK-type signal peptide-containing protein	SPV_0335	eng	SPD_0335	SP_0368	SPT_0411	cell wall surface anchor family protein	VARIOUS	Cell Wall	CELLULAR PROCESSES	CELLULAR PROCESSES		Structural proteins	Cell community		#CCCCFF	SPV_RS01825	CDS	0.0131579	FALSE	rpoC30	-0.312805
SPV_RS01560	0.990824	0.0191525	0.138392	0.0104022		177	0	177	0	SPV_RS01560	1.04583	0.00786236	0.08867	0.0066275		179	0	179	0	-0.055	354	4.46	1.1e-05	alpha-xylosidase	SPV_0285	.	SPD_0285	SP_0312	SPT_0362	glycosyl hydrolase, family 31	UNKNOWN	Intracellular	METABOLISM			Carbohydrate metabolism			#00FF00	SPV_RS01560	CDS	0.00328947	FALSE	rpoC30	-0.529085
SPV_RS07960	1.00493	0.0315998	0.177763	0.0135543		172	3	169	0	SPV_RS07960	1.00973	0.0189529	0.13767	0.0104068		175	2	173	0	-0.005	345	0.281	0.779	neuraminidase NanB	SPV_1499	nanB	SPD_1499	SP_1687	SPT_1625	neuraminidase B	VARIOUS	Intracellular	METABOLISM			Carbohydrate metabolism		NanB	#00FF00	SPV_RS07960	CDS	0.208381	FALSE	rpoC30	0.0116158
SPV_RS00320	0.971744	0.0206323	0.14364	0.0110167		170	2	168	0	SPV_RS00320	1.02007	0.0132222	0.114988	0.00876774		172	2	170	0	-0.048	340	3.433	0.000672	YSIRK-type signal peptide-containing protein	SPV_0063	strH	SPD_0063	SP_0057	SPT_0095	beta-N-acetylhexosaminidase	CARBOHYDRATE METABOLISM	Cell Wall	METABOLISM			Cell wall metabolism			#006600	SPV_RS00320	CDS	0.0104405	FALSE	rpoC30	-0.453387
SPV_RS06300	1.04304	0.0183759	0.135558	0.0105853		164	0	164	0	SPV_RS06300	1.02168	0.00834108	0.0913295	0.00706729		167	0	167	0	0.021	329	1.678	0.0943	lanthionine synthetase	SPV_1179	lanL	SPD_1179	SP_1344	n.p.	conserved hypothetical protein	UNKNOWN	Intracellular	METABOLISM	ENVIRONMENTAL INFORMATION PROCESSING		Amino acid metabolism	Signal transduction	LanL	#FFFF00	SPV_RS06300	CDS	0.0613558	FALSE	rpoC30	0.29278
SPV_2070	2.54719	0.0562878	0.237251	0.0187563	dcas9	160	0	160	0	SPV_2070	1.02107	0.00799509	0.0894153	0.00750356	dcas9	142	0	142	0	1.526	300	75.545	2.78e-197																	SPV_2070		0	TRUE	rpoC30	16.5679
SPV_RS05265	1.05672	0.0194537	0.139476	0.0110266		160	1	159	0	SPV_RS05265	1.03938	0.00767516	0.087608	0.00688314		162	0	162	0	0.017	320	1.334	0.183	hypothetical protein	SPV_0943	.	SPD_0943	.	n.p.	hypothetical protein	UNKNOWN		HYPOTHETICAL/UNKNOWN			Hypothetical/Unknown			#D3D3D3	SPV_RS05265	CDS	0.0868135	FALSE	rpoC30	0.249524
SPV_RS10380	0.984956	0.0137094	0.117087	0.00940465		155	2	153	0	SPV_RS10380	1.01422	0.00853972	0.0924106	0.0074226		155	1	154	0	-0.029	308	2.443	0.0151	BglG family transcription antiterminator	SPV_1961	ulaR2	SPD_1961	SP_2131	SPT_2143	transcriptional regulator, BglG family	REGULATOR	Intracellular	GENETIC INFORMATION PROCESSING			Transcription		bglG	#990000	SPV_RS10380	CDS	0.0268879	FALSE	rpoC30	-0.247921
SPV_RS01570	1.00579	0.0186309	0.136495	0.0110712		152	1	151	0	SPV_RS01570	1.0376	0.00743697	0.0862379	0.00694925		154	0	154	0	-0.032	304	2.434	0.0155	LPXTG-anchored hyaluronate lyase	SPV_0287	spnHL	SPD_0287	SP_0314	SPT_0364	hyaluronidase	VARIOUS	Capsule	METABOLISM			Capsule metabolism			#00CCCC	SPV_RS01570	CDS	0.02746	FALSE	rpoC30	-0.280363
SPV_RS00785	0.974246	0.0175984	0.132659	0.0111719		141	0	141	0	SPV_RS00785	1.02685	0.00822611	0.0906979	0.00758454		143	0	143	0	-0.053	282	3.896	0.000122	ABC transporter ATP-binding protein	SPV_0140	.	SPD_0140	SP_0137	SPT_0182	ABC transporter, ATP-binding protein	TRANSPORT	Membrane	CELLULAR PROCESSES	ENVIRONMENTAL INFORMATION PROCESSING		Antibiotic response/sensing	Membrane transport		#9999F	SPV_RS00785	CDS	0.00700801	FALSE	rpoC30	-0.507457
SPV_RS06295	1.06948	0.0402674	0.200667	0.0170204		139	0	139	0	SPV_RS06295	1.03106	0.0074538	0.0863354	0.0072451		142	0	142	0	0.038	279	2.077	0.0387	S9 family peptidase	SPV_1178	ptrB	SPD_1178	SP_1343	n.p.	prolyl oligopeptidase family protein	UNKNOWN	Intracellular	GENETIC INFORMATION PROCESSING			Folding, sorting, degradation			#9600FA	SPV_RS06295	CDS	0.0386156	FALSE	rpoC30	0.476618
SPV_RS08570	1.00889	0.0178653	0.133661	0.011378		138	0	138	0	SPV_RS08570	1.03326	0.00900616	0.0949008	0.00804938		139	0	139	0	-0.024	275	1.748	0.0815	iron ABC transporter permease	SPV_1607	sfuB	SPD_1607	SP_1824	SPT_1744	ABC transporter, permease protein	TRANSPORT	Membrane	ENVIRONMENTAL INFORMATION PROCESSING			Membrane transport			#FF64E1	SPV_RS08570	CDS	0.0562071	FALSE	rpoC30	-0.19385
SPV_RS02380	0.962863	0.0530893	0.230411	0.0199045		134	1	133	0	SPV_RS02380	1.02975	0.0103993	0.101977	0.00868084		138	1	137	0	-0.067	270	3.08	0.00228	YSIRK-type signal peptide-containing protein	SPV_0444	endoD	SPD_0444	SP_0498	SPT_0535	endo-beta-N-acetylglucosaminidase	VARIOUS METABOLISM AND BIOSYNTHESIS	Intracellular	METABOLISM			Carbohydrate metabolism			#00FF00	SPV_RS02380	CDS	0.0151602	FALSE	rpoC30	-0.658853
SPV_RS00805	0.981558	0.023335	0.152758	0.0134496		129	1	128	0	SPV_RS00805	1.0375	0.00897341	0.0947281	0.00827643		131	0	131	0	-0.056	258	3.543	0.00047	nucleotide sugar dehydrogenase	SPV_0143	ugd	SPD_0143	SP_0140	n.p.	UDP-glucose 6-dehydrogenase	CARBOHYDRATE METABOLISM	Intracellular	METABOLISM			Carbohydrate metabolism			#00FF00	SPV_RS00805	CDS	0.0097254	FALSE	rpoC30	-0.539899
SPV_RS05555	1.07139	0.0234285	0.153064	0.0138013	phtE	123	0	123	0	SPV_RS05555	1.04264	0.00642596	0.0801621	0.00722797	phtE	123	0	123	0	0.029	244	1.845	0.0662	pneumococcal histidine triad protein PhtE	SPV_0890	phtE	SPD_0890	SP_1004	SPT_1050	conserved hypothetical protein	UNKNOWN		HYPOTHETICAL/UNKNOWN			Hypothetical/Unknown			#D3D3D3	SPV_RS05555	CDS	0.0510584	FALSE	rpoC30	0.379292
SPV_RS06280	1.07035	0.0323292	0.179803	0.0162786		122	0	122	0	SPV_RS06280	1.03063	0.00916363	0.0957268	0.0086314		123	0	123	0	0.04	243	2.156	0.0321	FtsX-like permease family protein	SPV_1175	.	SPD_1175	SP_1340	n.p.	hypothetical protein	UNKNOWN		HYPOTHETICAL/UNKNOWN			Hypothetical/Unknown			#D3D3D3	SPV_RS06280	CDS	0.034468	FALSE	rpoC30	0.498246
SPV_RS00605	0.975774	0.0227918	0.150969	0.0137816		120	1	119	0	SPV_RS00605	1.01721	0.00804969	0.0897201	0.00808979		123	0	123	0	-0.041	241	2.593	0.0101	peptidase domain-containing ABC transporter	SPV_0113	.	SPD_0113	.		peptidase domain-containing ABC transporter						Membrane transport			#FF64E1	SPV_RS00605	CDS	0.0235984	FALSE	rpoC30	-0.377689
SPV_RS02700	1.01009	0.0206818	0.143812	0.0131282		120	1	119	0	SPV_RS02700	1.02065	0.00689676	0.0830467	0.00761288		119	0	119	0	-0.011	237	0.696	0.487	glycoside hydrolase family 1 protein	SPV_0503	bglA-2	SPD_0503	SP_0578	SPT_0608	6-phospho-beta-glucosidase	CARBOHYDRATE METABOLISM	Intracellular	METABOLISM			Carbohydrate metabolism		bglA-2	#00FF00	SPV_RS02700	CDS	0.153604	FALSE	rpoC30	-0.0532683
SPV_RS03250	1.02865	0.0233518	0.152813	0.0139499		120	1	119	0	SPV_RS03250	1.01857	0.0119615	0.109369	0.00986143		123	1	122	0	0.01	241	0.591	0.555	ThiF family adenylyltransferase	SPV_2205	.	SPD_0604	SP_0695,SP_0696		hypothetical protein						Hypothetical/Unknown			#D3D3D3	SPV_RS03250	CDS	0.164188	FALSE	rpoC30	0.173826
SPV_RS01530	1.00439	0.017468	0.132167	0.0121157		119	0	119	0	SPV_RS01530	1.02811	0.00759197	0.0871319	0.00792108		121	0	121	0	-0.024	238	1.639	0.102	PRD domain-containing protein	SPV_0280	celR	SPD_0280	SP_0306,SP_0307	SPT_0357	putative transcriptional regulator	REGULATOR	Intracellular	GENETIC INFORMATION PROCESSING			Transcription			#990000	SPV_RS01530	CDS	0.0647883	FALSE	rpoC30	-0.19385
SPV_RS06745	1.04291	0.0257683	0.160525	0.0148405		117	0	117	0	SPV_RS06745	1.02442	0.0067728	0.082297	0.00754416		119	0	119	0	0.018	234	1.111	0.268	ABC transporter ATP-binding protein	SPV_1263	.	SPD_1263	SP_1434	SPT_0835	ABC transporter, permease/ATP-binding protein	TRANSPORT	Membrane	ENVIRONMENTAL INFORMATION PROCESSING			Membrane transport			#FF64E1	SPV_RS06745	CDS	0.10984	FALSE	rpoC30	0.260338
SPV_RS10370	0.96338	0.0163706	0.127948	0.0118797		116	0	116	0	SPV_RS10370	1.01888	0.00653847	0.0808608	0.00750774		116	0	116	0	-0.056	230	3.95	0.000104	PTS ascorbate transporter subunit IIC	SPV_1959	ulaA2	SPD_1959	SP_2129	SPT_2141	putative PTS system, IIC component	TRANSPORT	Membrane	ENVIRONMENTAL INFORMATION PROCESSING			Membrane transport		ulaA	#FF64E1	SPV_RS10370	CDS	0.00657895	FALSE	rpoC30	-0.539899
SPV_RS10885	0.872828	0.0181869	0.134859	0.0125756		115	1	114	0	SPV_RS10885	1.03123	0.00739859	0.0860151	0.00788499		119	0	119	0	-0.158	232	10.671	6.88e-22	ABC transporter permease	SPV_2058	.	SPD_2058	SP_2231	SPT_2249	putative ABC transporter, permease protein	TRANSPORT	Membrane	ENVIRONMENTAL INFORMATION PROCESSING			Membrane transport			#FF64E1	SPV_RS10885	CDS	0.000286041	TRUE	rpoC30	-1.64293
SPV_RS10610	0.92549	0.014386	0.119942	0.0113334		112	0	112	0	SPV_RS10610	1.02544	0.00739809	0.0860121	0.00809134		113	0	113	0	-0.1	223	7.177	1.04e-11	MFS transporter	SPV_2007	.	SPD_2007	SP_2180	SPT_2193	permease of the major facilitator superfamily	TRANSPORT	Membrane	ENVIRONMENTAL INFORMATION PROCESSING			Membrane transport			#FF64E1	SPV_RS10610	CDS	0.00128718	FALSE	rpoC30	-1.01572
SPV_RS08905	0.955496	0.0244297	0.1563	0.014769		112	1	111	0	SPV_RS08905	0.998699	0.0108983	0.104395	0.00982065		113	1	112	0	-0.043	223	2.436	0.0156	peptide ABC transporter substrate-binding protein	SPV_1671	amiA	SPD_1671	SP_1891	SPT_1466	oligopeptide ABC transporter, oligopeptide-binding protein AmiA	TRANSPORT	Membrane	ENVIRONMENTAL INFORMATION PROCESSING			Membrane transport		amiA	#FF64E1	SPV_RS08905	CDS	0.027603	FALSE	rpoC30	-0.399317
SPV_RS01360	0.974201	0.0129803	0.113931	0.0108629		110	1	109	0	SPV_RS01360	1.03308	0.00748898	0.0865389	0.00821391		111	0	111	0	-0.059	219	4.323	2.33e-05	LPXTG-anchored pullulanase SpuA	SPV_0250	spuA	SPD_0250	SP_0268	SPT_0315	putative alkaline amylopullulanase	CARBOHYDRATE METABOLISM	Intracellular	METABOLISM			Carbohydrate metabolism			#00FF00	SPV_RS01360	CDS	0.00357552	FALSE	rpoC30	-0.572341
SPV_RS02695	1.02563	0.0186161	0.136441	0.0130091		110	0	110	0	SPV_RS02695	1.01179	0.00601378	0.0775486	0.00736058		111	0	111	0	0.014	219	0.926	0.355	PTS beta-glucoside transporter subunit EIIBCA	SPV_0502	bglF	SPD_0502	SP_0577	SPT_0607	PTS system, beta-glucosides-specific IIABC components	TRANSPORT	Membrane	ENVIRONMENTAL INFORMATION PROCESSING			Membrane transport			#FF64E1	SPV_RS02695	CDS	0.126001	FALSE	rpoC30	0.217082
SPV_RS06225	1.03108	0.0266413	0.163222	0.0155626		110	2	108	0	SPV_RS06225	1.03123	0.0107748	0.103802	0.0098971		110	1	109	0	0	218	0.008	0.994	ABC transporter ATP-binding protein	SPV_1167	appD	SPD_1167	.	n.p.	ABC transporter ATP-binding protein	TRANSPORT	Membrane	ENVIRONMENTAL INFORMATION PROCESSING	CELLULAR PROCESSES		Membrane transport	Cellular community		#FF64E1	SPV_RS06225	CDS	0.249428	FALSE	rpoC30	0.0656859
SPV_RS00030	1.71785	0.0259757	0.16117	0.0154373	mfd	109	0	109	0	SPV_RS00030	1.01175	0.0114148	0.10684	0.0105273	mfd	103	0	103	0	0.706	210	37.79	1.25e-95	transcription-repair coupling factor	SPV_0006	mfd	SPD_0006	SP_0006	SPT_0040	transcription-repair coupling factor	DNA TURNOVER	Intracellular	GENETIC INFORMATION PROCESSING			Transcription		mfd	#990000	SPV_RS00030	CDS	0.000143021	TRUE	rpoC30	7.70038
SPV_RS07785	0.991446	0.0173807	0.131836	0.0126276		109	0	109	0	SPV_RS07785	1.01609	0.00987411	0.0993686	0.00951778		109	0	109	0	-0.025	216	1.558	0.121	ABC transporter permease	SPV_1465	.	SPD_1465	SP_1652	SPT_1592	putative membrane protein	TRANSPORT	Membrane	HYPOTHETICAL/UNKNOWN			Hypothetical/Unknown			#D3D3D3	SPV_RS07785	CDS	0.0689359	FALSE	rpoC30	-0.204664
SPV_RS02535	1.02667	0.0125083	0.11184	0.0107124		109	0	109	0	SPV_RS02535	1.01954	0.00561353	0.0749235	0.00717637		109	0	109	0	0.007	216	0.553	0.581	peptide cleavage/export ABC transporter			SPD_0472			peptide cleavage/export ABC transporter						Cellular community			#0064C8	SPV_RS02535	CDS	0.170195	FALSE	rpoC30	0.141384
SPV_RS09335	0.987829	0.0276322	0.166229	0.0159954		108	1	107	0	SPV_RS09335	1.02521	0.00820982	0.090608	0.00871876		108	0	108	0	-0.037	214	2.052	0.0414	serine protease	SPV_1753	.	SPD_1753	SP_1954,SP_1955	n.p.	serine protease, subtilase family	UNKNOWN		GENETIC INFORMATION PROCESSING	CELLULAR PROCESSES		Folding, sorting, degradation	Cellular community		#9600FA	SPV_RS09335	CDS	0.0397597	FALSE	rpoC30	-0.334433
SPV_RS06290	1.05537	0.0222727	0.14924	0.0143607		108	0	108	0	SPV_RS06290	1.03547	0.00590137	0.0768204	0.00729147		111	0	111	0	0.02	217	1.235	0.218	ABC transporter ATP-binding protein	SPV_1177	.	SPD_1177	SP_1342	n.p.	drug efflux ABC transporter, permease/ATP-binding protein	TRANSPORT	Membrane	ENVIRONMENTAL INFORMATION PROCESSING			Membrane transport			#FF64E1	SPV_RS06290	CDS	0.0962529	FALSE	rpoC30	0.281966
SPV_RS07985	1.0367	0.0443533	0.210602	0.0203597		107	0	107	0	SPV_RS07985	1.02501	0.00661529	0.0813344	0.0078629		107	0	107	0	0.012	212	0.535	0.593	LPXTG-anchored neuraminidase NanA	SPV_1504	nanA	SPD_1504	SP_1693	SPT_1630	neuraminidase	VARIOUS	Extracellular	METABOLISM	CELLULAR PROCESSES		Carbohydrate metabolism	Cellular community	nanA	#00FF00	SPV_RS07985	CDS	0.173198	FALSE	rpoC30	0.195454
SPV_RS02290	1.04729	0.0114121	0.106828	0.010376		106	0	106	0	SPV_RS02290	1.03283	0.00725594	0.0851818	0.00819662		108	0	108	0	0.014	212	1.094	0.275	DUF4838 domain-containing protein	SPV_0425	.	SPD_0425	SP_0475	SPT_0516	hypothetical protein	UNKNOWN		HYPOTHETICAL/UNKNOWN			Hypothetical/Unknown			#D3D3D3	SPV_RS02290	CDS	0.111127	FALSE	rpoC30	0.217082
SPV_RS08455	0.992649	0.0259257	0.161015	0.0156391		106	1	105	0	SPV_RS08455	1.0116	0.00806336	0.0897962	0.00868093		107	0	107	0	-0.019	211	1.059	0.291	aspartate aminotransferase	SPV_1587	mga2	SPD_1587	SP_1800	SPT_1724	putative transcriptional activator	REGULATOR	Intracellular	GENETIC INFORMATION PROCESSING			Transcription			#990000	SPV_RS08455	CDS	0.113987	FALSE	rpoC30	-0.13978
SPV_RS00775	0.952959	0.0288432	0.169833	0.016574		105	2	103	0	SPV_RS00775	1.00219	0.0110057	0.104908	0.0100948		108	0	108	0	-0.049	211	2.537	0.0119	glycosyltransferase family 1 protein	SPV_0138	epsF	SPD_0138	SP_0133,SP_0134,SP_0135	n.p.	hypothetical protein	UNKNOWN	Intracellular	METABOLISM			Carbohydrate metabolism			#00FF00	SPV_RS00775	CDS	0.0247426	FALSE	rpoC30	-0.464201
SPV_RS00780	0.960047	0.0306576	0.175093	0.0170873		105	2	103	0	SPV_RS00780	0.998811	0.0109331	0.104561	0.00992452		111	0	111	0	-0.039	214	1.962	0.0511	glycosyltransferase family 2 protein	SPV_0139	.	SPD_0139	SP_0136	SPT_0181	glycosyl transferase, family 2	UNKNOWN	Intracellular	METABOLISM			Carbohydrate metabolism			#00FF00	SPV_RS00780	CDS	0.0436213	FALSE	rpoC30	-0.356061
SPV_RS04185	1.05721	0.0388696	0.197154	0.0192402		105	1	104	0	SPV_RS04185	1.03068	0.00793817	0.0890964	0.00861328		107	0	107	0	0.027	210	1.259	0.21	DEAD/DEAH box helicase	SPV_0784	.	SPD_0784	SP_0892	SPT_1308	putative type I restriction-modification system, R subunit	VARIOUS	Intracellular	GENETIC INFORMATION PROCESSING			DNA repair and editing		hsdR	#FF5050	SPV_RS04185	CDS	0.0942506	FALSE	rpoC30	0.357664
SPV_RS02255	1.00212	0.0147998	0.121654	0.0119292	pflB	104	0	104	0	SPV_RS02255	1.0365	0.00790602	0.0889158	0.00871891	pflB	104	0	104	0	-0.034	206	2.327	0.0209	formate C-acetyltransferase	SPV_0420	pfl	SPD_0420	SP_0459	SPT_0498	formate acetyltransferase	CARBOHYDRATE METABOLISM	Intracellular	METABOLISM			Carbohydrate metabolism			#00FF00	SPV_RS02255	CDS	0.0308924	FALSE	rpoC30	-0.301991
SPV_RS00645	0.959153	0.0271508	0.164775	0.0162358		103	0	103	0	SPV_RS00645	1.02217	0.00928735	0.0963709	0.00944994		104	0	104	0	-0.063	205	3.354	0.000948	hypothetical protein	SPV_0119	.	SPD_0119	.	SPT_0155	membrane protein	UNKNOWN	Membrane	HYPOTHETICAL/UNKNOWN			Hypothetical/Unknown			#D3D3D3	SPV_RS00645	CDS	0.0115847	FALSE	rpoC30	-0.615597
SPV_RS00570	0.960009	0.0196544	0.140194	0.0138813		102	0	102	0	SPV_RS00570	1.02975	0.00886001	0.0941276	0.00914249		106	0	106	0	-0.07	206	4.196	4.04e-05	bacteriocin-associated integral membrane family protein	SPV_0107	.	SPD_0107	SP_0110	SPT_0144	hypothetical protein	UNKNOWN	Membrane	CELLULAR PROCESSES			Cellular community			#0064C8	SPV_RS00570	CDS	0.00457666	FALSE	rpoC30	-0.691295
SPV_RS06750	1.0536	0.0417923	0.204432	0.0203417		101	0	101	0	SPV_RS06750	1.01642	0.00871296	0.0933433	0.00924236		102	0	102	0	0.037	201	1.664	0.0976	ABC transporter ATP-binding protein	SPV_1264	.	SPD_1264	SP_1435	SPT_0836	ABC transporter, ATP-binding protein	TRANSPORT	Membrane	ENVIRONMENTAL INFORMATION PROCESSING			Membrane transport			#FF64E1	SPV_RS06750	CDS	0.062786	FALSE	rpoC30	0.465804
SPV_RS08615	0.998735	0.0257146	0.160358	0.0159562	pfbA	101	0	101	0	SPV_RS08615	1.00785	0.00913713	0.0955883	0.00946465	pfbA	102	0	102	0	-0.009	201	0.491	0.624	multi-ligand-binding adhesin PfbA	SPV_1617	pfbA	SPD_1617	SP_1833	SPT_1752	cell wall surface anchor family protein	VARIOUS	Cell Wall	CELLULAR PROCESSES			Structural proteins			#CCCCFF	SPV_RS08615	CDS	0.178776	FALSE	rpoC30	-0.0316402
SPV_RS10205	1.00057	0.0225698	0.150232	0.0150232		100	0	100	0	SPV_RS10205	1.0424	0.0113077	0.106338	0.0104273		104	1	103	0	-0.042	202	2.287	0.0232	heavy metal translocating P-type ATPase	SPV_1927	ctpC	SPD_1927	SP_2101	SPT_2110	cation-transporting ATPase, EI-E2 family	TRANSPORT	Membrane	ENVIRONMENTAL INFORMATION PROCESSING	METABOLISM		Membrane transport	Cofactor and vitamin metabolism		#FF64E1	SPV_RS10205	CDS	0.0316076	FALSE	rpoC30	-0.388503
SPV_RS01515	0.986679	0.0206745	0.143786	0.0144511		99	1	98	0	SPV_RS01515	1.03482	0.0136371	0.116778	0.0116778		100	1	99	0	-0.048	197	2.591	0.0103	6-phospho-beta-glucosidase	SPV_0277	celA	SPD_0277	SP_0303	SPT_0354	6-phospho-beta-glucosidase	CARBOHYDRATE METABOLISM	Intracellular	METABOLISM			Carbohydrate metabolism		celA	#00FF00	SPV_RS01515	CDS	0.0240275	FALSE	rpoC30	-0.453387
SPV_RS01040	0.971359	0.0147681	0.121524	0.0122136		99	0	99	0	SPV_RS01040	1.0025	0.00729271	0.0853973	0.00849735		101	0	101	0	-0.031	198	2.093	0.0376	anaerobic ribonucleoside-triphosphate reductase	SPV_0187	nrdD	SPD_0187	SP_0202	SPT_0250	anaerobic ribonucleoside-triphosphate reductase	NUCLEOTIDE METABOLSIM	Intracellular	METABOLISM			Nucleotide metabolism		nrdD	#009600	SPV_RS01040	CDS	0.0376144	FALSE	rpoC30	-0.269549
SPV_RS00615	0.951219	0.0275422	0.165959	0.0168505		97	1	96	0	SPV_RS00615	1.01529	0.0114777	0.107134	0.0107674		99	1	98	0	-0.064	194	3.204	0.00158	HlyD family efflux transporter periplasmic adaptor subunit	SPV_0115	.	SPD_0115	.	n.p.	hypothetical protein	UNKNOWN	Membrane	CELLULAR PROCESSES	ENVIRONMENTAL INFORMATION PROCESSING		Cellular community	Membrane transport		#0064C8	SPV_RS00615	CDS	0.013587	FALSE	rpoC30	-0.626411
SPV_RS10920	0.889434	0.0273687	0.165435	0.0169733		95	1	94	0	SPV_RS10920	1.00606	0.00859828	0.0927269	0.00951358		95	0	95	0	-0.117	188	5.994	1.03e-08	sensor histidine kinase	SPV_2064	comD	SPD_2064	SP_2236	SPT_2256	putative sensor histidine kinase ComD	REGULATOR	Membrane	CELLULAR PROCESSES	ENVIRONMENTAL INFORMATION PROCESSING		Cellular community	Signal transduction	comD	#0064C8	SPV_RS10920	CDS	0.00185927	TRUE	rpoC30	-1.19955
SPV_RS05320	1.0969	0.0777046	0.278755	0.0287514		94	0	94	0	SPV_RS05320	1.0345	0.00795257	0.0891772	0.00914939		95	0	95	0	0.062	187	2.068	0.04	hypothetical protein			SPD_0932, SPD_0933			hypothetical protein						Hypothetical/Unknown			#D3D3D3	SPV_RS05320	CDS	0.0391876	FALSE	rpoC30	0.736155
SPV_RS01640	1.00607	0.0197364	0.140486	0.01449		94	0	94	0	SPV_RS01640	1.03073	0.00834174	0.0913331	0.00937058		95	0	95	0	-0.025	187	1.429	0.155	alginate lyase family protein	SPV_2141	.	SPD_0300	SP_0327,SP_0329	SPT_0376	hypothetical protein	UNKNOWN	Intracellular	METABOLISM			Carbohydrate metabolism			#00FF00	SPV_RS01640	CDS	0.0800915	FALSE	rpoC30	-0.204664
SPV_RS05250	1.07109	0.0152266	0.123396	0.0128649		92	0	92	0	SPV_RS05250	1.03447	0.00483859	0.06956	0.00725213		92	0	92	0	0.037	182	2.48	0.0141	hypothetical protein	SPV_0946	.	SPD_0946	.	n.p.	hypothetical protein	UNKNOWN		HYPOTHETICAL/UNKNOWN			Hypothetical/Unknown			#D3D3D3	SPV_RS05250	CDS	0.0260297	FALSE	rpoC30	0.465804
SPV_RS01830	0.8886	0.0244049	0.156221	0.0162871		92	1	91	0	SPV_RS01830	0.91551	0.00981619	0.0990767	0.010219		94	0	94	0	-0.027	184	1.4	0.163	PBP1A family penicillin-binding protein	SPV_0336	pbp1a	SPD_0336	SP_0369	SPT_0412	penicillin-binding protein 1A	PEPTIDOGLYCAN	Cell Wall	METABOLISM			Cell wall metabolism			#006600	SPV_RS01830	CDS	0.0823799	FALSE	rpoC30	-0.226292
SPV_RS00940	0.975672	0.0238483	0.154429	0.0161886	ribD	91	0	91	0	SPV_RS00940	1.01506	0.00989433	0.0994702	0.0104273	ribD	91	0	91	0	-0.039	180	2.045	0.0423	bifunctional diaminohydroxyphosphoribosylaminopyrimidine deaminase/5-amino-6-(5-phosphoribosylamino)uracil reductase RibD	SPV_0169	ribD	SPD_0169	SP_0178	SPT_0215	riboflavin biosynthesis protein RibD	VARIOUS METABOLISM AND BIOSYNTHESIS	Intracellular	METABOLISM			Cofactor and vitamin metabolism		ribD	#00FFCC	SPV_RS00940	CDS	0.0400458	FALSE	rpoC30	-0.356061
SPV_RS10090	1.05189	0.026412	0.162518	0.0171309	mutS	90	0	90	0	SPV_RS10090	1.02561	0.00737875	0.0858997	0.00900473	mutS	91	0	91	0	0.026	179	1.358	0.176	DNA mismatch repair protein MutS	SPV_1903	hexA	SPD_1903	SP_2076	SPT_2087	mutS DNA mismatch repair protein MutS	DNA TURNOVER	Intracellular	GENETIC INFORMATION PROCESSING			DNA repair and editing		mutS	#FF5050	SPV_RS10090	CDS	0.0858124	FALSE	rpoC30	0.34685
SPV_RS00875	1.02735	0.0599247	0.244795	0.0258037		90	4	86	0	SPV_RS00875	0.994356	0.0193819	0.139219	0.014675		90	3	87	0	0.033	178	1.111	0.268	sensor histidine kinase	SPV_0157	.	SPD_0157	SP_0155	SPT_0202	putative sensor histidine kinase	REGULATOR	Membrane	ENVIRONMENTAL INFORMATION PROCESSING			Signal transduction			#CC0066	SPV_RS00875	CDS	0.109697	FALSE	rpoC30	0.422548
SPV_RS09750	0.991724	0.0197016	0.140362	0.0148784		89	0	89	0	SPV_RS09750	1.04369	0.00923664	0.0961074	0.0101306		90	0	90	0	-0.052	177	2.887	0.00438	PTS sugar transporter subunit IIC	SPV_1831	bguD	SPD_1831	SP_2022	SPT_2018	PTS system, IIC component	TRANSPORT	Membrane	ENVIRONMENTAL INFORMATION PROCESSING			Membrane transport		celB	#FF64E1	SPV_RS09750	CDS	0.0185927	FALSE	rpoC30	-0.496643
SPV_RS07215	1.03321	0.0239854	0.154872	0.0164164		89	1	88	0	SPV_RS07215	1.01706	0.0118347	0.108787	0.0115314		89	0	89	0	0.016	176	0.805	0.422	peptide ABC transporter substrate-binding protein	SPV_1357	aliB	SPD_1357	SP_1527	SPT_1813	oligopeptide ABC transporter, oligopeptide-binding protein AliB	TRANSPORT	Membrane	ENVIRONMENTAL INFORMATION PROCESSING			Membrane transport		AliB	#FF64E1	SPV_RS07215	CDS	0.13873	FALSE	rpoC30	0.23871
SPV_RS00255	0.935213	0.0738626	0.271777	0.0289715		88	1	87	0	SPV_RS00255	0.988259	0.0107539	0.103701	0.0109923		89	1	88	0	-0.053	175	1.712	0.0887	phosphoribosylformylglycinamidine synthase	SPV_0052	purL	SPD_0052	SP_0045	SPT_0084	putative phosphoribosylformylglycinamidine synthase	NUCLEOTIDE METABOLSIM	Intracellular	METABOLISM			Nucleotide metabolism			#009600	SPV_RS00255	CDS	0.0587815	FALSE	rpoC30	-0.507457
SPV_RS01275	0.97439	0.011092	0.105318	0.0112913		87	0	87	0	SPV_RS01275	1.01859	0.00594002	0.0770715	0.00821585		88	0	88	0	-0.044	173	3.165	0.00183	PTS sugar transporter subunit IIC	SPV_0234	.	SPD_0234	SP_0250	SPT_0298	PTS system, IIC component	TRANSPORT	Membrane	ENVIRONMENTAL INFORMATION PROCESSING	METABOLISM		Membrane transport	Carbohydrate metabolism	CelB	#FF64E1	SPV_RS01275	CDS	0.0144451	FALSE	rpoC30	-0.410131
SPV_RS05375	1.07275	0.0554168	0.235408	0.0252383		87	1	86	0	SPV_RS05375	1.01961	0.0103066	0.101521	0.0108842		87	0	87	0	0.053	172	1.933	0.0548	recombinase family protein	SPV_0921	ccrB	SPD_0921	SP_1040	n.p.	site-specific recombinase, resolvase family	DNA TURNOVER	Intracellular	GENETIC INFORMATION PROCESSING			DNA repair and editing			#FF5050	SPV_RS05375	CDS	0.0457666	FALSE	rpoC30	0.638829
SPV_RS00330	0.989778	0.0248755	0.15772	0.0169093		87	0	87	0	SPV_RS00330	1.01867	0.00839842	0.0916429	0.00982515		87	0	87	0	-0.029	172	1.477	0.141	beta-galactosidase	SPV_0065	bgaC	SPD_0065	SP_0060	SPT_0097	glycosyl hydrolase, family 35	CARBOHYDRATE METABOLISM	Intracellular	METABOLISM			Carbohydrate metabolism		GanA	#00FF00	SPV_RS00330	CDS	0.0749428	FALSE	rpoC30	-0.247921
SPV_RS10195	1.01938	0.0398987	0.199747	0.0214151		87	0	87	0	SPV_RS10195	1.00448	0.00648739	0.0805443	0.00863526		87	0	87	0	0.015	172	0.645	0.52	penicillin-binding protein	SPV_1925	pbp1b	SPD_1925	SP_2099	SPT_2108	penicillin-binding protein 1B	PEPTIDOGLYCAN	Cell Wall	METABOLISM			Cell wall metabolism		pbp1B	#006600	SPV_RS10195	CDS	0.158181	FALSE	rpoC30	0.227896
SPV_RS10555	1.00493	0.0788191	0.280747	0.0300993		87	0	87	0	SPV_RS10555	0.994627	0.0088929	0.0943022	0.0101689		86	0	86	0	0.01	171	0.324	0.746	rhamnulokinase	SPV_1995	fucK	SPD_1995	SP_2167	SPT_2180	putative L-fuculose kinase fucK	CARBOHYDRATE METABOLISM	Intracellular	METABOLISM			Carbohydrate metabolism		fucK	#00FF00	SPV_RS10555	CDS	0.202088	FALSE	rpoC30	0.173826
SPV_RS05245	1.09713	0.0180643	0.134403	0.0144931		86	0	86	0	SPV_RS05245	1.04905	0.008063	0.0897942	0.00968276		86	0	86	0	0.048	170	2.759	0.00644	hypothetical protein	SPV_0947	.	SPD_0947	.	n.p.	hypothetical protein	UNKNOWN		HYPOTHETICAL/UNKNOWN			Hypothetical/Unknown			#D3D3D3	SPV_RS05245	CDS	0.020881	FALSE	rpoC30	0.584759
SPV_RS05240	1.06848	0.0184617	0.135874	0.0146516		86	0	86	0	SPV_RS05240	1.03613	0.00826284	0.0909001	0.00968999		88	0	88	0	0.032	172	1.842	0.0672	ATP-grasp domain-containing protein	SPV_0948	nikS	SPD_0948	.	n.p.	hypothetical protein	VARIOUS METABOLISM AND BIOSYNTHESIS		HYPOTHETICAL/UNKNOWN			Hypothetical/Unknown			#D3D3D3	SPV_RS05240	CDS	0.0517735	FALSE	rpoC30	0.411734
SPV_RS01035	0.991674	0.0513746	0.22666	0.0245847		85	1	84	0	SPV_RS01035	1.0232	0.00747688	0.0864689	0.00927044		87	0	87	0	-0.032	170	1.2	0.232	hypothetical protein	SPV_0186	.	SPD_0186	SP_0200,SP_0201	SPT_0248	competence-induced protein Ccs4	UNKNOWN	Intracellular	CELLULAR PROCESSES			Cellular community			#0064C8	SPV_RS01035	CDS	0.101402	FALSE	rpoC30	-0.280363
SPV_RS01955	1.01096	0.0147232	0.121339	0.0131611		85	0	85	0	SPV_RS01955	1.026	0.007103	0.0842793	0.00908807		86	0	86	0	-0.015	169	0.94	0.348	transcription antiterminator	SPV_0361	mtlR	SPD_0361	SP_0395	n.p.	putative transcriptional regulator	REGULATOR	Intracellular	GENETIC INFORMATION PROCESSING			Transcription			#990000	SPV_RS01955	CDS	0.125	FALSE	rpoC30	-0.0965243
SPV_RS09690	0.90133	0.0591265	0.243159	0.0263743		85	1	84	0	SPV_RS09690	0.921705	0.0109031	0.104418	0.0112597		86	0	86	0	-0.02	169	0.711	0.478	penicillin-binding protein	SPV_1821	pbp2a	SPD_1821	SP_2010	SPT_2006	penicillin-binding protein 2A	PEPTIDOGLYCAN	Membrane	METABOLISM			Cell wall metabolism		pbp2A	#006600	SPV_RS09690	CDS	0.15103	FALSE	rpoC30	-0.150594
SPV_RS08590	1.00126	0.0204401	0.142969	0.0156929	galE	83	0	83	0	SPV_RS08590	1.01931	0.00855053	0.0924691	0.0101498	galE	83	0	83	0	-0.018	164	0.966	0.336	UDP-glucose 4-epimerase GalE	SPV_1612	galE-2	SPD_1612	SP_1828	SPT_1748	UDP-glucose 4-epimerase	CARBOHYDRATE METABOLISM	Intracellular	METABOLISM			Carbohydrate metabolism		galE2	#00FF00	SPV_RS08590	CDS	0.122426	FALSE	rpoC30	-0.128966
SPV_RS08595	1.00187	0.0215025	0.146637	0.0161934	galT	82	0	82	0	SPV_RS08595	1.02523	0.00814043	0.0902244	0.00984428	galT	84	0	84	0	-0.023	164	1.233	0.22	UDP-glucose--hexose-1-phosphate uridylyltransferase	SPV_1613	galT-1	SPD_1613	SP_1829	SPT_1749	galactose-1-phosphate uridylyltransferase	CARBOHYDRATE METABOLISM	Intracellular	METABOLISM			Carbohydrate metabolism		galT1	#00FF00	SPV_RS08595	CDS	0.097397	FALSE	rpoC30	-0.183036
SPV_RS09765	1.00232	0.0172801	0.131454	0.0145167		82	0	82	0	SPV_RS09765	1.01603	0.00725587	0.0851814	0.00929405		84	0	84	0	-0.014	164	0.795	0.428	bifunctional acetaldehyde-CoA/alcohol dehydrogenase	SPV_1834	adhE	SPD_1834	SP_2026	SPT_2021	alcohol dehydrogenase, iron-containing	CARBOHYDRATE METABOLISM	Intracellular	METABOLISM			Energy metabolism			#CCFF33	SPV_RS09765	CDS	0.139731	FALSE	rpoC30	-0.0857103
SPV_RS06220	1.03787	0.0164958	0.128436	0.0141834		82	0	82	0	SPV_RS06220	1.03384	0.00704925	0.0839598	0.00921579		83	0	83	0	0.004	163	0.238	0.812	hypothetical protein	SPV_1166	.	SPD_1166	.	n.p.	hypothetical protein	UNKNOWN		HYPOTHETICAL/UNKNOWN			Hypothetical/Unknown			#D3D3D3	SPV_RS06220	CDS	0.213387	FALSE	rpoC30	0.108942
SPV_RS05230	1.05868	0.0144552	0.12023	0.0133589		81	0	81	0	SPV_RS05230	1.03622	0.00746302	0.0863888	0.00954004		82	0	82	0	0.022	161	1.368	0.173	MFS transporter	SPV_0950	mefE	SPD_0950	.	n.p.	putative macrolide efflux protein	TRANSPORT	Membrane	ENVIRONMENTAL INFORMATION PROCESSING	CELLULAR PROCESSES		Membrane transport	Antibiotic response/sensing		#FF64E1	SPV_RS05230	CDS	0.0849542	FALSE	rpoC30	0.303594
SPV_RS02435	1.01663	0.018778	0.137033	0.0152259		81	0	81	0	SPV_RS02435	1.03654	0.011506	0.107266	0.0119185		81	0	81	0	-0.02	160	1.03	0.305	restriction endonuclease subunit S	SPV_2170	hsdS-F	.	.		restriction endonuclease subunit S						Folding, sorting, degradation			#9600FA	SPV_RS02435	CDS	0.116562	FALSE	rpoC30	-0.150594
SPV_RS01240	1.01465	0.0519673	0.227963	0.0253293		81	0	81	0	SPV_RS01240	1.03411	0.00605484	0.0778128	0.00864587		81	0	81	0	-0.019	160	0.727	0.468	extracellular solute-binding protein			SPD_0226, SPD_0227			extracellular solute-binding protein						Cellular community			#0064C8	SPV_RS01240	CDS	0.148884	FALSE	rpoC30	-0.13978
SPV_RS10510	1.01837	0.0687798	0.262259	0.0291399		81	0	81	0	SPV_RS10510	1.03985	0.00728505	0.0853525	0.00948361		81	0	81	0	-0.021	160	0.701	0.484	L-fucose isomerase	SPV_1986	fucI	SPD_1986	SP_2158	SPT_2171	L-fucose isomerase	CARBOHYDRATE METABOLISM	Intracellular	METABOLISM			Carbohydrate metabolism		fucI	#00FF00	SPV_RS10510	CDS	0.153318	FALSE	rpoC30	-0.161408
SPV_RS02445	0.995817	0.0238674	0.154491	0.0172726		80	0	80	0	SPV_RS02445	1.00892	0.0100021	0.10001	0.010912		84	0	84	0	-0.013	162	0.641	0.522	DEAD/DEAH box helicase	SPV_0455	hsdR	SPD_0455	SP_0510	SPT_0545	type I restriction-modification system, R subunit	VARIOUS	Intracellular	GENETIC INFORMATION PROCESSING			DNA repair and editing		hsdR	#FF5050	SPV_RS02445	CDS	0.158753	FALSE	rpoC30	-0.0748963
SPV_RS00800	0.996055	0.0219785	0.148251	0.0166796		79	1	78	0	SPV_RS00800	1.03331	0.0088164	0.0938957	0.0105641		79	0	79	0	-0.037	156	1.887	0.061	PIG-L family deacetylase	SPV_0142	.	SPD_0142	SP_0139	SPT_0185	conserved domain protein	UNKNOWN		HYPOTHETICAL/UNKNOWN			Hypothetical/Unknown			#D3D3D3	SPV_RS00800	CDS	0.048484	FALSE	rpoC30	-0.334433
SPV_RS06735	1.00461	0.0185802	0.136309	0.015336		79	0	79	0	SPV_RS06735	1.00164	0.0103692	0.101829	0.0114567		79	0	79	0	0.003	156	0.155	0.877	site-specific DNA-methyltransferase	SPV_1260	.	SPD_1260	SP_1431	SPT_0843	putative type II DNA modification methyltransferase	VARIOUS	Intracellular	GENETIC INFORMATION PROCESSING			DNA repair and editing			#FF5050	SPV_RS06735	CDS	0.225543	FALSE	rpoC30	0.0981279
SPV_RS01815	0.978233	0.0256267	0.160083	0.0181259		78	2	76	0	SPV_RS01815	1.03531	0.0139788	0.118232	0.0133871		78	1	77	0	-0.057	154	2.533	0.0123	peptide ABC transporter substrate-binding protein	SPV_0334	aliA	SPD_0334	SP_0366	SPT_0410	oligopeptide ABC transporter, oligopeptide-binding protein AliA	TRANSPORT	Membrane	ENVIRONMENTAL INFORMATION PROCESSING			Membrane transport		AliA	#FF64E1	SPV_RS01815	CDS	0.0251716	FALSE	rpoC30	-0.550713
SPV_RS07795	1.02817	0.0124911	0.111764	0.0126547		78	0	78	0	SPV_RS07795	1.0301	0.00640199	0.0800124	0.00905962		78	0	78	0	-0.002	154	0.124	0.901	glycoside hydrolase family 95 protein	SPV_1467	.	SPD_1467	SP_1654	SPT_1594	conserved hypothetical protein	UNKNOWN		HYPOTHETICAL/UNKNOWN			Hypothetical/Unknown			#D3D3D3	SPV_RS07795	CDS	0.230835	FALSE	rpoC30	0.0440579
SPV_RS01025	0.968193	0.016579	0.128759	0.0146735	cls	77	0	77	0	SPV_RS01025	1.02982	0.0140194	0.118403	0.0134933	cls	77	0	77	0	-0.062	152	3.091	0.00237	cardiolipin synthase	SPV_0185	cls	SPD_0185	SP_0199	SPT_0247	cardiolipin synthetase	LIPOPROTEIN	Membrane	METABOLISM			Lipid metabolism			#669900	SPV_RS01025	CDS	0.0155892	FALSE	rpoC30	-0.604783
SPV_RS10440	0.974026	0.0242023	0.155571	0.0177289		77	2	75	0	SPV_RS10440	1.03262	0.0138252	0.117581	0.0133134		78	1	77	0	-0.059	153	2.643	0.00908	alpha-1,2-mannosidase	SPV_1973	.	SPD_1973	SP_2145	SPT_2158	antigen, cell wall surface anchor family	VARIOUS	Cell Wall	METABOLISM			Cell wall metabolism			#006600	SPV_RS10440	CDS	0.0228833	FALSE	rpoC30	-0.572341
SPV_RS08920	1.03885	0.0181363	0.134671	0.0153472	gtfA	77	0	77	0	SPV_RS08920	1.02309	0.00810551	0.0900306	0.010194	gtfA	78	0	78	0	0.016	153	0.855	0.394	sucrose phosphorylase	SPV_1673	gtfA	SPD_1673	SP_1894	SPT_1815	sucrose phosphorylase	CARBOHYDRATE METABOLISM	Intracellular	METABOLISM			Carbohydrate metabolism		gtfA	#00FF00	SPV_RS08920	CDS	0.132437	FALSE	rpoC30	0.23871
SPV_RS03215	1.0175	0.0232325	0.152422	0.0173701		77	0	77	0	SPV_RS03215	1.01898	0.00722837	0.0850198	0.0096266		78	0	78	0	-0.001	153	0.074	0.941	bacteriocin-associated integral membrane family protein	SPV_0596	.	SPD_0596	SP_0686	SPT_0708	conserved hypothetical protein	TRANSPORT		HYPOTHETICAL/UNKNOWN			Hypothetical/Unknown			#D3D3D3	SPV_RS03215	CDS	0.239273	FALSE	rpoC30	0.0548719
SPV_RS09955	0.88339	0.0594268	0.243776	0.027963		76	2	74	0	SPV_RS09955	0.987192	0.0125745	0.112136	0.0126969		78	0	78	0	-0.104	152	3.38	0.000921	MATE family efflux transporter	SPV_1876	.	SPD_1876	SP_2065	SPT_2060	MATE efflux family protein	TRANSPORT	Membrane	ENVIRONMENTAL INFORMATION PROCESSING	CELLULAR PROCESSES		Membrane transport	Antibiotic response/sensing		#FF64E1	SPV_RS09955	CDS	0.0114416	TRUE	rpoC30	-1.05897
SPV_RS09795	0.979907	0.0210787	0.145185	0.0166539		76	0	76	0	SPV_RS09795	1.02219	0.0100841	0.10042	0.0114439		77	0	77	0	-0.042	151	2.093	0.0381	transcription antiterminator	SPV_1841	ulaR	SPD_1841	SP_2032	SPT_2027	transcriptional regulator, BglG family	REGULATOR	Intracellular	GENETIC INFORMATION PROCESSING			Transcription			#990000	SPV_RS09795	CDS	0.0379005	FALSE	rpoC30	-0.388503
SPV_RS05765	1.07145	0.0541928	0.232793	0.0267032		76	0	76	0	SPV_RS05765	1.02286	0.00649945	0.0806192	0.00918741		77	0	77	0	0.049	151	1.721	0.0874	type II restriction endonuclease	SPV_1079	.	SPD_1079	SP_1221	n.p.	putative type II restriction endonuclease	VARIOUS	Intracellular	GENETIC INFORMATION PROCESSING			DNA repair and editing			#FF5050	SPV_RS05765	CDS	0.0583524	FALSE	rpoC30	0.595573
SPV_RS10075	0.971277	0.00946561	0.0972914	0.0112342		75	0	75	0	SPV_RS10075	1.02572	0.00570991	0.075564	0.00866778		76	0	76	0	-0.054	149	3.837	0.000183	multidrug efflux ABC transporter subunit PatB	SPV_1900	patB	SPD_1900	SP_2073	SPT_2084	ABC transporter, permease/ATP-binding protein	TRANSPORT	Membrane	ENVIRONMENTAL INFORMATION PROCESSING			Membrane transport			#FF64E1	SPV_RS10075	CDS	0.00758009	FALSE	rpoC30	-0.518271
SPV_RS10135	0.961477	0.0155164	0.124565	0.0143835	pstA	75	1	74	0	SPV_RS10135	1.02353	0.00592976	0.0770049	0.00895164	pstA	74	0	74	0	-0.062	147	3.663	0.000348	phosphate ABC transporter permease PstA	SPV_1912	pstA1	SPD_1912	SP_2086	SPT_2096	phosphate ABC transporter, permease protein	TRANSPORT	Membrane	ENVIRONMENTAL INFORMATION PROCESSING			Membrane transport		pstA	#FF64E1	SPV_RS10135	CDS	0.00886728	FALSE	rpoC30	-0.604783
SPV_RS10680	0.873816	0.0200746	0.141685	0.0164705		74	0	74	0	SPV_RS10680	0.994587	0.00966068	0.0982888	0.0113494		75	0	75	0	-0.121	147	6.038	1.22e-08	HAMP domain-containing histidine kinase	SPV_2019	.	SPD_2019	SP_2192	SPT_2210	sensor histidine kinase	REGULATOR	Membrane	ENVIRONMENTAL INFORMATION PROCESSING			Signal transduction			#CC0066	SPV_RS10680	CDS	0.00200229	TRUE	rpoC30	-1.24281
SPV_RS10700	0.887973	0.0310948	0.176337	0.0204988		74	0	74	0	SPV_RS10700	0.990492	0.0102904	0.101442	0.0116361		76	0	76	0	-0.103	148	4.349	2.53e-05	ATP-dependent Clp protease ATP-binding subunit	SPV_2022	clpC	SPD_2022	SP_2194	SPT_2213	ATP-dependent Clp protease, ATP-binding subunit	PROTEIN TURNOVER	Intracellular	GENETIC INFORMATION PROCESSING			Folding, sorting, degradation		clpA	#9600FA	SPV_RS10700	CDS	0.00386156	TRUE	rpoC30	-1.04816
SPV_RS10340	0.943548	0.0244171	0.15626	0.0181648		74	2	72	0	SPV_RS10340	1.01342	0.0108155	0.103997	0.0120895		74	0	74	0	-0.07	146	3.202	0.00168	MutR family transcriptional regulator	SPV_1952	rgg	SPD_1952	SP_2123	SPT_2134	positive transcriptional regulator of glucosyltransferase and Spp phenotype	REGULATOR	Intracellular	GENETIC INFORMATION PROCESSING			Transcription			#990000	SPV_RS10340	CDS	0.013873	FALSE	rpoC30	-0.691295
SPV_RS06240	1.04627	0.0171828	0.131083	0.0152381		74	0	74	0	SPV_RS06240	1.03744	0.00649302	0.0805793	0.00936715		74	0	74	0	0.009	146	0.494	0.622	ABC transporter substrate-binding protein	SPV_1170	appA	SPD_1170	.	n.p.	oligopeptide ABC transporter oligopeptide-binding protein	TRANSPORT	Membrane	ENVIRONMENTAL INFORMATION PROCESSING	CELLULAR PROCESSES		Membrane transport	Cellular community		#FF64E1	SPV_RS06240	CDS	0.178347	FALSE	rpoC30	0.163012
SPV_RS10245	0.931384	0.0513859	0.226685	0.0265314		73	0	73	0	SPV_RS10245	0.916133	0.0183298	0.135388	0.0157385		74	0	74	0	0.015	145	0.494	0.622	extracellular solute-binding protein	SPV_1934	malX	SPD_1934	SP_2108	SPT_2116	maltose/maltodextrin ABC transporter, maltose/maltodextrin-binding protein	TRANSPORT	Membrane	ENVIRONMENTAL INFORMATION PROCESSING	METABOLISM		Membrane transport	Carbohydrate metabolism	malX	#FF64E1	SPV_RS10245	CDS	0.17849	FALSE	rpoC30	0.227896
SPV_RS09500	1.0201	0.0715262	0.267444	0.0313019		73	1	72	0	SPV_RS09500	1.00602	0.0105979	0.102946	0.0119672		74	1	73	0	0.014	145	0.42	0.675	bacteriocin-associated integral membrane family protein	SPV_1785	.	SPD_1785	SP_1988	SPT_1968	putative immunity protein	TRANSPORT	Membrane	HYPOTHETICAL/UNKNOWN			Hypothetical/Unknown			#D3D3D3	SPV_RS09500	CDS	0.189073	FALSE	rpoC30	0.217082
SPV_RS03290	1.04052	0.0221697	0.148895	0.0175474		72	0	72	0	SPV_RS03290	1.02881	0.0101432	0.100714	0.0117876		73	0	73	0	0.012	143	0.554	0.58	hypothetical protein	SPV_0612	.	SPD_0612	SP_0705	SPT_0717	hypothetical protein	UNKNOWN		HYPOTHETICAL/UNKNOWN			Hypothetical/Unknown			#D3D3D3	SPV_RS03290	CDS	0.169908	FALSE	rpoC30	0.195454
SPV_RS08450	1.02632	0.0190614	0.138063	0.0162709		72	0	72	0	SPV_RS08450	1.01876	0.0067402	0.0820987	0.00974333		71	0	71	0	0.008	141	0.399	0.691	LacI family transcriptional regulator	SPV_1586	.	SPD_1586	SP_1799	SPT_1723	sugar-binding transcriptional regulator, LacI family	REGULATOR	Intracellular	GENETIC INFORMATION PROCESSING			Transcription			#990000	SPV_RS08450	CDS	0.192363	FALSE	rpoC30	0.152198
SPV_RS02285	1.02149	0.0196465	0.140166	0.0165187		72	0	72	0	SPV_RS02285	1.0197	0.0100094	0.100047	0.0117907		72	0	72	0	0.002	142	0.088	0.93	PTS sugar transporter subunit IIC	SPV_0424	.	SPD_0424	SP_0474	SPT_0515	PTS system, cellobiose-specific IIC component	TRANSPORT	Membrane	ENVIRONMENTAL INFORMATION PROCESSING	METABOLISM		Membrane transport	Carbohydrate metabolism		#FF64E1	SPV_RS02285	CDS	0.237557	FALSE	rpoC30	0.0873139
SPV_RS10475	0.969195	0.0193723	0.139184	0.0165182		71	0	71	0	SPV_RS10475	1.03079	0.00824886	0.0908232	0.0106301		73	0	73	0	-0.062	142	3.136	0.00208	Sapep family Mn(2+)-dependent dipeptidase	SPV_1979	.	SPD_1979	SP_2153	SPT_2164	peptidase, M20/M25/M40 family	UNKNOWN		HYPOTHETICAL/UNKNOWN			Hypothetical/Unknown			#D3D3D3	SPV_RS10475	CDS	0.0147311	FALSE	rpoC30	-0.604783
SPV_RS07455	1.04431	0.0150142	0.122532	0.0145419		71	0	71	0	SPV_RS07455	1.01862	0.00497259	0.0705166	0.00836878		71	0	71	0	0.026	140	1.531	0.128	choline binding-anchored murein hydrolase LytC	SPV_1403	lytC	SPD_1403	SP_1573	SPT_1513	lysozyme	PEPTIDOGLYCAN	Cell Wall	METABOLISM			Cell wall metabolism		LytC	#006600	SPV_RS07455	CDS	0.0712243	FALSE	rpoC30	0.34685
SPV_RS02300	1.04628	0.0558356	0.236296	0.0280431	lacG	71	0	71	0	SPV_RS02300	1.03732	0.0117716	0.108497	0.0126986	lacG	73	1	72	0	0.009	142	0.291	0.771	6-phospho-beta-galactosidase	SPV_0427	lacG-1	SPD_0427	SP_0477	SPT_0518	6-phospho-beta-galactosidase	CARBOHYDRATE METABOLISM	Intracellular	METABOLISM			Carbohydrate metabolism			#00FF00	SPV_RS02300	CDS	0.206665	FALSE	rpoC30	0.163012
SPV_RS09745	0.988145	0.0269622	0.164202	0.0196259		70	0	70	0	SPV_RS09745	1.02884	0.00705662	0.0840037	0.00989993		72	0	72	0	-0.041	140	1.851	0.0662	glycoside hydrolase family 1 protein	SPV_1830	bguA	SPD_1830	SP_2021	SPT_2017	glycosyl hydrolase, family 1	CARBOHYDRATE METABOLISM	Intracellular	METABOLISM			Carbohydrate metabolism		bglB	#00FF00	SPV_RS09745	CDS	0.0509153	FALSE	rpoC30	-0.377689
SPV_RS01545	0.996988	0.0201759	0.142042	0.0169773		70	1	69	0	SPV_RS01545	1.03483	0.013135	0.114608	0.0136015		71	1	70	0	-0.038	139	1.739	0.0842	PTS cellobiose transporter subunit IIC	SPV_0283	celD	SPD_0283	SP_0310	SPT_0360	PTS system, IIC component	TRANSPORT	Membrane	ENVIRONMENTAL INFORMATION PROCESSING	METABOLISM		Membrane transport	Carbohydrate metabolism	celD	#FF64E1	SPV_RS01545	CDS	0.0570652	FALSE	rpoC30	-0.345247
SPV_RS02305	1.01256	0.0220767	0.148582	0.017759		70	0	70	0	SPV_RS02305	1.04364	0.0108512	0.104169	0.0122764		72	0	72	0	-0.031	140	1.439	0.152	PTS lactose transporter subunit IIBC	SPV_0428	lacE-1	SPD_0428	SP_0478	SPT_0519	PTS system, lactose-specific IIBC components	TRANSPORT	Membrane	ENVIRONMENTAL INFORMATION PROCESSING	METABOLISM		Membrane transport	Carbohydrate metabolism		#FF64E1	SPV_RS02305	CDS	0.0789474	FALSE	rpoC30	-0.269549
SPV_RS00650	0.960252	0.0245104	0.156558	0.0188474		69	0	69	0	SPV_RS00650	1.03463	0.00864724	0.0929906	0.0111145		70	0	70	0	-0.074	137	3.399	0.000885	hypothetical protein	SPV_0120	.	SPD_0120	.	n.p.	hypothetical protein	UNKNOWN		HYPOTHETICAL/UNKNOWN			Hypothetical/Unknown			#D3D3D3	SPV_RS00650	CDS	0.0112986	FALSE	rpoC30	-0.734551
SPV_RS10600	0.971522	0.0221315	0.148767	0.0179094	dltA	69	1	68	0	SPV_RS10600	1.0279	0.0128112	0.113187	0.0136261	dltA	69	1	68	0	-0.056	136	2.505	0.0134	D-alanine--poly(phosphoribitol) ligase subunit 1	SPV_2005	dltA	SPD_2005	SP_2176	SPT_2191	D-alanine-activating enzyme	AMINO ACID METABOLSIM	Intracellular	METABOLISM			Various metabolism		dltA	#99FF99	SPV_RS10600	CDS	0.0257437	FALSE	rpoC30	-0.539899
SPV_RS05565	1.07642	0.0204012	0.142833	0.017195	phtA	69	0	69	0	SPV_RS05565	1.02629	0.00951278	0.0975335	0.0116575	phtA	70	0	70	0	0.05	137	2.413	0.0172	pneumococcal histidine triad protein PhtA	SPV_1038	phtA	SPD_1038	SP_1175	SPT_1049	conserved domain protein	UNKNOWN		HYPOTHETICAL/UNKNOWN			Hypothetical/Unknown			#D3D3D3	SPV_RS05565	CDS	0.0290332	FALSE	rpoC30	0.606387
SPV_RS10940	0.983052	0.025057	0.158294	0.0190564		69	1	68	0	SPV_RS10940	1.00844	0.016574	0.12874	0.0153874		70	1	69	0	-0.025	137	1.037	0.302	serine protease	SPV_2068	htrA	SPD_2068	SP_2239	SPT_2260	serine protease	PROTEIN TURNOVER	Intracellular	GENETIC INFORMATION PROCESSING			Folding, sorting, degradation		htrA	#9600FA	SPV_RS10940	CDS	0.115418	FALSE	rpoC30	-0.204664
SPV_RS08360	0.990185	0.0143114	0.11963	0.0144018	pepF	69	0	69	0	SPV_RS08360	1.00633	0.00683878	0.0826969	0.00995554	pepF	69	0	69	0	-0.016	136	0.922	0.358	oligoendopeptidase F	SPV_1571	pepF2	SPD_1571	SP_1780	SPT_1703	oligoendopeptidase F	UNKNOWN	Intracellular	GENETIC INFORMATION PROCESSING			Folding, sorting, degradation			#9600FA	SPV_RS08360	CDS	0.127002	FALSE	rpoC30	-0.107338
SPV_RS01700	1.03374	0.0466968	0.216094	0.0260147		69	0	69	0	SPV_RS01700	1.04434	0.00796566	0.0892505	0.0107445		69	0	69	0	-0.011	136	0.377	0.707	alpha-glucosidase	SPV_0311	dexB	SPD_0311	SP_0342	SPT_0391	glucan 1,6-alpha-glucosidase	CARBOHYDRATE METABOLISM	Intracellular	METABOLISM			Carbohydrate metabolism			#00FF00	SPV_RS01700	CDS	0.195509	FALSE	rpoC30	-0.0532683
SPV_RS10405	0.963354	0.019678	0.140278	0.0170112		68	1	67	0	SPV_RS10405	1.03594	0.00589003	0.0767465	0.00917297		70	0	70	0	-0.073	136	3.756	0.000256	choline-binding protein PcpA	SPV_1965	cbpN	SPD_1965	SP_2136	n.p.	choline binding protein I	VARIOUS	Cell Wall	HYPOTHETICAL/UNKNOWN			Hypothetical/Unknown			#D3D3D3	SPV_RS10405	CDS	0.00815217	FALSE	rpoC30	-0.723737
SPV_RS07945	1.03298	0.0210644	0.145136	0.0176003		68	0	68	0	SPV_RS07945	1.00729	0.00951751	0.0975577	0.0118306		68	0	68	0	0.026	134	1.211	0.228	PTS glucose transporter subunit IIBC	SPV_1496	nanP	SPD_1496	SP_1684	SPT_1622	PTS system, IIBC components	TRANSPORT	Membrane	ENVIRONMENTAL INFORMATION PROCESSING	METABOLISM		Membrane transport	Carbohydrate metabolism		#FF64E1	SPV_RS07945	CDS	0.100114	FALSE	rpoC30	0.34685
SPV_RS09325	1.01813	0.0269213	0.164077	0.0198973		68	0	68	0	SPV_RS09325	1.03781	0.00964825	0.0982255	0.0119116		68	0	68	0	-0.02	134	0.849	0.398	M50 family peptidase	SPV_1751	.	SPD_1751	SP_1952	n.p.	hypothetical protein	UNKNOWN	Membrane	HYPOTHETICAL/UNKNOWN			Hypothetical/Unknown			#D3D3D3	SPV_RS09325	CDS	0.133152	FALSE	rpoC30	-0.150594
SPV_RS01225	0.977164	0.0110402	0.105072	0.0128366		67	0	67	0	SPV_RS01225	1.03256	0.00635335	0.0797079	0.00973787		67	0	67	0	-0.055	132	3.438	0.000783	iron ABC transporter permease			SPD_0223			iron ABC transporter permease						Membrane transport			#FF64E1	SPV_RS01225	CDS	0.0110126	FALSE	rpoC30	-0.529085
SPV_RS05280	1.07299	0.0145818	0.120755	0.0147526		67	0	67	0	SPV_RS05280	1.01716	0.00710111	0.0842681	0.010295		67	0	67	0	0.056	132	3.104	0.00234	nucleotide sugar dehydrogenase	SPV_0940	rffD	SPD_0940	.	n.p.	UDP-N-acetyl-D-mannosaminuronic acid dehydrogenase	CARBOHYDRATE METABOLISM	Intracellular	METABOLISM			Cell wall metabolism			#006600	SPV_RS05280	CDS	0.0154462	FALSE	rpoC30	0.671271
SPV_RS04965	1.08614	0.0146554	0.12106	0.0147898	pulA	67	0	67	0	SPV_RS04965	1.03052	0.00784524	0.0885733	0.0107411	pulA	68	0	68	0	0.056	133	3.043	0.00282	type I pullulanase	SPV_1002	pulA	SPD_1002	SP_1118	SPT_1164	putative pullulanase	CARBOHYDRATE METABOLISM		METABOLISM			Cell wall metabolism			#006600	SPV_RS04965	CDS	0.0170195	FALSE	rpoC30	0.671271
SPV_RS01950	1.00605	0.0156436	0.125074	0.0152803		67	0	67	0	SPV_RS01950	1.02487	0.00959871	0.097973	0.0119693		67	0	67	0	-0.019	132	0.97	0.334	PTS mannitol transporter subunit IICBA	SPV_0360	mtlA	SPD_0360	SP_0394	n.p.	PTS system, mannitol-specific IIBC components	TRANSPORT	Membrane	ENVIRONMENTAL INFORMATION PROCESSING	METABOLISM		Membrane transport	Carbohydrate metabolism		#FF64E1	SPV_RS01950	CDS	0.121854	FALSE	rpoC30	-0.13978
SPV_RS07975	1.0254	0.0163915	0.128029	0.0156412		67	1	66	0	SPV_RS07975	1.02106	0.009463	0.0972779	0.0114643		72	1	71	0	0.004	137	0.224	0.823	sugar ABC transporter substrate-binding protein	SPV_1502	.	SPD_1502	SP_1690	SPT_1628	ABC transporter, substrate-binding protein	TRANSPORT	Membrane	ENVIRONMENTAL INFORMATION PROCESSING	METABOLISM		Membrane transport	Carbohydrate metabolism		#FF64E1	SPV_RS07975	CDS	0.215961	FALSE	rpoC30	0.108942
SPV_RS05255	1.07794	0.0228218	0.151069	0.0185953		66	0	66	0	SPV_RS05255	1.03214	0.00534519	0.0731108	0.00886599		68	0	68	0	0.046	132	2.223	0.0279	long-chain fatty acid--CoA ligase	SPV_0945	.	SPD_0945	.	n.p.	AMP-binding protein	UNKNOWN		HYPOTHETICAL/UNKNOWN			Hypothetical/Unknown			#D3D3D3	SPV_RS05255	CDS	0.0328947	FALSE	rpoC30	0.563131
SPV_RS02280	1.00648	0.033132	0.182022	0.0224054		66	2	64	0	SPV_RS02280	0.971039	0.0178299	0.133529	0.0163131		67	1	66	0	0.035	131	1.279	0.203	ROK family transcriptional regulator	SPV_0423	xylR	SPD_0423	SP_0473	SPT_0514	putative regulator	REGULATOR	Intracellular	GENETIC INFORMATION PROCESSING			Transcription			#990000	SPV_RS02280	CDS	0.0921053	FALSE	rpoC30	0.444176
SPV_RS06030	1.05287	0.0210617	0.145127	0.0180007		65	0	65	0	SPV_RS06030	1.03834	0.00861783	0.0928323	0.0114269		66	0	66	0	0.015	129	0.681	0.497	carbamoyl-phosphate synthase large subunit	SPV_1131	carB	SPD_1131	SP_1275	SPT_0952	carbamoyl-phosphate synthase, large subunit	NUCLEOTIDE METABOLSIM	Intracellular	METABOLISM			Nucleotide metabolism		CarB	#009600	SPV_RS06030	CDS	0.15532	FALSE	rpoC30	0.227896
SPV_RS00975	0.87665	0.0392938	0.198227	0.0247783		64	4	60	0	SPV_RS00975	0.985438	0.00940856	0.0969977	0.0115934		70	0	70	0	-0.109	132	3.977	0.000115	excinuclease ABC subunit UvrA	SPV_0176	uvrA	SPD_0176	SP_0186	SPT_0238	excinuclease ABC, subunit A	DNA TURNOVER	Intracellular	GENETIC INFORMATION PROCESSING			DNA repair and editing		uvrA	#FF5050	SPV_RS00975	CDS	0.00686499	TRUE	rpoC30	-1.11304
SPV_RS10430	0.958363	0.0132259	0.115004	0.0143755		64	0	64	0	SPV_RS10430	1.02447	0.00976057	0.0987956	0.0121609		66	0	66	0	-0.066	128	3.511	0.000618	alpha-mannosidase	SPV_1971	.	SPD_1971	SP_2143	SPT_2156	conserved hypothetical protein	CARBOHYDRATE METABOLISM	Cell Wall	METABOLISM			Cell wall metabolism			#006600	SPV_RS10430	CDS	0.0100114	FALSE	rpoC30	-0.648039
SPV_RS00930	0.956287	0.0177411	0.133196	0.0166495		64	0	64	0	SPV_RS00930	1.01647	0.00643195	0.0801994	0.00987187		66	0	66	0	-0.06	128	3.109	0.00231	bifunctional 3,4-dihydroxy-2-butanone-4-phosphate synthase/GTP cyclohydrolase II	SPV_0167	ribB	SPD_0167	SP_0176	SPT_0213	3,4-dihydroxy-2-butanone 4-phosphate synthase/GTP cyclohydrolase II	VARIOUS METABOLISM AND BIOSYNTHESIS	Intracellular	METABOLISM			Cofactor and vitamin metabolism		ribAB	#00FFCC	SPV_RS00930	CDS	0.0153032	FALSE	rpoC30	-0.583155
SPV_RS02375	1.06344	0.0230885	0.151949	0.0189936		64	0	64	0	SPV_RS02375	1.01056	0.00790778	0.0889257	0.010946		66	0	66	0	0.053	128	2.412	0.0173	Na/Pi cotransporter family protein	SPV_0443	nptA	SPD_0443	SP_0496	SPT_0534	Na/Pi cotransporter II-related protein	TRANSPORT	Membrane	ENVIRONMENTAL INFORMATION PROCESSING			Membrane transport			#FF64E1	SPV_RS02375	CDS	0.0294622	FALSE	rpoC30	0.638829
SPV_RS04950	1.04502	0.0164303	0.128181	0.0160226		64	0	64	0	SPV_RS04950	1.00052	0.0105809	0.102864	0.0128579		64	0	64	0	0.044	126	2.166	0.0322	1,4-alpha-glucan branching protein GlgB	SPV_1005	glgB	SPD_1005	SP_1121	SPT_1166	1,4-alpha-glucan branching enzyme	CARBOHYDRATE METABOLISM	Cell Wall	METABOLISM			Cell wall metabolism		glgB	#006600	SPV_RS04950	CDS	0.034611	FALSE	rpoC30	0.541502
SPV_RS04260	1.04926	0.0167856	0.129559	0.0161949		64	0	64	0	SPV_RS04260	1.01196	0.00643392	0.0802117	0.0100265		64	0	64	0	0.037	126	1.958	0.0524	TIGR03943 family protein	SPV_0797	.	SPD_0797	SP_0904	SPT_1296	conserved hypothetical protein	UNKNOWN		HYPOTHETICAL/UNKNOWN			Hypothetical/Unknown		ycgQ	#D3D3D3	SPV_RS04260	CDS	0.0443364	FALSE	rpoC30	0.465804
SPV_RS06230	1.06665	0.0275588	0.166008	0.020751		64	0	64	0	SPV_RS06230	1.02702	0.00782608	0.0884652	0.0110581		64	0	64	0	0.04	126	1.685	0.0944	ABC transporter permease	SPV_1168	appC	SPD_1168	.	n.p.	oligopeptide ABC transporter pemease protein	TRANSPORT	Membrane	ENVIRONMENTAL INFORMATION PROCESSING	CELLULAR PROCESSES		Membrane transport	Cellular community		#FF64E1	SPV_RS06230	CDS	0.0614989	FALSE	rpoC30	0.498246
SPV_RS05345	1.06773	0.0153928	0.124068	0.0155085		64	0	64	0	SPV_RS05345	1.03534	0.00941829	0.0970479	0.012131		64	0	64	0	0.032	126	1.645	0.102	alpha-glycosidase	SPV_0927	nplT	SPD_0927	SP_1046	n.p.	nplT neopullulanase	VARIOUS METABOLISM AND BIOSYNTHESIS	Intracellular	METABOLISM			Carbohydrate metabolism		nplT	#00FF00	SPV_RS05345	CDS	0.0645023	FALSE	rpoC30	0.411734
SPV_RS08445	0.98543	0.0151821	0.123216	0.015402		64	0	64	0	SPV_RS08445	1.01085	0.0055577	0.07455	0.00931875		64	0	64	0	-0.025	126	1.412	0.16	sugar ABC transporter substrate-binding protein	SPV_1585	.	SPD_1585	.	SPT_1722	ABC transporter, permease protein	TRANSPORT	Membrane	ENVIRONMENTAL INFORMATION PROCESSING			Membrane transport			#FF64E1	SPV_RS08445	CDS	0.0816648	FALSE	rpoC30	-0.204664
SPV_RS02210	0.989463	0.0168374	0.129759	0.0162199		64	0	64	0	SPV_RS02210	1.01244	0.00951582	0.0975491	0.0120075		66	0	66	0	-0.023	128	1.139	0.257	threonine dehydratase	SPV_0409	ilvA	SPD_0409	SP_0450	SPT_0486	threonine dehydratase	AMINO ACID METABOLSIM	Intracellular	METABOLISM			Amino acid metabolism		ilvA	#FFFF00	SPV_RS02210	CDS	0.107551	FALSE	rpoC30	-0.183036
SPV_RS03240	0.977419	0.0397059	0.199264	0.0249079		64	2	62	0	SPV_RS03240	1.00886	0.0183142	0.13533	0.0169163		64	2	62	0	-0.031	126	1.044	0.298	hypothetical protein	SPV_2203	.	SPD_0603	SP_0693,SP_0694		hypothetical protein						Hypothetical/Unknown			#D3D3D3	SPV_RS03240	CDS	0.114846	FALSE	rpoC30	-0.269549
SPV_RS00795	0.989816	0.0298983	0.172911	0.0217848		63	0	63	0	SPV_RS00795	1.03243	0.00665919	0.0816039	0.0102811		63	0	63	0	-0.043	124	1.769	0.0794	hypothetical protein	SPV_0141	.	SPD_0141	SP_0138	SPT_0184	hypothetical protein	UNKNOWN		HYPOTHETICAL/UNKNOWN			Hypothetical/Unknown			#D3D3D3	SPV_RS00795	CDS	0.0552059	FALSE	rpoC30	-0.399317
SPV_RS01230	1.01887	0.0141178	0.118818	0.0149697		63	0	63	0	SPV_RS01230	1.04875	0.0073244	0.0855827	0.0106978		64	0	64	0	-0.03	125	1.624	0.107	iron ABC transporter permease			SPD_0224			ron ABC transporter permease						Membrane transport			#FF64E1	SPV_RS01230	CDS	0.0657895	FALSE	rpoC30	-0.258735
SPV_RS10470	0.993836	0.0206245	0.143612	0.0180935		63	0	63	0	SPV_RS10470	1.0285	0.0111013	0.105363	0.0132745		63	0	63	0	-0.035	124	1.545	0.125	YfcC family protein	SPV_1978	arcD	SPD_1978	SP_2152	SPT_2163	conserved hypothetical protein	UNKNOWN		HYPOTHETICAL/UNKNOWN			Hypothetical/Unknown			#D3D3D3	SPV_RS10470	CDS	0.0702231	FALSE	rpoC30	-0.312805
SPV_RS08900	1.02704	0.0260095	0.161275	0.0203187		63	1	62	0	SPV_RS08900	0.99072	0.0104228	0.102092	0.0128624		63	0	63	0	0.036	124	1.51	0.133	ABC transporter permease	SPV_1670	amiC	SPD_1670	SP_1890	SPT_1812	oligopeptide ABC transporter, permease protein AmiC	TRANSPORT	Membrane	ENVIRONMENTAL INFORMATION PROCESSING			Membrane transport		amiC	#FF64E1	SPV_RS08900	CDS	0.0727975	FALSE	rpoC30	0.45499
SPV_RS03550	0.998538	0.0228369	0.151119	0.0190392		63	0	63	0	SPV_RS03550	1.01053	0.00856264	0.0925345	0.0113902		66	0	66	0	-0.012	127	0.541	0.59	PTS glucose transporter subunit IIABC	SPV_0661	malT	SPD_0661	SP_0758	SPT_0772	PTS system, IIABC components	TRANSPORT	Membrane	ENVIRONMENTAL INFORMATION PROCESSING	METABOLISM		Membrane transport	Carbohydrate metabolism	exp5	#FF64E1	SPV_RS03550	CDS	0.17234	FALSE	rpoC30	-0.0640823
SPV_RS06480	1.03124	0.0101364	0.10068	0.0126845		63	0	63	0	SPV_RS06480	1.02916	0.00727621	0.0853007	0.0107469		63	0	63	0	0.002	124	0.125	0.901	hypothetical protein	SPV_1213	.	SPD_1213	SP_1380	SPT_0894	hypothetical protein	UNKNOWN		HYPOTHETICAL/UNKNOWN			Hypothetical/Unknown			#D3D3D3	SPV_RS06480	CDS	0.230692	FALSE	rpoC30	0.0873139
SPV_RS00355	0.922932	0.00866547	0.0930885	0.0118222	agaS	62	0	62	0	SPV_RS00355	0.9995	0.00695704	0.0834088	0.0105929	agaS	62	0	62	0	-0.077	122	4.824	4.12e-06	SIS domain-containing protein	SPV_0070	agaS	SPD_0070	SP_0065	SPT_0102	sugar isomerase domain protein AgaS	CARBOHYDRATE METABOLISM	Intracellular	METABOLISM			Carbohydrate metabolism			#00FF00	SPV_RS00355	CDS	0.00271739	FALSE	rpoC30	-0.766993
SPV_RS04400	1.06687	0.0176497	0.132852	0.0168722		62	0	62	0	SPV_RS04400	1.0187	0.00682297	0.0826013	0.0104904		62	0	62	0	0.048	122	2.424	0.0168	MBL fold metallo-hydrolase	SPV_0821	cbpE	SPD_0821	SP_0930	SPT_1269	choline binding protein E	VARIOUS	Intracellular	METABOLISM			Cell wall metabolism		cbpE	#006600	SPV_RS04400	CDS	0.0284611	FALSE	rpoC30	0.584759
SPV_RS00235	0.959439	0.0180396	0.134311	0.0171968		61	1	60	0	SPV_RS00235	1.03338	0.00676405	0.0822438	0.0106176		60	0	60	0	-0.074	119	3.659	0.000379	peptide cleavage/export ABC transporter	SPV_0049	comA	SPD_0049	SP_0042	SPT_0080	competence factor transporting permease/ATP-binding protein ComA	TRANSPORT	Membrane	ENVIRONMENTAL INFORMATION PROCESSING	CELLULAR PROCESSES		Membrane transport	Cellular community	comA	#FF64E1	SPV_RS00235	CDS	0.00915332	FALSE	rpoC30	-0.734551
SPV_RS00495	0.980545	0.0169879	0.130338	0.016688		61	0	61	0	SPV_RS00495	1.02608	0.00464765	0.0681736	0.00865806		62	0	62	0	-0.046	121	2.422	0.0169	DUF4299 family protein	SPV_0092	.	SPD_0092	SP_0096	SPT_0126	hypothetical protein	UNKNOWN		HYPOTHETICAL/UNKNOWN			Hypothetical/Unknown			#D3D3D3	SPV_RS00495	CDS	0.0286041	FALSE	rpoC30	-0.431759
SPV_RS08600	1.02378	0.0130959	0.114437	0.0146522		61	0	61	0	SPV_RS08600	1.00443	0.00660345	0.0812616	0.0104045		61	0	61	0	0.019	120	1.077	0.284	phosphate uptake regulator PhoU	SPV_1614	phoU3	SPD_1614	SP_1830	SPT_1750	putative phosphate transport system regulatory protein PhoU	REGULATOR	Intracellular	GENETIC INFORMATION PROCESSING			Transcription		phoU	#990000	SPV_RS08600	CDS	0.1127	FALSE	rpoC30	0.271152
SPV_RS08565	0.993792	0.0193503	0.139105	0.0178106		61	0	61	0	SPV_RS08565	1.01219	0.00749722	0.0865865	0.0110863		61	0	61	0	-0.018	120	0.877	0.382	MgtC/SapB family protein	SPV_1606	mgtC	SPD_1606	SP_1823	SPT_1743	MgtC/SapB family protein	TRANSPORT	Membrane	ENVIRONMENTAL INFORMATION PROCESSING			Membrane transport		mgtC	#FF64E1	SPV_RS08565	CDS	0.130149	FALSE	rpoC30	-0.128966
SPV_RS09915	0.84961	0.0220634	0.148538	0.0191761		60	1	59	0	SPV_RS09915	1.03014	0.00665949	0.0816057	0.0104485		61	0	61	0	-0.181	119	8.267	2.24e-13	acetyltransferase	SPV_1867	adr	SPD_1867	SP_2057	SPT_2052	conserved hypothetical protein	UNKNOWN	Membrane	METABOLISM			Cell wall metabolism		oaTA	#006600	SPV_RS09915	CDS	0.000858124	TRUE	rpoC30	-1.89165
SPV_RS00820	0.979543	0.0141267	0.118856	0.0153442		60	0	60	0	SPV_RS00820	1.02953	0.00508268	0.0712929	0.00920387		60	0	60	0	-0.05	118	2.794	0.00608	CPBP family intramembrane metalloprotease	SPV_0146	.	SPD_0146	SP_0143	n.p.	conserved domain protein	UNKNOWN	Membrane	GENETIC INFORMATION PROCESSING			Folding, sorting, degradation			#9600FA	SPV_RS00820	CDS	0.020595	FALSE	rpoC30	-0.475015
SPV_RS07185	1.04776	0.0197371	0.140489	0.018137		60	0	60	0	SPV_RS07185	1.02101	0.00980976	0.0990443	0.0124784		63	0	63	0	0.027	121	1.215	0.227	DEAD/DEAH box helicase	SPV_1351	snf	SPD_1351	SP_1523	SPT_1461	Snf2 family protein	UNKNOWN	Intracellular	GENETIC INFORMATION PROCESSING			Transcription			#990000	SPV_RS07185	CDS	0.0999714	FALSE	rpoC30	0.357664
SPV_RS07315	1.02534	0.0234127	0.153012	0.0197538		60	0	60	0	SPV_RS07315	1.02163	0.00890017	0.0943407	0.0121793		60	0	60	0	0.004	118	0.16	0.873	HTH domain-containing protein	SPV_1377	mga1	SPD_1377	.	SPT_1487	M protein trans-acting positive transcriptional regulator	REGULATOR	Intracellular	GENETIC INFORMATION PROCESSING			Transcription			#990000	SPV_RS07315	CDS	0.224256	FALSE	rpoC30	0.108942
SPV_RS08940	1.18852	0.0140995	0.118741	0.0154588		59	0	59	0	SPV_RS08940	1.00735	0.00447592	0.0669023	0.0087847		58	0	58	0	0.181	115	10.189	9.2e-18	alpha-galactosidase	SPV_1678	agaN	SPD_1678	SP_1898	SPT_1821	alpha-galactosidase	CARBOHYDRATE METABOLISM	Intracellular	METABOLISM			Carbohydrate metabolism		aga	#00FF00	SPV_RS08940	CDS	0.000429062	TRUE	rpoC30	2.02302
SPV_RS01290	0.993965	0.0210572	0.145111	0.0188918		59	0	59	0	SPV_RS01290	1.0386	0.0071	0.0842615	0.0109699		59	0	59	0	-0.045	116	2.043	0.0433	glycerol dehydrogenase	SPV_0237	gldA	SPD_0237	SP_0253	SPT_0301	glycerol dehydrogenase	CARBOHYDRATE METABOLISM	Intracellular	METABOLISM			Carbohydrate metabolism		gldA	#00FF00	SPV_RS01290	CDS	0.0407609	FALSE	rpoC30	-0.420945
SPV_RS08060	0.971713	0.0140784	0.118653	0.0154472		59	0	59	0	SPV_RS08060	0.997389	0.00908202	0.0952997	0.0123031		60	0	60	0	-0.026	117	1.3	0.196	Rgg/GadR/MutR family transcriptional regulator	SPV_1518	.	SPD_1518	.	n.p.	transcriptional activator, Rgg/GadR/MutR family protein	REGULATOR	Intracellular	GENETIC INFORMATION PROCESSING			Transcription			#990000	SPV_RS08060	CDS	0.0908181	FALSE	rpoC30	-0.215478
SPV_RS05920	1.03181	0.0136915	0.117011	0.0152335		59	0	59	0	SPV_RS05920	1.04246	0.00885789	0.0941163	0.0119528		62	0	62	0	-0.011	119	0.55	0.584	McrB family protein	SPV_1109	.	SPD_1109	SP_1251	SPT_0977	putative endonuclease (DNA metabolism, DNA degradation)	VARIOUS	Intracellular	GENETIC INFORMATION PROCESSING			DNA repair and editing		McrB	#FF5050	SPV_RS05920	CDS	0.171196	FALSE	rpoC30	-0.0532683
SPV_RS09320	1.0332	0.0147483	0.121443	0.0158105		59	0	59	0	SPV_RS09320	1.04337	0.00967854	0.0983796	0.0127007		60	0	60	0	-0.01	117	0.501	0.617	flavodoxin family protein	SPV_1750	wrbA	SPD_1750	SP_1951	n.p.	conserved hypothetical protein	UNKNOWN		HYPOTHETICAL/UNKNOWN			Hypothetical/Unknown			#D3D3D3	SPV_RS09320	CDS	0.177059	FALSE	rpoC30	-0.0424543
SPV_RS10655	0.956794	0.0140471	0.11852	0.0155625		58	0	58	0	SPV_RS10655	1.03743	0.00548225	0.0740422	0.00963948		59	0	59	0	-0.081	115	4.405	2.38e-05	hypothetical protein	SPV_2014	.	SPD_2014	SP_2187	SPT_2202	conserved domain protein	UNKNOWN	Intracellular	GENETIC INFORMATION PROCESSING			Transcription			#990000	SPV_RS10655	CDS	0.00371853	FALSE	rpoC30	-0.810249
SPV_RS04200	1.06614	0.0155272	0.124608	0.0163618		58	0	58	0	SPV_RS04200	0.98886	0.00658249	0.0811325	0.0105626		59	0	59	0	0.077	115	3.968	0.000126	Xaa-Pro dipeptidyl-peptidase	SPV_0787	pepX	SPD_0787	SP_0894	SPT_1305	X-pro dipeptidyl-peptidase	TRANSCRIPTION AND TRANSLATION	Intracellular	METABOLISM			Amino acid metabolism		pepX	#FFFF00	SPV_RS04200	CDS	0.00715103	FALSE	rpoC30	0.898365
SPV_RS02420	0.990477	0.0292063	0.170898	0.0224401		58	1	57	0	SPV_RS02420	1.0311	0.00943908	0.0971549	0.0128685		57	0	57	0	-0.041	113	1.571	0.119	type I restriction endonuclease	SPV_0453	.	SPD_0453	.	SPT_0542	type I restriction-modification system, S subunit	VARIOUS	Intracellular	GENETIC INFORMATION PROCESSING			DNA repair and editing		hsdS	#FF5050	SPV_RS02420	CDS	0.0686499	FALSE	rpoC30	-0.377689
SPV_RS09295	0.995243	0.0101147	0.100572	0.0132057		58	0	58	0	SPV_RS09295	1.01819	0.00778957	0.0882585	0.0114903		59	0	59	0	-0.023	115	1.311	0.192	XRE family transcriptional regulator	SPV_1745	plcR	SPD_1745	SP_1946	n.p.	putative transcriptional regulator PlcR	REGULATOR	Intracellular	GENETIC INFORMATION PROCESSING			Transcription			#990000	SPV_RS09295	CDS	0.08996	FALSE	rpoC30	-0.183036
SPV_RS00920	1.05846	0.0279242	0.167105	0.021942		58	0	58	0	SPV_RS00920	1.0261	0.0108366	0.104099	0.0134391		60	0	60	0	0.032	116	1.258	0.211	DNA mismatch repair protein HexB	SPV_0165	hexB	SPD_0165	SP_0173	SPT_0211	DNA mismatch repair protein HexB	DNA TURNOVER	Intracellular	GENETIC INFORMATION PROCESSING			DNA repair and editing		mutL	#FF5050	SPV_RS00920	CDS	0.0945366	FALSE	rpoC30	0.411734
SPV_RS09505	0.990676	0.018436	0.135779	0.0178287		58	0	58	0	SPV_RS09505	1.00905	0.011915	0.109156	0.0142109		59	0	59	0	-0.018	115	0.806	0.422	XRE family transcriptional regulator	SPV_1786	.	SPD_1786	SP_1989	SPT_1969	putative transcriptional regulator PlcR	REGULATOR	Intracellular	GENETIC INFORMATION PROCESSING			Transcription			#990000	SPV_RS09505	CDS	0.138873	FALSE	rpoC30	-0.128966
SPV_RS10565	0.952406	0.0216586	0.147169	0.019493		57	0	57	0	SPV_RS10565	1.01812	0.00573074	0.0757017	0.00994011		58	0	58	0	-0.066	113	3.003	0.00329	zinc ABC transporter substrate-binding lipoprotein AdcA	SPV_1997	adcA	SPD_1997	SP_2169	SPT_2182	zinc ABC transporter, zinc-binding lipoprotein	TRANSPORT	Membrane	ENVIRONMENTAL INFORMATION PROCESSING			Membrane transport		AdcA	#FF64E1	SPV_RS10565	CDS	0.0177346	FALSE	rpoC30	-0.648039
SPV_RS10355	0.973614	0.0193524	0.139113	0.0184259	ilvD	57	0	57	0	SPV_RS10355	1.01547	0.00831669	0.0911959	0.0119746	ilvD	58	0	58	0	-0.042	113	1.905	0.0594	dihydroxy-acid dehydratase	SPV_1956	ilvD	SPD_1956	SP_2126	SPT_2138	dihydroxy-acid dehydratase	AMINO ACID METABOLSIM	Intracellular	METABOLISM			Amino acid metabolism		ilvD	#FFFF00	SPV_RS10355	CDS	0.0474828	FALSE	rpoC30	-0.388503
SPV_RS00850	0.998528	0.0113299	0.106442	0.0140986		57	0	57	0	SPV_RS00850	1.02446	0.0075453	0.0868637	0.0115054		57	0	57	0	-0.026	112	1.425	0.157	M20/M25/M40 family metallo-hydrolase	SPV_0152	dapE	SPD_0152	SP_0150	SPT_0197	peptidase, M20/M25/M40 family	AMINO ACID METABOLSIM	Intracellular	GENETIC INFORMATION PROCESSING			Folding, sorting, degradation			#9600FA	SPV_RS00850	CDS	0.0812357	FALSE	rpoC30	-0.215478
SPV_RS08040	0.996083	0.0237424	0.154086	0.0204092		57	0	57	0	SPV_RS08040	1.02877	0.00788688	0.0888081	0.0117629		57	0	57	0	-0.033	112	1.388	0.168	ABC transporter ATP-binding protein	SPV_1514	.	SPD_1514	SP_1704	SPT_1642	ABC transporter, ATP-binding protein	TRANSPORT	Membrane	ENVIRONMENTAL INFORMATION PROCESSING			Membrane transport			#FF64E1	SPV_RS08040	CDS	0.083524	FALSE	rpoC30	-0.291177
SPV_RS08860	0.961906	0.0339756	0.184325	0.0244144	treC	57	1	56	0	SPV_RS08860	1.00094	0.011507	0.107271	0.0140853	treC	58	0	58	0	-0.039	113	1.385	0.169	alpha,alpha-phosphotrehalase	SPV_1663	treC	SPD_1663	SP_1883	SPT_1800	putative dextran glucosidase DexS	CARBOHYDRATE METABOLISM	Intracellular	METABOLISM			Carbohydrate metabolism			#00FF00	SPV_RS08860	CDS	0.0839531	FALSE	rpoC30	-0.356061
SPV_RS10505	0.942827	0.0152742	0.123589	0.0165152		56	0	56	0	SPV_RS10505	1.01191	0.0095002	0.097469	0.0130248		56	0	56	0	-0.069	110	3.285	0.00137	iron-containing alcohol dehydrogenase	SPV_1985	adh2	SPD_1985	SP_2157	SPT_2170	alcohol dehydrogenase, iron-containing	CARBOHYDRATE METABOLISM	Intracellular	METABOLISM			Carbohydrate metabolism			#00FF00	SPV_RS10505	CDS	0.0130149	FALSE	rpoC30	-0.680481
SPV_RS10645	0.926634	0.0298932	0.172897	0.0231043	glpO	56	1	55	0	SPV_RS10645	1.00505	0.00819189	0.0905091	0.0119882	glpO	57	0	57	0	-0.078	111	3.013	0.00321	type 1 glycerol-3-phosphate oxidase	SPV_2012	glpO	SPD_2012	SP_2185	SPT_2200	hypothetical protein	LIPOPROTEIN	Intracellular	METABOLISM			Lipid metabolism		glpO	#669900	SPV_RS10645	CDS	0.0175915	FALSE	rpoC30	-0.777807
SPV_RS00485	0.958763	0.0232261	0.152401	0.0203655		56	0	56	0	SPV_RS00485	1.01493	0.00692818	0.0832357	0.0111228		56	0	56	0	-0.056	110	2.42	0.0171	DUF3502 domain-containing protein	SPV_0090	.	SPD_0090	SP_0092	SPT_0124	ABC transporter, substrate-binding protein	TRANSPORT	Membrane	ENVIRONMENTAL INFORMATION PROCESSING			Membrane transport		UgpB	#FF64E1	SPV_RS00485	CDS	0.0288902	FALSE	rpoC30	-0.539899
SPV_RS00675	0.973388	0.0197495	0.140533	0.0187795		56	0	56	0	SPV_RS00675	1.02745	0.0160615	0.126734	0.0167863		57	1	56	0	-0.054	111	2.146	0.034	hypothetical protein	SPV_0124	.	SPD_0124	.	SPT_0161	hypothetical protein	UNKNOWN		HYPOTHETICAL/UNKNOWN			Hypothetical/Unknown			#D3D3D3	SPV_RS00675	CDS	0.0356121	FALSE	rpoC30	-0.518271
SPV_RS03070	0.98368	0.0650945	0.255136	0.034094		56	0	56	0	SPV_RS03070	1.01164	0.00703093	0.0838506	0.0111063		57	0	57	0	-0.028	111	0.78	0.437	sodium:hydrogen antiporter	SPV_0569	nha2	SPD_0569	SP_0655	SPT_0679	transporter, monovalent cation:proton antiporter-2 (CPA2) family	TRANSPORT	Membrane	ENVIRONMENTAL INFORMATION PROCESSING	METABOLISM		Membrane transport	Cofactor and vitamin metabolism		#FF64E1	SPV_RS03070	CDS	0.141304	FALSE	rpoC30	-0.237106
SPV_RS09825	0.978388	0.0202103	0.142163	0.0189973		56	0	56	0	SPV_RS09825	0.968179	0.0166802	0.129152	0.0171066		57	0	57	0	0.01	111	0.399	0.69	PTS ascorbate transporter subunit IIC	SPV_1847	ulaA	SPD_1847	SP_2038	SPT_2033	putative PTS system, membrane component	TRANSPORT	Membrane	ENVIRONMENTAL INFORMATION PROCESSING			Membrane transport		ulaA	#FF64E1	SPV_RS09825	CDS	0.19222	FALSE	rpoC30	0.173826
SPV_RS00590	0.982791	0.0134877	0.116137	0.0156599	argH	55	0	55	0	SPV_RS00590	1.02083	0.00610328	0.0781235	0.0105342	argH	55	0	55	0	-0.038	108	2.015	0.0463	argininosuccinate lyase	SPV_0111	argH	SPD_0111	SP_0113	n.p.	argH argininosuccinate lyase	AMINO ACID METABOLISM	Intracellular	METABOLISM			Amino acid metabolism		argH	#FFFF00	SPV_RS00590	CDS	0.041905	FALSE	rpoC30	-0.345247
SPV_RS05270	1.08698	0.0206284	0.143626	0.0193665		55	0	55	0	SPV_RS05270	1.04768	0.00670323	0.0818733	0.0110398		55	0	55	0	0.039	108	1.763	0.0808	sugar phosphate isomerase/epimerase						sugar phosphate isomerase/epimerase						Mobile element/pseudogene			#999999	SPV_RS05270	CDS	0.0559211	FALSE	rpoC30	0.487432
SPV_RS00635	0.988029	0.0245204	0.15659	0.0211146		55	0	55	0	SPV_RS00635	1.03178	0.0145288	0.120535	0.016253		55	1	54	0	-0.044	108	1.642	0.104	SPH_0218 family bacteriocin-like peptide	SPV_0117	.	SPD_0117	.	n.p.	hypothetical protein	UNKNOWN		HYPOTHETICAL/UNKNOWN			Hypothetical/Unknown			#D3D3D3	SPV_RS00635	CDS	0.0652174	FALSE	rpoC30	-0.410131
SPV_RS04580	1.05121	0.0245851	0.156796	0.0211424		55	0	55	0	SPV_RS04580	1.01301	0.00683424	0.0826694	0.0110472		56	0	56	0	0.038	109	1.601	0.112	endo-beta-N-acetylglucosaminidase	SPV_0853	lytB	SPD_0853	SP_0965	SPT_1238	endo-beta-N-acetylglucosaminidase	CARBOHYDRATE METABOLISM	Intracellular	METABOLISM			Carbohydrate metabolism		lytB	#00FF00	SPV_RS04580	CDS	0.0670767	FALSE	rpoC30	0.476618
SPV_RS02820	1.03922	0.0145231	0.120512	0.0162498		55	0	55	0	SPV_RS02820	1.01231	0.00576348	0.0759176	0.0102367		55	0	55	0	0.027	108	1.401	0.164	oxidoreductase	SPV_0527	.	SPD_0527	SP_0606	SPT_0632	putative oxidoreductase	UNKNOWN	Intracellular	METABOLISM	METABOLISM		Cofactor and vitamin metabolism	Energy metabolism	mcr1	#00FFCC	SPV_RS02820	CDS	0.0828089	FALSE	rpoC30	0.357664
SPV_RS02230	0.966159	0.0363792	0.190733	0.0257185		55	2	53	0	SPV_RS02230	1.00195	0.0324389	0.180108	0.0242858		55	2	53	0	-0.036	108	1.012	0.314	transporter substrate-binding domain-containing protein	SPV_0412	glnHP1	SPD_0412	SP_0453	SPT_0490	amino acid ABC transporter, amino acid-binding protein/permease protein	TRANSPORT	Membrane	ENVIRONMENTAL INFORMATION PROCESSING	METABOLISM		Membrane transport	Amino acid metabolism		#FF64E1	SPV_RS02230	CDS	0.117992	FALSE	rpoC30	-0.323619
SPV_RS08115	1.02324	0.0149114	0.122112	0.0164656		55	0	55	0	SPV_RS08115	1.02381	0.00678952	0.0823985	0.0111106		55	0	55	0	-0.001	108	0.029	0.977	ABC transporter permease	SPV_1527	qsrB	SPD_1527	SP_1716	SPT_1655	conserved hypothetical protein	TRANSPORT	Membrane	ENVIRONMENTAL INFORMATION PROCESSING			Membrane transport			#FF64E1	SPV_RS08115	CDS	0.246138	FALSE	rpoC30	0.0548719
SPV_RS10525	0.956299	0.0136421	0.116799	0.0158944		54	0	54	0	SPV_RS10525	1.03062	0.00846735	0.0920182	0.0125221		54	0	54	0	-0.074	106	3.673	0.000378	PTS mannose/fructose/sorbose transporter family subunit IID	SPV_1989	.	SPD_1989	SP_2161	SPT_2174	PTS system, IID component	TRANSPORT	Membrane	ENVIRONMENTAL INFORMATION PROCESSING			Membrane transport			#FF64E1	SPV_RS10525	CDS	0.0090103	FALSE	rpoC30	-0.734551
SPV_RS10650	0.973811	0.0165983	0.128834	0.0175321	glpK	54	0	54	0	SPV_RS10650	1.02469	0.00729173	0.0853916	0.0116203	glpK	54	0	54	0	-0.051	106	2.419	0.0173	glycerol kinase	SPV_2013	glpK	SPD_2013	SP_2186	SPT_2201	glycerol kinase	LIPOPROTEIN	Intracellular	METABOLISM			Lipid metabolism		glpK	#669900	SPV_RS10650	CDS	0.0296053	FALSE	rpoC30	-0.485829
SPV_RS00665	0.962507	0.0207355	0.143998	0.0195957		54	0	54	0	SPV_RS00665	1.01082	0.00836517	0.0914613	0.0123326		55	0	55	0	-0.048	107	2.087	0.0393	hypothetical protein	SPV_0122	.	SPD_0122	.	SPT_0159	membrane protein	UNKNOWN	Membrane	HYPOTHETICAL/UNKNOWN			Hypothetical/Unknown			#D3D3D3	SPV_RS00665	CDS	0.0389016	FALSE	rpoC30	-0.453387
SPV_RS10225	0.957839	0.0109397	0.104593	0.0143669		53	0	53	0	SPV_RS10225	1.00873	0.00787705	0.0887528	0.0121911		53	0	53	0	-0.051	104	2.701	0.00807	membrane protein	SPV_1931	.	SPD_1931	SP_2105	n.p.	hypothetical protein	UNKNOWN		HYPOTHETICAL/UNKNOWN			Hypothetical/Unknown			#D3D3D3	SPV_RS10225	CDS	0.0223112	FALSE	rpoC30	-0.485829
SPV_RS01965	0.969038	0.0134252	0.115867	0.0159156		53	1	52	0	SPV_RS01965	1.00837	0.0103207	0.101591	0.0139546		53	1	52	0	-0.039	104	1.858	0.0659	mannitol-1-phosphate 5-dehydrogenase	SPV_0363	mtlD	SPD_0363	SP_0397	n.p.	mannitol-1-phosphate 5-dehydrogenase	CARBOHYDRATE METABOLISM	Intracellular	METABOLISM			Carbohydrate metabolism			#00FF00	SPV_RS01965	CDS	0.0506293	FALSE	rpoC30	-0.356061
SPV_RS05770	0.963768	0.0595414	0.244011	0.0335175		53	2	51	0	SPV_RS05770	1.01029	0.0135231	0.116289	0.0154028		57	0	57	0	-0.047	108	1.261	0.21	type II restriction endonuclease	SPV_1080	.	SPD_1080	SP_1222	n.p.	putative type II restriction endonuclease	VARIOUS	Intracellular	GENETIC INFORMATION PROCESSING			DNA repair and editing			#FF5050	SPV_RS05770	CDS	0.0943936	FALSE	rpoC30	-0.442573
SPV_RS02185	0.990063	0.0331914	0.182185	0.0250251		53	1	52	0	SPV_RS02185	1.02487	0.00870392	0.0932948	0.0125799		55	0	55	0	-0.035	106	1.243	0.217	acetolactate synthase large subunit	SPV_0404	ilvB	SPD_0404	SP_0445	SPT_0481	acetolactate synthase, large subunit, biosynthetic type	VARIOUS METABOLISM AND BIOSYNTHESIS	Intracellular	METABOLISM			Amino acid metabolism		ilvB	#FFFF00	SPV_RS02185	CDS	0.0961098	FALSE	rpoC30	-0.312805
SPV_RS05260	1.06378	0.0138699	0.11777	0.016177		53	0	53	0	SPV_RS05260	1.04462	0.00902286	0.0949887	0.0129263		54	0	54	0	0.019	105	0.925	0.357	hypothetical protein	SPV_0944	.	SPD_0944	.	n.p.	hypothetical protein	UNKNOWN		HYPOTHETICAL/UNKNOWN			Hypothetical/Unknown			#D3D3D3	SPV_RS05260	CDS	0.12643	FALSE	rpoC30	0.271152
SPV_RS07335	1.03245	0.0207723	0.144126	0.0197972		53	0	53	0	SPV_RS07335	1.03127	0.00762364	0.0873135	0.0118819		54	0	54	0	0.001	105	0.051	0.959	hypothetical protein	SPV_1380	.	SPD_1380	SP_1548	SPT_1490	hypothetical protein	UNKNOWN		HYPOTHETICAL/UNKNOWN			Hypothetical/Unknown			#D3D3D3	SPV_RS07335	CDS	0.242706	FALSE	rpoC30	0.0764999
SPV_RS02690	1.62032	0.222918	0.472142	0.0654743		52	0	52	0	SPV_RS02690	1.01732	0.0107534	0.103698	0.0149676		48	0	48	0	0.603	98	8.978	1.99e-14	PRD domain-containing protein	SPV_0501	bglG	SPD_0501	SP_0576	SPT_0606	transcription antiterminator Lict	TRANSCRIPTION AND TRANSLATION	Intracellular	GENETIC INFORMATION PROCESSING			Transcription			#990000	SPV_RS02690	CDS	0.000715103	TRUE	rpoC30	6.58654
SPV_RS08145	1.04583	0.0107057	0.103468	0.0143485		52	0	52	0	SPV_RS08145	0.960899	0.01096	0.10469	0.0145179		52	0	52	0	0.085	102	4.161	6.63e-05	PTS beta-glucoside transporter subunit IIBCA	SPV_1532	scrA	SPD_1532	SP_1722	SPT_1660	PTS system IIABC components	TRANSPORT	Membrane	ENVIRONMENTAL INFORMATION PROCESSING	METABOLISM		Membrane transport	Carbohydrate metabolism		#FF64E1	SPV_RS08145	CDS	0.00600687	FALSE	rpoC30	0.984877
SPV_RS06580	1.07694	0.0202169	0.142186	0.0197177		52	0	52	0	SPV_RS06580	1.00566	0.00999249	0.0999625	0.0137309		53	0	53	0	0.071	103	2.966	0.00375	phosphate ABC transporter substrate-binding protein PstS	SPV_1232	pstS2	SPD_1232	SP_1400	SPT_0874	putative phosphate ABC transporter, phosphate-binding protein	TRANSPORT	Membrane	ENVIRONMENTAL INFORMATION PROCESSING			Membrane transport		PstS	#FF64E1	SPV_RS06580	CDS	0.0181636	FALSE	rpoC30	0.833481
SPV_RS10595	0.977136	0.0200491	0.141595	0.0196357	dltB	52	0	52	0	SPV_RS10595	1.0385	0.00822307	0.0906812	0.012456	dltB	53	0	53	0	-0.061	103	2.639	0.0096	D-alanyl-lipoteichoic acid biosynthesis protein DltB	SPV_2004	dltB	SPD_2004	SP_2175	SPT_2190	dltB protein	UNKNOWN	Membrane	METABOLISM			Various metabolism		dltB	#99FF99	SPV_RS10595	CDS	0.0230263	FALSE	rpoC30	-0.593969
SPV_RS01455	0.954223	0.0182563	0.135116	0.0187372		52	0	52	0	SPV_RS01455	1.01014	0.00814537	0.0902517	0.0125157		52	0	52	0	-0.056	102	2.482	0.0147	NCS2 family permease	SPV_0267	.	SPD_0267	SP_0287	SPT_0333	xanthine/uracil permease family protein	VARIOUS METABOLISM AND BIOSYNTHESIS	Membrane	ENVIRONMENTAL INFORMATION PROCESSING			Membrane transport			#FF64E1	SPV_RS01455	CDS	0.0266018	FALSE	rpoC30	-0.539899
SPV_RS00500	0.985507	0.019487	0.139596	0.0193584		52	0	52	0	SPV_RS00500	1.03835	0.00929194	0.0963947	0.0132408		53	0	53	0	-0.053	103	2.253	0.0264	membrane protein	SPV_0093	ptvC	SPD_0093	SP_0097	SPT_0131	conserved domain protein	UNKNOWN		HYPOTHETICAL/UNKNOWN			Hypothetical/Unknown			#D3D3D3	SPV_RS00500	CDS	0.0326087	FALSE	rpoC30	-0.507457
SPV_RS04285	1.08539	0.0263316	0.16227	0.0225028		52	0	52	0	SPV_RS04285	1.02847	0.0173508	0.131722	0.0182666		52	0	52	0	0.057	102	1.964	0.0523	RNA-binding transcriptional accessory protein	SPV_0802	tex	SPD_0802	SP_0908	SPT_1293	putative transcriptional regulator	REGULATOR	Intracellular	GENETIC INFORMATION PROCESSING			Transcription			#990000	SPV_RS04285	CDS	0.0441934	FALSE	rpoC30	0.682085
SPV_RS02865	0.959484	0.0146472	0.121026	0.0167833	murM	52	0	52	0	SPV_RS02865	0.997969	0.00670985	0.0819137	0.0112517	murM	53	0	53	0	-0.038	103	1.905	0.0596	peptidoglycan bridge formation alanyltransferase MurM	SPV_0535	murM	SPD_0535	SP_0615	SPT_0640	beta-lactam resistance factor	PEPTIDOGLYCAN	Cell Wall	METABOLISM			Cell wall metabolism		fibA	#006600	SPV_RS02865	CDS	0.0477689	FALSE	rpoC30	-0.345247
SPV_RS08440	0.98193	0.0116396	0.107887	0.0149613		52	0	52	0	SPV_RS08440	1.01659	0.00984491	0.0992215	0.0136291		53	0	53	0	-0.035	103	1.713	0.0898	sugar ABC transporter permease	SPV_1584	.	SPD_1584	.	SPT_1721	ABC transporter, permease protein	TRANSPORT	Membrane	ENVIRONMENTAL INFORMATION PROCESSING			Membrane transport			#FF64E1	SPV_RS08440	CDS	0.0593535	FALSE	rpoC30	-0.312805
SPV_RS08050	0.99009	0.0189156	0.137534	0.0190725		52	0	52	0	SPV_RS08050	1.01932	0.00643372	0.0802105	0.0111232		52	0	52	0	-0.029	102	1.324	0.188	hypothetical protein	SPV_1516	.	SPD_1516	SP_1706	SPT_1644	hypothetical protein	UNKNOWN		HYPOTHETICAL/UNKNOWN			Hypothetical/Unknown			#D3D3D3	SPV_RS08050	CDS	0.0889588	FALSE	rpoC30	-0.247921
SPV_RS05405	1.08108	0.0277959	0.166721	0.02312		52	1	51	0	SPV_RS05405	1.04802	0.0185566	0.136223	0.019075		51	1	50	0	0.033	101	1.103	0.273	iron ABC transporter permease	SPV_0916	piaB	SPD_0916	SP_1033	SPT_1083	iron-compound ABC transporter, permease protein	TRANSPORT	Membrane	ENVIRONMENTAL INFORMATION PROCESSING			Membrane transport			#FF64E1	SPV_RS05405	CDS	0.110841	FALSE	rpoC30	0.422548
SPV_RS02330	0.985601	0.0168167	0.129679	0.0179833		52	0	52	0	SPV_RS02330	1.00713	0.0076016	0.0871872	0.0120907		52	0	52	0	-0.022	102	0.994	0.323	ABC transporter ATP-binding protein	SPV_0434	mtsB	SPD_0434	SP_0483	SPT_0525	ABC transporter, ATP-binding protein	TRANSPORT	Membrane	ENVIRONMENTAL INFORMATION PROCESSING			Membrane transport			#FF64E1	SPV_RS02330	CDS	0.119279	FALSE	rpoC30	-0.172222
SPV_RS06105	1.00858	0.0165586	0.12868	0.0178447		52	0	52	0	SPV_RS06105	1.02781	0.00959662	0.0979624	0.013331		54	0	54	0	-0.019	104	0.864	0.39	HD domain-containing protein	SPV_1145	.	SPD_1145	SP_1290	SPT_0937	conserved hypothetical protein	UNKNOWN	Intracellular	HYPOTHETICAL/UNKNOWN			Hypothetical/Unknown			#D3D3D3	SPV_RS06105	CDS	0.132151	FALSE	rpoC30	-0.13978
SPV_RS10335	0.997415	0.030252	0.173931	0.0241199		52	0	52	0	SPV_RS10335	1.01767	0.00760444	0.0872035	0.0119783		53	0	53	0	-0.02	103	0.752	0.454	transporter	SPV_1951	.	SPD_1951	SP_2122	SPT_2133	conserved hypothetical protein	UNKNOWN		HYPOTHETICAL/UNKNOWN			Hypothetical/Unknown			#D3D3D3	SPV_RS10335	CDS	0.145023	FALSE	rpoC30	-0.150594
SPV_RS06765	1.02307	0.0214688	0.146522	0.020319		52	0	52	0	SPV_RS06765	1.03037	0.00793999	0.0891066	0.0122397		53	0	53	0	-0.007	103	0.308	0.759	ABC transporter ATP-binding protein	SPV_1267	.	SPD_1267	SP_1438,SP_1440	SPT_0839	ABC transporter, ATP-binding protein	TRANSPORT	Membrane	ENVIRONMENTAL INFORMATION PROCESSING			Membrane transport			#FF64E1	SPV_RS06765	CDS	0.204519	FALSE	rpoC30	-0.0100122
SPV_RS05915	1.03154	0.00943356	0.0971265	0.013469		52	0	52	0	SPV_RS05915	1.03678	0.00724035	0.0850902	0.0114736		55	0	55	0	-0.005	105	0.296	0.768	3-isopropylmalate dehydrogenase	SPV_1108	.	SPD_1108	SP_1250	SPT_0978	conserved domain protein	UNKNOWN	Intracellular	GENETIC INFORMATION PROCESSING			DNA repair and editing		McrC	#FF5050	SPV_RS05915	CDS	0.206236	FALSE	rpoC30	0.0116158
SPV_RS09790	1.02596	0.021483	0.146571	0.0203257		52	0	52	0	SPV_RS09790	1.03145	0.0102323	0.101155	0.0138947		53	0	53	0	-0.005	103	0.223	0.824	L-ascorbate 6-phosphate lactonase	SPV_1840	ulaG	SPD_1840	SP_2031	SPT_2026	L-ascorbate 6-phosphate lactonase	VARIOUS METABOLISM AND BIOSYNTHESIS	Intracellular	METABOLISM			Carbohydrate metabolism			#00FF00	SPV_RS09790	CDS	0.216533	FALSE	rpoC30	0.0116158
SPV_RS03360	1.02227	0.0176952	0.133023	0.018447		52	0	52	0	SPV_RS03360	1.01844	0.00856823	0.0925647	0.0127147		53	0	53	0	0.004	103	0.171	0.865	thiamine phosphate synthase	SPV_0624	thiE-1	SPD_0624	SP_0718	SPT_0734	thiamine-phosphate pyrophosphorylase	AMINO ACID METABOLSIM	Intracellular	METABOLISM			Cofactor and vitamin metabolism		thiE-1	#00FFCC	SPV_RS03360	CDS	0.223112	FALSE	rpoC30	0.108942
SPV_RS07965	1.02549	0.0245172	0.15658	0.0217137		52	0	52	0	SPV_RS07965	1.02138	0.011626	0.107824	0.0150984		51	0	51	0	0.004	101	0.155	0.877	carbohydrate ABC transporter permease	SPV_1500	.	SPD_1500	SP_1688	SPT_1626	ABC transporter, permease protein	TRANSPORT	Membrane	ENVIRONMENTAL INFORMATION PROCESSING	METABOLISM		Membrane transport	Carbohydrate metabolism		#FF64E1	SPV_RS07965	CDS	0.22583	FALSE	rpoC30	0.108942
SPV_RS02440	1.00574	0.0158754	0.125998	0.0174727		52	0	52	0	SPV_RS02440	1.00506	0.0080349	0.0896376	0.0123127		53	0	53	0	0.001	103	0.032	0.975	SAM-dependent DNA methyltransferase	SPV_0454	hsdM	SPD_0454	SP_0509	SPT_0544	type I restriction-modification system, M subunit	VARIOUS	Intracellular	GENETIC INFORMATION PROCESSING			DNA repair and editing		hsdM	#FF5050	SPV_RS02440	CDS	0.245566	FALSE	rpoC30	0.0764999
SPV_RS09910	0.951249	0.00672692	0.0820178	0.0114848	nagA	51	0	51	0	SPV_RS09910	1.01926	0.00445681	0.0667593	0.00934817	nagA	51	0	51	0	-0.068	100	4.593	1.28e-05	N-acetylglucosamine-6-phosphate deacetylase	SPV_1866	nagA	SPD_1866	SP_2056	SPT_2051	N-acetylglucosamine-6-phosphate deacetylase	CARBOHYDRATE METABOLISM	Intracellular	METABOLISM			Carbohydrate metabolism		nagA	#00FF00	SPV_RS09910	CDS	0.00343249	FALSE	rpoC30	-0.669667
SPV_RS10360	0.990674	0.0189362	0.137609	0.0192691		51	0	51	0	SPV_RS10360	1.04264	0.00743451	0.0862236	0.0120737		51	0	51	0	-0.052	100	2.285	0.0244	transketolase family protein	SPV_1957	tktC	SPD_1957	SP_2127	SPT_2139	transketolase, C-terminal subunit	CARBOHYDRATE METABOLISM	Intracellular	METABOLISM			Carbohydrate metabolism		tktA2	#00FF00	SPV_RS10360	CDS	0.0320366	FALSE	rpoC30	-0.496643
SPV_RS10385	0.95692	0.014235	0.11931	0.0167068		51	0	51	0	SPV_RS10385	0.993715	0.00474297	0.0688693	0.00964363		51	0	51	0	-0.037	100	1.907	0.0593	SPFH domain-containing protein	SPV_1962	.	SPD_1962	SP_2132	SPT_2144	conserved hypothetical protein	UNKNOWN		HYPOTHETICAL/UNKNOWN			Hypothetical/Unknown			#D3D3D3	SPV_RS10385	CDS	0.0473398	FALSE	rpoC30	-0.334433
SPV_RS06695	1.04906	0.0135627	0.116459	0.0163076		51	0	51	0	SPV_RS06695	1.00969	0.00987031	0.0993494	0.0136467		53	0	53	0	0.039	102	1.851	0.067	ABC transporter permease	SPV_1254	.	SPD_1254	SP_1424	SPT_0850	hypothetical protein	UNKNOWN		HYPOTHETICAL/UNKNOWN			Hypothetical/Unknown			#D3D3D3	SPV_RS06695	CDS	0.0516304	FALSE	rpoC30	0.487432
SPV_RS05275	1.06732	0.0157172	0.125368	0.0175551		51	0	51	0	SPV_RS05275	1.02996	0.00619056	0.0786801	0.0110174		51	0	51	0	0.037	100	1.803	0.0744	GlcNAc-PI de-N-acetylase	SPV_0941	.	SPD_0941	.	n.p.	hypothetical protein	UNKNOWN		HYPOTHETICAL/UNKNOWN			Hypothetical/Unknown			#D3D3D3	SPV_RS05275	CDS	0.0543478	FALSE	rpoC30	0.465804
SPV_RS10420	0.998503	0.014997	0.122462	0.0171482		51	0	51	0	SPV_RS10420	1.03356	0.00770525	0.0877795	0.0122916		51	0	51	0	-0.035	100	1.662	0.0997	beta-N-acetylhexosaminidase	SPV_1969	.	SPD_1969	SP_2141	SPT_2154	glycosyl hydrolase-related protein	MEMBRANE PROTEIN	Membrane	METABOLISM			Cell wall metabolism			#006600	SPV_RS10420	CDS	0.0636442	FALSE	rpoC30	-0.312805
SPV_RS04330	0.9863	0.0101641	0.100817	0.0141172		51	0	51	0	SPV_RS04330	1.0164	0.00927032	0.0962825	0.0132254		53	0	53	0	-0.03	102	1.556	0.123	aminotransferase class I/II-fold pyridoxal phosphate-dependent enzyme	SPV_0809	cad	SPD_0809	SP_0916	SPT_1284	lysine decarboxylase	AMINO ACID METABOLSIM	Intracellular	METABOLISM			Amino acid metabolism		cad	#FFFF00	SPV_RS04330	CDS	0.069222	FALSE	rpoC30	-0.258735
SPV_RS04940	1.06754	0.0278052	0.166749	0.0233495	glgD	51	0	51	0	SPV_RS04940	1.03605	0.00882306	0.0939311	0.0130259	glgD	52	0	52	0	0.031	101	1.178	0.242	glucose-1-phosphate adenylyltransferase subunit GlgD	SPV_1007	glgD	SPD_1007	SP_1123	SPT_1168	glycogen biosynthesis protein GlgD	CARBOHYDRATE METABOLISM	Cell Wall	METABOLISM	METABOLISM		Cell wall metabolism	Carbohydrate metabolism	glgD	#006600	SPV_RS04940	CDS	0.103547	FALSE	rpoC30	0.40092
SPV_RS04310	1.05159	0.0313397	0.17703	0.0247892		51	1	50	0	SPV_RS04310	1.03051	0.00805608	0.0897557	0.0123289		53	0	53	0	0.021	102	0.761	0.448	ABC transporter permease	SPV_0805	.	SPD_0805	SP_0913	SPT_1288	putative ABC transporter, permease protein	TRANSPORT	Membrane	ENVIRONMENTAL INFORMATION PROCESSING			Membrane transport			#FF64E1	SPV_RS04310	CDS	0.144022	FALSE	rpoC30	0.29278
SPV_RS07970	1.01744	0.0334216	0.182816	0.0255993		51	0	51	0	SPV_RS07970	1.03322	0.0121888	0.110403	0.015165		53	0	53	0	-0.016	102	0.53	0.597	sugar ABC transporter permease	SPV_1501	ycjO	SPD_1501	SP_1689	SPT_1627	ABC transporter, permease protein	TRANSPORT	Membrane	ENVIRONMENTAL INFORMATION PROCESSING	METABOLISM		Membrane transport	Carbohydrate metabolism		#FF64E1	SPV_RS07970	CDS	0.174056	FALSE	rpoC30	-0.107338
SPV_RS08580	1.02422	0.0233657	0.152858	0.0214045		51	0	51	0	SPV_RS08580	1.02375	0.00536722	0.0732613	0.0102586		51	0	51	0	0	100	0.02	0.984	extracellular solute-binding protein	SPV_1609	.	SPD_1609	SP_1826	SPT_1746	ABC transporter, substrate-binding protein	TRANSPORT	Membrane	ENVIRONMENTAL INFORMATION PROCESSING			Membrane transport			#FF64E1	SPV_RS08580	CDS	0.247569	FALSE	rpoC30	0.0656859
SPV_RS10615	0.946862	0.0160917	0.126853	0.0179397		50	1	49	0	SPV_RS10615	1.03779	0.0130555	0.11426	0.0161589		50	1	49	0	-0.091	98	3.766	0.000283	group II intron reverse transcriptase/maturase	SPV_2008	.	SPD_2008	SP_2181								DNA repair and editing			#FF5050	SPV_RS10615	CDS	0.00829519	FALSE	rpoC30	-0.918389
SPV_RS10630	0.964706	0.0178363	0.133553	0.0188872		50	0	50	0	SPV_RS10630	1.02872	0.0066841	0.0817563	0.0115621		50	0	50	0	-0.064	98	2.891	0.00473	hypothetical protein	SPV_2009	.	SPD_2009	SP_2182	SPT_2196	hypothetical protein	UNKNOWN		HYPOTHETICAL/UNKNOWN			Hypothetical/Unknown			#D3D3D3	SPV_RS10630	CDS	0.0193078	FALSE	rpoC30	-0.626411
SPV_RS06760	1.0646	0.0196316	0.140113	0.019815		50	0	50	0	SPV_RS06760	1.03567	0.00850561	0.0922259	0.0130427		50	0	50	0	0.029	98	1.219	0.226	energy-coupling factor transporter transmembrane protein EcfT	SPV_1266	.	SPD_1266	SP_1437	SPT_0838	conserved domain protein	UNKNOWN		HYPOTHETICAL/UNKNOWN			Hypothetical/Unknown			#D3D3D3	SPV_RS06760	CDS	0.0993993	FALSE	rpoC30	0.379292
SPV_RS00470	0.98667	0.0165263	0.128555	0.0181804		50	0	50	0	SPV_RS00470	1.01228	0.00617586	0.0785867	0.0111138		50	0	50	0	-0.026	98	1.202	0.232	sugar ABC transporter permease	SPV_0088	.	SPD_0088	SP_0090	SPT_0122	ABC transporter, permease protein	TRANSPORT	Membrane	ENVIRONMENTAL INFORMATION PROCESSING			Membrane transport		LplB	#FF64E1	SPV_RS00470	CDS	0.101116	FALSE	rpoC30	-0.215478
SPV_RS09250	1.00766	0.0779029	0.279111	0.0394722		50	0	50	0	SPV_RS09250	1.02358	0.0100938	0.100468	0.0139324		52	0	52	0	-0.016	100	0.381	0.704	MATE family efflux transporter	SPV_1738	dinF	SPD_1738	SP_1939	SPT_1897	MATE efflux family protein DNA	TRANSPORT	Membrane	ENVIRONMENTAL INFORMATION PROCESSING	CELLULAR PROCESSES		Membrane transport	Antibiotic response/sensing	dinF	#FF64E1	SPV_RS09250	CDS	0.19508	FALSE	rpoC30	-0.107338
SPV_RS04280	1.0122	0.017562	0.132522	0.0187414		50	1	49	0	SPV_RS04280	1.00781	0.00468619	0.0684558	0.00968111		50	0	50	0	0.004	98	0.208	0.835	DUF1919 domain-containing protein	SPV_2242	.	SPD_0801	SP_0907		DUF1919 domain-containing protein						Hypothetical/Unknown			#D3D3D3	SPV_RS04280	CDS	0.219108	FALSE	rpoC30	0.108942
SPV_RS02720	1.02187	0.0238854	0.154549	0.0218565		50	0	50	0	SPV_RS02720	1.02101	0.0129381	0.113746	0.0160861		50	0	50	0	0.001	98	0.031	0.975	endonuclease/exonuclease/phosphatase family protein	SPV_0507	.	SPD_0507	SP_0582	SPT_0612	hypothetical protein	UNKNOWN	Membrane	HYPOTHETICAL/UNKNOWN			Hypothetical/Unknown			#D3D3D3	SPV_RS02720	CDS	0.245709	FALSE	rpoC30	0.0764999
SPV_RS00150	0.922584	0.0253001	0.15906	0.0227229		49	0	49	0	SPV_RS00150	1.0255	0.0122513	0.110686	0.0154991		51	0	51	0	-0.103	98	3.742	0.000308	PrsW family intramembrane metalloprotease			SPD_0031			PrsW family intramembrane metalloprotease						Mobile element/pseudogene			#999999	SPV_RS00150	CDS	0.00858124	TRUE	rpoC30	-1.04816
SPV_RS04650	1.05019	0.0128297	0.113268	0.0161812	pepF	49	0	49	0	SPV_RS04650	0.976264	0.00840476	0.0916775	0.0132325	pepF	48	0	48	0	0.074	95	3.537	0.000628	oligoendopeptidase F	SPV_0866	pepF1	SPD_0866	SP_0979	SPT_1224	oligoendopeptidase F	UNKNOWN	Intracellular	METABOLISM	GENETIC INFORMATION PROCESSING		Amino acid metabolism	Folding, sorting, degradation	pepF	#FFFF00	SPV_RS04650	CDS	0.0101545	FALSE	rpoC30	0.865923
SPV_RS00880	1.04151	0.025422	0.159443	0.0227775		49	0	49	0	SPV_RS00880	1.03083	0.0115356	0.107404	0.0153434		49	0	49	0	0.011	96	0.389	0.698	response regulator transcription factor	SPV_0158	.	SPD_0158	SP_0156	SPT_0203	DNA-binding response regulator	REGULATOR	Intracellular	ENVIRONMENTAL INFORMATION PROCESSING	GENETIC INFORMATION PROCESSING		Signal transduction	Transcription		#CC0066	SPV_RS00880	CDS	0.193507	FALSE	rpoC30	0.18464
SPV_RS03295	0.998774	0.0273452	0.165364	0.0236234		49	0	49	0	SPV_RS03295	1.00793	0.0103191	0.101583	0.0145119		49	0	49	0	-0.009	96	0.33	0.742	hypothetical protein	SPV_0613	.	SPD_0613	SP_0706	SPT_0718	hypothetical protein	UNKNOWN		HYPOTHETICAL/UNKNOWN			Hypothetical/Unknown			#D3D3D3	SPV_RS03295	CDS	0.201802	FALSE	rpoC30	-0.0316402
SPV_RS06755	1.03913	0.021115	0.14531	0.0207586		49	0	49	0	SPV_RS06755	1.03565	0.00672225	0.0819893	0.0117128		49	0	49	0	0.003	96	0.146	0.884	MptD family putative ECF transporter S component	SPV_1265	.	SPD_1265	SP_1436	SPT_0837	hypothetical protein	UNKNOWN	Membrane	HYPOTHETICAL/UNKNOWN			Hypothetical/Unknown			#D3D3D3	SPV_RS06755	CDS	0.22726	FALSE	rpoC30	0.0981279
SPV_RS05205	1.09157	0.0121333	0.110151	0.0158989		48	0	48	0	SPV_RS05205	1.01589	0.00841676	0.0917429	0.0132419		48	0	48	0	0.076	94	3.658	0.00042	phosphoenolpyruvate carboxylase	SPV_0953	ppc	SPD_0953	SP_1068	SPT_1111	phosphoenolpyruvate carboxylase	CARBOHYDRATE METABOLISM	Intracellular	METABOLISM	METABOLISM		Carbohydrate metabolism	Energy metabolism	ppC	#00FF00	SPV_RS05205	CDS	0.00943936	FALSE	rpoC30	0.887551
SPV_RS00410	0.957443	0.0168529	0.129819	0.0187377		48	0	48	0	SPV_RS00410	1.03003	0.00356236	0.0596855	0.00861487		48	0	48	0	-0.073	94	3.52	0.000668	TrkH family potassium uptake protein	SPV_0076	.	SPD_0076	SP_0078	SPT_0111	potassium uptake protein, Trk family	TRANSPORT	Membrane	ENVIRONMENTAL INFORMATION PROCESSING			Membrane transport		TrkG	#FF64E1	SPV_RS00410	CDS	0.0102975	FALSE	rpoC30	-0.723737
SPV_RS01235	1.01415	0.0117216	0.108266	0.0156269		48	0	48	0	SPV_RS01235	1.0605	0.00800304	0.0894597	0.0129124		48	0	48	0	-0.046	94	2.286	0.0245	ABC transporter ATP-binding protein	SPV_0225	.	SPD_0225	SP_0242	SPT_0289	ABC transporter, ATP-binding protein	TRANSPORT	Membrane	ENVIRONMENTAL INFORMATION PROCESSING			Membrane transport			#FF64E1	SPV_RS01235	CDS	0.0323227	FALSE	rpoC30	-0.431759
SPV_RS00610	0.980299	0.0180967	0.134524	0.0194169		48	1	47	0	SPV_RS00610	1.02118	0.0111572	0.105628	0.0152461		48	1	47	0	-0.041	94	1.656	0.101	AraC family transcriptional regulator	SPV_0114	.	SPD_0114	.	n.p.	hypothetical protein	TRANSPORT		HYPOTHETICAL/UNKNOWN			Hypothetical/Unknown			#D3D3D3	SPV_RS00610	CDS	0.0637872	FALSE	rpoC30	-0.377689
SPV_RS02685	1.04574	0.0142705	0.119459	0.0172425		48	0	48	0	SPV_RS02685	1.01461	0.00667634	0.0817089	0.0116727		49	0	49	0	0.031	95	1.495	0.138	helicase						helicase						Mobile element/pseudogene			#999999	SPV_RS02685	CDS	0.0742277	FALSE	rpoC30	0.40092
SPV_RS05360	1.06487	0.0136563	0.11686	0.0168673		48	0	48	0	SPV_RS05360	1.03994	0.00573524	0.0757313	0.010502		52	0	52	0	0.025	98	1.255	0.213	DUF4343 domain-containing protein	SPV_0924	.	SPD_0924	SP_1043	SPT_1098	hypothetical protein	UNKNOWN		HYPOTHETICAL/UNKNOWN			Hypothetical/Unknown			#D3D3D3	SPV_RS05360	CDS	0.0955378	FALSE	rpoC30	0.336036
SPV_RS06940	1.02733	0.0203103	0.142514	0.0205702		48	0	48	0	SPV_RS06940	1.00978	0.00742112	0.086146	0.0121829		50	0	50	0	0.018	96	0.734	0.465	oxidoreductase	SPV_1302	.	SPD_1302	SP_1472	SPT_0803	putative oxidoreductase	UNKNOWN	Intracellular	METABOLISM			Various metabolism			#99FF99	SPV_RS06940	CDS	0.148026	FALSE	rpoC30	0.260338
SPV_RS03855	1.02072	0.0143775	0.119906	0.017307		48	0	48	0	SPV_RS03855	1.00439	0.0103613	0.101791	0.0145415		49	0	49	0	0.016	95	0.722	0.472	ATP-dependent Clp protease ATP-binding subunit	SPV_0717	clpE	SPD_0717	SP_0820	SPT_1380	ATP-dependent Clp protease, ATP-binding subunit ClpE	PROTEIN TURNOVER	Intracellular	GENETIC INFORMATION PROCESSING			Folding, sorting, degradation		clpE	#9600FA	SPV_RS03855	CDS	0.149743	FALSE	rpoC30	0.23871
SPV_RS05550	1.05387	0.0194372	0.139417	0.0201232		48	1	47	0	SPV_RS05550	1.03769	0.0137944	0.11745	0.0169524		48	1	47	0	0.016	94	0.615	0.54	pneumococcal-type histidine triad protein						pneumococcal-type histidine triad protein						Mobile element/pseudogene			#999999	SPV_RS05550	CDS	0.162185	FALSE	rpoC30	0.23871
SPV_RS07030	1.04678	0.0245343	0.156634	0.0226082		48	0	48	0	SPV_RS07030	1.03104	0.00793938	0.0891032	0.0128609		48	0	48	0	0.016	94	0.605	0.546	hypothetical protein	SPV_1322	.	SPD_1322	SP_1493	SPT_1430	hypothetical protein	UNKNOWN		HYPOTHETICAL/UNKNOWN			Hypothetical/Unknown			#D3D3D3	SPV_RS07030	CDS	0.163186	FALSE	rpoC30	0.23871
SPV_RS07760	1.03114	0.0270009	0.16432	0.0237175		48	1	47	0	SPV_RS07760	1.02292	0.0112032	0.105845	0.0154391		47	1	46	0	0.008	93	0.291	0.772	endopeptidase	SPV_1460	pepO	SPD_1460	SP_1647	SPT_1587	endopeptidase O	VARIOUS	Intracellular	GENETIC INFORMATION PROCESSING			Folding, sorting, degradation		PepO	#9600FA	SPV_RS07760	CDS	0.206951	FALSE	rpoC30	0.152198
SPV_RS02530	0.99578	0.0224631	0.149877	0.0216329		48	1	47	0	SPV_RS02530	0.99962	0.0136904	0.117006	0.0168883		48	1	47	0	-0.004	94	0.14	0.889	bacteriocin secretion accessory protein			SPD_0471			bacteriocin secretion accessory protein						Cellular community			#0064C8	SPV_RS02530	CDS	0.228404	FALSE	rpoC30	0.0224298
SPV_RS08555	0.992865	0.01158	0.10761	0.0155322		48	0	48	0	SPV_RS08555	0.995159	0.0089301	0.0944992	0.0136398		48	0	48	0	-0.002	94	0.111	0.912	LacI family transcriptional regulator	SPV_1605	.	SPD_1605	SP_1821	SPT_1742	sugar-binding transcriptional regulator, LacI family	REGULATOR	Intracellular	GENETIC INFORMATION PROCESSING			Transcription			#990000	SPV_RS08555	CDS	0.232981	FALSE	rpoC30	0.0440579
SPV_RS00325	1.02148	0.00946691	0.0972981	0.0141924		47	0	47	0	SPV_RS00325	0.948094	0.00651571	0.08072	0.0116509		48	0	48	0	0.073	93	3.996	0.000129	GntR family transcriptional regulator	SPV_0064	cpsR	SPD_0064	SP_0058	SPT_0096	transcriptional regulator, GntR family	REGULATOR	Intracellular	GENETIC INFORMATION PROCESSING			Transcription			#990000	SPV_RS00325	CDS	0.00729405	FALSE	rpoC30	0.855109
SPV_RS00260	0.940691	0.0224836	0.149945	0.0218718		47	0	47	0	SPV_RS00260	1.02235	0.00929285	0.0963994	0.0140613		47	0	47	0	-0.082	92	3.14	0.00227	amidophosphoribosyltransferase	SPV_0053	purF	SPD_0053	SP_0046	SPT_0085	amidophosphoribosyltransferase	NUCLEOTIDE METABOLSIM	Intracellular	METABOLISM			Nucleotide metabolism		purF	#009600	SPV_RS00260	CDS	0.0150172	FALSE	rpoC30	-0.821063
SPV_RS10560	0.979493	0.0134714	0.116067	0.01693		47	0	47	0	SPV_RS10560	1.01929	0.0075824	0.087077	0.0125685		48	0	48	0	-0.04	93	1.888	0.0622	DeoR/GlpR transcriptional regulator	SPV_1996	fucR	SPD_1996	SP_2168	SPT_2181	putative fucose operon repressor	REGULATOR	Intracellular	GENETIC INFORMATION PROCESSING	METABOLISM		Transcription	Carbohydrate metabolism	fucR	#990000	SPV_RS10560	CDS	0.0490561	FALSE	rpoC30	-0.366875
SPV_RS04760	1.08065	0.0188083	0.137143	0.0200044		47	0	47	0	SPV_RS04760	1.03937	0.00585121	0.0764932	0.0110408		48	0	48	0	0.041	93	1.806	0.0741	amino acid permease	SPV_0887	yfnA	SPD_0887	SP_1001	SPT_1200	amino acid permease family protein	TRANSPORT	Membrane	ENVIRONMENTAL INFORMATION PROCESSING	METABOLISM		Membrane transport	Amino acid metabolism		#FF64E1	SPV_RS04760	CDS	0.0542048	FALSE	rpoC30	0.50906
SPV_RS02235	0.983746	0.0148018	0.121663	0.0177463		47	0	47	0	SPV_RS02235	1.00765	0.00413076	0.064271	0.00937489		47	0	47	0	-0.024	92	1.191	0.237	DUF2207 domain-containing protein	SPV_0414	.	SPD_0414	SP_0454	SPT_0492	hypothetical protein	UNKNOWN		HYPOTHETICAL/UNKNOWN			Hypothetical/Unknown			#D3D3D3	SPV_RS02235	CDS	0.102546	FALSE	rpoC30	-0.19385
SPV_RS06235	1.05438	0.0107975	0.103911	0.015157		47	0	47	0	SPV_RS06235	1.04152	0.00614706	0.0784032	0.0109786		51	0	51	0	0.013	96	0.687	0.494	ABC transporter permease	SPV_1169	appB	SPD_1169	.	n.p.	oligopeptide ABC transporter permease	TRANSPORT	Membrane	ENVIRONMENTAL INFORMATION PROCESSING	CELLULAR PROCESSES		Membrane transport	Cellular community		#FF64E1	SPV_RS06235	CDS	0.154891	FALSE	rpoC30	0.206268
SPV_RS10305	0.986976	0.0139975	0.118311	0.0172574		47	0	47	0	SPV_RS10305	0.984755	0.0110092	0.104925	0.0149892		49	0	49	0	0.002	94	0.097	0.923	DUF3169 family protein	SPV_1945	.	SPD_1945	SP_2117	SPT_2126	hypothetical protein	UNKNOWN		HYPOTHETICAL/UNKNOWN			Hypothetical/Unknown			#D3D3D3	SPV_RS10305	CDS	0.235269	FALSE	rpoC30	0.0873139
SPV_RS01430	0.948799	0.0208081	0.14425	0.021041		47	0	47	0	SPV_RS01430	0.947861	0.0151797	0.123206	0.0179714		47	0	47	0	0.001	92	0.034	0.973	PTS mannose/fructose/sorbose transporter family subunit IID	SPV_0262	manN	SPD_0262	SP_0282	SPT_0327	PTS system, mannose-specific IID component	TRANSPORT	Membrane	ENVIRONMENTAL INFORMATION PROCESSING	METABOLISM		Membrane transport	Carbohydrate metabolism		#FF64E1	SPV_RS01430	CDS	0.244994	FALSE	rpoC30	0.0764999
SPV_RS10365	0.973351	0.0108316	0.104075	0.015345		46	0	46	0	SPV_RS10365	1.02767	0.00583424	0.0763822	0.0112619		46	0	46	0	-0.054	90	2.854	0.00536	transketolase	SPV_1958	tktN	SPD_1958	SP_2128	SPT_2140	transketolase, N-terminal subunit	CARBOHYDRATE METABOLISM	Intracellular	METABOLISM			Carbohydrate metabolism		tktA1	#00FF00	SPV_RS10365	CDS	0.0198799	FALSE	rpoC30	-0.518271
SPV_RS05605	1.07115	0.0271353	0.164728	0.0242878	lacG	46	0	46	0	SPV_RS05605	1.01775	0.00750299	0.0866198	0.0125025	lacG	48	0	48	0	0.053	92	1.955	0.0536	6-phospho-beta-galactosidase	SPV_1046	lacG-2	SPD_1046	SP_1184	SPT_1040	6-phospho-beta-galactosidase	CARBOHYDRATE METABOLISM	Intracellular	METABOLISM			Carbohydrate metabolism			#00FF00	SPV_RS05605	CDS	0.0451945	FALSE	rpoC30	0.638829
SPV_RS10445	0.97157	0.0242635	0.155768	0.0229667		46	0	46	0	SPV_RS10445	1.02021	0.00899084	0.0948201	0.0139805		46	0	46	0	-0.049	90	1.809	0.0738	alpha-L-fucosidase	SPV_1974	.	SPD_1974	SP_2146	SPT_2159	conserved hypothetical protein	CARBOHYDRATE METABOLISM	Intracellular	METABOLISM			Carbohydrate metabolism			#00FF00	SPV_RS10445	CDS	0.0540618	FALSE	rpoC30	-0.464201
SPV_RS10435	0.996551	0.0237468	0.1541	0.0227208		46	0	46	0	SPV_RS10435	1.04465	0.00935667	0.0967299	0.0141095		47	0	47	0	-0.048	91	1.798	0.0754	glycoside hydrolase family 125 protein	SPV_1972	.	SPD_1972	SP_2144	SPT_2157	conserved hypothetical protein	UNKNOWN	Cell Wall	METABOLISM			Cell wall metabolism			#006600	SPV_RS10435	CDS	0.0544908	FALSE	rpoC30	-0.453387
SPV_RS10250	0.964704	0.0125751	0.112139	0.0165339		46	0	46	0	SPV_RS10250	0.997405	0.00697522	0.0835178	0.012314		46	0	46	0	-0.033	90	1.586	0.116	maltodextrin ABC transporter permease	SPV_1935	malC	SPD_1935	SP_2109	SPT_2117	maltodextrin ABC transporter, permease protein	TRANSPORT	Membrane	ENVIRONMENTAL INFORMATION PROCESSING	METABOLISM		Membrane transport	Carbohydrate metabolism	malC	#FF64E1	SPV_RS10250	CDS	0.0677918	FALSE	rpoC30	-0.291177
SPV_RS08435	0.988813	0.0244557	0.156383	0.0230574		46	0	46	0	SPV_RS08435	1.02834	0.00863411	0.0929199	0.0137003		46	0	46	0	-0.04	90	1.474	0.144	carbohydrate ABC transporter permease	SPV_1583	.	SPD_1583	.	SPT_1720	ABC transporter, substrate-binding protein	TRANSPORT	Membrane	ENVIRONMENTAL INFORMATION PROCESSING			Membrane transport			#FF64E1	SPV_RS08435	CDS	0.076087	FALSE	rpoC30	-0.366875
SPV_RS04175	1.06043	0.00916951	0.0957575	0.0141187		46	0	46	0	SPV_RS04175	1.0493	0.00853177	0.0923676	0.0134732		47	0	47	0	0.011	91	0.57	0.57	SAM-dependent DNA methyltransferase	SPV_0782	.	SPD_0782	SP_0886	SPT_1314	putative type I restriction-modification system, M subunit	VARIOUS	Intracellular	GENETIC INFORMATION PROCESSING			DNA repair and editing		hsdM	#FF5050	SPV_RS04175	CDS	0.167906	FALSE	rpoC30	0.18464
SPV_RS09180	1.03179	0.0202979	0.142471	0.0210062	ply	46	0	46	0	SPV_RS09180	1.04203	0.00833269	0.0912836	0.013459	ply	46	0	46	0	-0.01	90	0.41	0.682	cholesterol-dependent cytolysin pneumolysin	SPV_1726	ply	SPD_1726	SP_1923	SPT_1872	pneumolysin	VARIOUS		CELLULAR PROCESSES			Cellular community		ply	#0064C8	SPV_RS09180	CDS	0.190646	FALSE	rpoC30	-0.0424543
SPV_RS05895	0.957076	0.0268458	0.163847	0.0244248	smc	45	1	44	0	SPV_RS05895	0.897191	0.0078487	0.0885929	0.0133559	smc	44	0	44	0	0.06	87	2.151	0.0342	chromosome segregation protein SMC	SPV_1104	smc	SPD_1104	SP_1247	SPT_0982	conserved hypothetical protein	CELL DIVISION	Intracellular	CELLULAR PROCESSES			Cell division		Smc	#0000C8	SPV_RS05895	CDS	0.0357551	FALSE	rpoC30	0.714527
SPV_RS05975	1.0827	0.0147484	0.121443	0.0181037		45	0	45	0	SPV_RS05975	1.03547	0.00762105	0.0872986	0.0130137		45	0	45	0	0.047	88	2.118	0.037	TIGR00341 family protein	SPV_1121	.	SPD_1121	SP_1264	SPT_0964	conserved domain protein	UNKNOWN	Membrane	HYPOTHETICAL/UNKNOWN			Hypothetical/Unknown			#D3D3D3	SPV_RS05975	CDS	0.0371854	FALSE	rpoC30	0.573945
SPV_RS07940	0.999757	0.0149723	0.122361	0.0182406		45	0	45	0	SPV_RS07940	1.03999	0.00741844	0.0861304	0.0126992		46	0	46	0	-0.04	89	1.81	0.0736	carbohydrate ABC transporter substrate-binding protein	SPV_1495	satA	SPD_1495	SP_1683	SPT_1621	sugar ABC transporter, sugar-binding protein	TRANSPORT	Membrane	ENVIRONMENTAL INFORMATION PROCESSING	METABOLISM		Membrane transport	Carbohydrate metabolism		#FF64E1	SPV_RS07940	CDS	0.0537757	FALSE	rpoC30	-0.366875
SPV_RS01935	1.02439	0.0335599	0.183194	0.0273089		45	0	45	0	SPV_RS01935	1.00584	0.0110465	0.105102	0.0156677		45	0	45	0	0.019	88	0.589	0.557	choline-binding protein G						choline-binding protein G						Cellular community			#0064C8	SPV_RS01935	CDS	0.165046	FALSE	rpoC30	0.271152
SPV_RS09720	0.997923	0.0810089	0.284621	0.0424287		45	0	45	0	SPV_RS09720	1.01684	0.00839175	0.0916065	0.0135066		46	0	46	0	-0.019	89	0.425	0.672	C4-dicarboxylate ABC transporter	SPV_1827	.	SPD_1827	SP_2017	SPT_2014	membrane protein	UNKNOWN	Membrane	ENVIRONMENTAL INFORMATION PROCESSING			Membrane transport			#FF64E1	SPV_RS09720	CDS	0.188358	FALSE	rpoC30	-0.13978
SPV_RS00340	1.00708	0.134135	0.366244	0.0545964		45	0	45	0	SPV_RS00340	1.01219	0.00544433	0.0737857	0.0109993		45	0	45	0	-0.005	88	0.092	0.927	PTS mannose/fructose/sorbose/N-acetylgalactosamine transporter subunit IIC	SPV_0067	gadW	SPD_0067	SP_0062	SPT_0099	PTS system, IIC component	TRANSPORT	Membrane	ENVIRONMENTAL INFORMATION PROCESSING	METABOLISM		Membrane transport	Carbohydrate metabolism	ManY	#FF64E1	SPV_RS00340	CDS	0.236127	FALSE	rpoC30	0.0116158
SPV_RS10915	0.884552	0.0232295	0.152412	0.022977		44	1	43	0	SPV_RS10915	0.98672	0.0200747	0.141685	0.0211212		45	1	44	0	-0.102	87	3.274	0.00152	response regulator transcription factor	SPV_2063	comE	SPD_2063	SP_2235	SPT_2255	response regulator ComE	REGULATOR	Intracellular	CELLULAR PROCESSES	ENVIRONMENTAL INFORMATION PROCESSING	GENETIC INFORMATION PROCESSING	Cellular community	Signal transduction	comE	#0064C8	SPV_RS10915	CDS	0.0133009	TRUE	rpoC30	-1.03734
SPV_RS10585	0.937873	0.0175491	0.132473	0.0199711	dltD	44	0	44	0	SPV_RS10585	1.00232	0.00943585	0.0971383	0.0146442	dltD	44	0	44	0	-0.064	86	2.602	0.0109	D-alanyl-lipoteichoic acid biosynthesis protein DltD	SPV_2002	dltD	SPD_2002	SP_2173	n.p.	dltD protein	UNKNOWN	Membrane	METABOLISM			Various metabolism		dltD	#99FF99	SPV_RS10585	CDS	0.0245995	FALSE	rpoC30	-0.626411
SPV_RS02520	1.05151	0.0196219	0.140078	0.0211176		44	0	44	0	SPV_RS02520	1.01441	0.00957336	0.0978435	0.0145857		45	0	45	0	0.037	87	1.446	0.152	sensor histidine kinase	SPV_0469	blpH	SPD_0469	SP_0527	SPT_0562	putative sensor histidine kinase BlpH	REGULATOR	Membrane	ENVIRONMENTAL INFORMATION PROCESSING	CELLULAR PROCESSES		Signal transduction	Cellular community	blpH	#CC0066	SPV_RS02520	CDS	0.0785183	FALSE	rpoC30	0.465804
SPV_RS05610	1.09216	0.09355	0.30586	0.0461101		44	0	44	0	SPV_RS05610	1.03289	0.00925842	0.0962207	0.014187		46	0	46	0	0.059	88	1.229	0.223	PTS lactose transporter subunit IIBC	SPV_1047	lacE-2	SPD_1047	SP_1185	SPT_1039	PTS system, lactose-specific IIBC components	TRANSPORT	Membrane	ENVIRONMENTAL INFORMATION PROCESSING	METABOLISM		Membrane transport	Carbohydrate metabolism		#FF64E1	SPV_RS05610	CDS	0.0985412	FALSE	rpoC30	0.703713
SPV_RS03765	0.937371	0.0120534	0.109788	0.0165511		44	0	44	0	SPV_RS03765	0.914558	0.00755273	0.0869065	0.0129552		45	0	45	0	0.023	87	1.085	0.281	aminopeptidase	SPV_0700	pepN	SPD_0700	SP_0797	SPT_1402	aminopeptidase N	VARIOUS METABOLISM AND BIOSYNTHESIS	Intracellular	GENETIC INFORMATION PROCESSING	METABOLISM		Folding, sorting, degradation	Amino acid metabolism	pepN	#9600FA	SPV_RS03765	CDS	0.112128	FALSE	rpoC30	0.314408
SPV_RS08430	0.993707	0.0123319	0.111049	0.0167413		44	0	44	0	SPV_RS08430	1.0127	0.00743296	0.0862146	0.0129973		44	0	44	0	-0.019	86	0.896	0.373	glycoside hydrolase family 32 protein	SPV_1582	sacA	SPD_1582	SP_1795	SPT_1719	putative sucrose-6-phosphate hydrolase	CARBOHYDRATE METABOLISM	Intracellular	METABOLISM			Carbohydrate metabolism			#00FF00	SPV_RS08430	CDS	0.129291	FALSE	rpoC30	-0.13978
SPV_RS08545	0.985203	0.0268557	0.163877	0.0247054		44	0	44	0	SPV_RS08545	1.00842	0.00686212	0.0828379	0.0124883		44	0	44	0	-0.023	86	0.839	0.404	anthranilate synthase component I	SPV_1602	trpE	SPD_1602	SP_1817	SPT_1740	anthranilate synthase component I	AMINO ACID METABOLSIM	Intracellular	METABOLISM			Amino acid metabolism		trpE	#FFFF00	SPV_RS08545	CDS	0.135011	FALSE	rpoC30	-0.183036
SPV_RS04630	0.919788	0.0324829	0.18023	0.0271707	rnr	44	1	43	0	SPV_RS04630	0.893535	0.0152627	0.123542	0.0186247	rnr	44	1	43	0	0.026	86	0.797	0.428	ribonuclease R	SPV_0862	rnr	SPD_0862	SP_0975	SPT_1228	exoribonuclease, VacB/Rnb family	RNA TURNOVER	Intracellular	GENETIC INFORMATION PROCESSING	METABOLISM		Folding, sorting, degradation	Nucleotide metabolism		#9600FA	SPV_RS04630	CDS	0.139445	FALSE	rpoC30	0.34685
SPV_RS02800	1.01189	0.0143362	0.119734	0.0180506		44	0	44	0	SPV_RS02800	1.02714	0.0116321	0.107852	0.0162593		44	0	44	0	-0.015	86	0.628	0.532	ABC transporter permease	SPV_0523	vex3	SPD_0523	SP_0601	SPT_0628	transmembrane protein Vexp3	TRANSPORT	Membrane	ENVIRONMENTAL INFORMATION PROCESSING			Membrane transport		vex3	#FF64E1	SPV_RS02800	CDS	0.160755	FALSE	rpoC30	-0.0965243
SPV_RS09575	1.01754	0.0116262	0.107825	0.0162552		44	0	44	0	SPV_RS09575	1.02846	0.0123223	0.111006	0.0167347		44	0	44	0	-0.011	86	0.468	0.641	sensor histidine kinase	SPV_1799	.	SPD_1799	SP_2001	SPT_1982	putative sensor histidine kinase	REGULATOR	Membrane	ENVIRONMENTAL INFORMATION PROCESSING			Signal transduction		desK	#CC0066	SPV_RS09575	CDS	0.181207	FALSE	rpoC30	-0.0532683
SPV_RS02735	1.02252	0.0142678	0.119448	0.0180075		44	0	44	0	SPV_RS02735	1.02946	0.0116196	0.107794	0.0158934		46	0	46	0	-0.007	88	0.289	0.773	5-methyltetrahydropteroyltriglutamate-- homocysteine S-methyltransferase	SPV_0510	metE	SPD_0510	SP_0585	SPT_0615	5-methyltetrahydropteroyltriglutamate--homocysteine methyltransferase	AMINO ACID METABOLSIM	Intracellular	METABOLISM			Amino acid metabolism		metE	#FFFF00	SPV_RS02735	CDS	0.20738	FALSE	rpoC30	-0.0100122
SPV_RS01980	0.939787	0.0187215	0.136826	0.0208658		43	0	43	0	SPV_RS01980	1.01908	0.00765433	0.087489	0.0127616		47	0	47	0	-0.079	88	3.242	0.00168	ATP-dependent RecD-like DNA helicase	SPV_0366	yrrC	SPD_0366	SP_0401	SPT_0439	putative helicase	DNA TURNOVER	Intracellular	GENETIC INFORMATION PROCESSING			DNA repair and editing			#FF5050	SPV_RS01980	CDS	0.01373	FALSE	rpoC30	-0.788621
SPV_RS00625	0.959268	0.0198131	0.140759	0.0214656		43	0	43	0	SPV_RS00625	1.04	0.0131391	0.114626	0.0170874		45	0	45	0	-0.081	86	2.943	0.00418	hypothetical protein						hypothetical protein						Hypothetical/Unknown			#D3D3D3	SPV_RS00625	CDS	0.0184497	FALSE	rpoC30	-0.810249
SPV_RS10235	0.948602	0.0204884	0.143138	0.0218283		43	0	43	0	SPV_RS10235	1.01864	0.00857364	0.092594	0.0141204		43	0	43	0	-0.07	84	2.694	0.00853	glycogen/starch/alpha-glucan family phosphorylase	SPV_1932	malP	SPD_1932	SP_2106	SPT_2114	glycogen phosphorylase family protein	CARBOHYDRATE METABOLISM	Intracellular	METABOLISM			Carbohydrate metabolism		malP	#00FF00	SPV_RS10235	CDS	0.0225973	FALSE	rpoC30	-0.691295
SPV_RS02650	0.908267	0.0203317	0.142589	0.0217446		43	0	43	0	SPV_RS02650	0.8118	0.0479177	0.218901	0.0333821		43	2	41	0	0.096	84	2.421	0.0176	hypothetical protein	SPV_0493	.	SPD_0493	.	n.p.	hypothetical protein	UNKNOWN		HYPOTHETICAL/UNKNOWN			Hypothetical/Unknown			#D3D3D3	SPV_RS02650	CDS	0.0298913	FALSE	rpoC30	1.10383
SPV_RS08520	1.00782	0.0107607	0.103734	0.0158192	trpB	43	0	43	0	SPV_RS08520	1.04347	0.00819691	0.0905368	0.0139701	trpB	42	0	42	0	-0.036	83	1.69	0.0949	tryptophan synthase subunit beta	SPV_1597	trpB	SPD_1597	SP_1812	SPT_1735	tryptophan synthase, beta subunit	AMINO ACID METABOLSIM	Intracellular	METABOLISM			Amino acid metabolism		trpB	#FFFF00	SPV_RS08520	CDS	0.0617849	FALSE	rpoC30	-0.323619
SPV_RS05740	1.12179	0.103421	0.321591	0.0490422		43	0	43	0	SPV_RS05740	1.03976	0.00705017	0.0839653	0.0126582		44	0	44	0	0.082	85	1.619	0.109	O-acetylhomoserine aminocarboxypropyltransferase/cysteine synthase			SPD_1073			O-acetylhomoserine aminocarboxypropyltransferase/cysteine synthase						Mobile element/pseudogene			#999999	SPV_RS05740	CDS	0.0665046	FALSE	rpoC30	0.952435
SPV_RS04810	1.06568	0.012637	0.112415	0.0171431		43	0	43	0	SPV_RS04810	1.03832	0.00912297	0.0955142	0.0143993		44	0	44	0	0.027	85	1.222	0.225	sodium-coupled multidrug efflux MATE transporter PdrM	SPV_1029	pdrM	SPD_1029	SP_1166	SPT_1191	MATE efflux family protein	TRANSPORT	Membrane	ENVIRONMENTAL INFORMATION PROCESSING			Membrane transport			#FF64E1	SPV_RS04810	CDS	0.0992563	FALSE	rpoC30	0.357664
SPV_RS08575	1.00915	0.0124585	0.111618	0.0170215		43	0	43	0	SPV_RS08575	1.03438	0.00738643	0.0859444	0.0131064		43	0	43	0	-0.025	84	1.174	0.244	ABC transporter ATP-binding protein	SPV_1608	.	SPD_1608	SP_1825	SPT_1745	ABC transporter, ATP-binding protein	TRANSPORT	Membrane	ENVIRONMENTAL INFORMATION PROCESSING			Membrane transport			#FF64E1	SPV_RS08575	CDS	0.104548	FALSE	rpoC30	-0.204664
SPV_RS03420	1.03666	0.0156353	0.125041	0.0190686		43	0	43	0	SPV_RS03420	1.01223	0.00473897	0.0688402	0.010498		43	0	43	0	0.024	84	1.122	0.265	heavy metal translocating P-type ATPase	SPV_0635	ctpA	SPD_0635	SP_0729	SPT_0745	cation-transporting ATPase, E1-E2 family	TRANSPORT	Membrane	ENVIRONMENTAL INFORMATION PROCESSING			Membrane transport			#FF64E1	SPV_RS03420	CDS	0.109268	FALSE	rpoC30	0.325222
SPV_RS09155	0.994725	0.0256724	0.160226	0.0244342		43	0	43	0	SPV_RS09155	1.01798	0.00621983	0.0788659	0.0120269		43	0	43	0	-0.023	84	0.854	0.396	ABC transporter ATP-binding protein			SPD_1721, SPD_1722									Membrane transport			#FF64E1	SPV_RS09155	CDS	0.132723	FALSE	rpoC30	-0.183036
SPV_RS02315	0.990174	0.0174857	0.132233	0.0201654		43	0	43	0	SPV_RS02315	1.0069	0.0102773	0.101377	0.0156428		42	0	42	0	-0.017	83	0.656	0.514	Trk system potassium transporter TrkA	SPV_0430	trkA	SPD_0430	SP_0480	SPT_0521	potassium uptake protein, Trk family	TRANSPORT	Membrane	ENVIRONMENTAL INFORMATION PROCESSING			Membrane transport		trkA	#FF64E1	SPV_RS02315	CDS	0.157609	FALSE	rpoC30	-0.118152
SPV_RS00900	1.02138	0.0167888	0.129572	0.0197595		43	0	43	0	SPV_RS00900	1.0314	0.0062631	0.0791397	0.0119308		44	0	44	0	-0.01	85	0.434	0.665	divalent metal cation transporter	SPV_0161	.	SPD_0161	SP_0159	SPT_0207	conserved hypothetical protein	UNKNOWN	Membrane	ENVIRONMENTAL INFORMATION PROCESSING			Membrane transport			#FF64E1	SPV_RS00900	CDS	0.18607	FALSE	rpoC30	-0.0424543
SPV_RS03595	1.03295	0.0377237	0.194226	0.0296192		43	0	43	0	SPV_RS03595	1.02509	0.0075158	0.0866937	0.0132207		43	0	43	0	0.008	84	0.242	0.809	23S rRNA (adenine(2503)-C(2))-methyltransferase RlmN	SPV_0669	rlmN	SPD_0669	SP_0768	SPT_0781	ribosomal RNA large subunit methyltransferase N	TRANSCRIPTION AND TRANSLATION	Intracellular	GENETIC INFORMATION PROCESSING			Translation		rlmN	#960096	SPV_RS03595	CDS	0.212958	FALSE	rpoC30	0.152198
SPV_RS00520	1.0164	0.0397786	0.199446	0.0304152		43	2	41	0	SPV_RS00520	1.02265	0.00732506	0.0855866	0.0129027		44	0	44	0	-0.006	85	0.189	0.85	MFS transporter	SPV_0097	.	SPD_0097	SP_0101	SPT_0135	putative transporter	TRANSPORT	Membrane	ENVIRONMENTAL INFORMATION PROCESSING			Membrane transport		CynX	#FF64E1	SPV_RS00520	CDS	0.222111	FALSE	rpoC30	0.000801799
SPV_RS06740	1.02803	0.0179555	0.133998	0.0204345		43	0	43	0	SPV_RS06740	1.03016	0.00697709	0.0835289	0.0124518		45	0	45	0	-0.002	86	0.089	0.929	AraC family transcriptional regulator	SPV_1262	.	SPD_1262	SP_1433	SPT_0834	transcriptional regulator, AraC family	REGULATOR	Intracellular	GENETIC INFORMATION PROCESSING			Transcription			#990000	SPV_RS06740	CDS	0.237128	FALSE	rpoC30	0.0440579
SPV_RS10180	0.991704	0.0187536	0.136944	0.0211309		42	0	42	0	SPV_RS10180	1.04864	0.0091412	0.0956096	0.0144137		44	0	44	0	-0.057	84	2.226	0.0287	N-acetyldiaminopimelate deacetylase	SPV_1922	hipO	SPD_1922	SP_2096	SPT_2105	peptidase, M20/M25/M40 family	AMINO ACID METABOLSIM	Intracellular	METABOLISM			Amino acid metabolism			#FFFF00	SPV_RS10180	CDS	0.0334668	FALSE	rpoC30	-0.550713
SPV_RS07750	1.06074	0.0172034	0.131162	0.0202387		42	0	42	0	SPV_RS07750	1.00769	0.0113622	0.106594	0.0164478		42	0	42	0	0.053	82	2.034	0.0451	bifunctional (p)ppGpp synthetase/guanosine-3',5'-bis(diphosphate) 3'-pyrophosphohydrolase	SPV_1458	relA	SPD_1458	SP_1645	SPT_1585	GTP pyrophosphokinase	NUCLEOTIDE METABOLSIM	Intracellular	METABOLISM			Nucleotide metabolism		RelA	#009600	SPV_RS07750	CDS	0.0411899	FALSE	rpoC30	0.638829
SPV_RS01260	1.00879	0.0300927	0.173473	0.0267674		42	0	42	0	SPV_RS01260	1.06386	0.00743691	0.0862375	0.0133067		42	0	42	0	-0.055	82	1.842	0.069	sugar-binding transcriptional regulator	SPV_0231	.	SPD_0231	SP_0247	SPT_0295	transcriptional regulator	REGULATOR	Intracellular	GENETIC INFORMATION PROCESSING			Transcription			#990000	SPV_RS01260	CDS	0.0527746	FALSE	rpoC30	-0.529085
SPV_RS10545	0.972182	0.015678	0.125212	0.0193206		42	0	42	0	SPV_RS10545	1.00628	0.00378611	0.0615314	0.0094945		42	0	42	0	-0.034	82	1.584	0.117	fucose isomerase	SPV_1993	fucU	SPD_1993	SP_2165	SPT_2178	fucose operon FucU protein	CARBOHYDRATE METABOLISM	Intracellular	METABOLISM			Carbohydrate metabolism		fucU	#00FF00	SPV_RS10545	CDS	0.0680778	FALSE	rpoC30	-0.301991
SPV_RS01615	1.00929	0.0100575	0.100287	0.0154746		42	0	42	0	SPV_RS01615	1.03852	0.00529812	0.0727882	0.0112315		42	0	42	0	-0.029	82	1.529	0.13	unsaturated chondroitin disaccharide hydrolase	SPV_0294	ugl	SPD_0294	SP_0322	SPT_0371	glucuronyl hydrolase	VARIOUS	Intracellular	METABOLISM			Various metabolism			#99FF99	SPV_RS01615	CDS	0.0720824	FALSE	rpoC30	-0.247921
SPV_RS04530	1.06267	0.0135035	0.116205	0.0179308		42	0	42	0	SPV_RS04530	1.0361	0.00887362	0.0941999	0.0145354		42	0	42	0	0.027	82	1.151	0.253	DNA internalization-related competence protein ComEC/Rec2	SPV_0844	comEC	SPD_0844	SP_0955	SPT_1247	DNA internalization-related competence protein ComEC/Rec2	TRANSPORT	Membrane	CELLULAR PROCESSES			Cellular community		comEC/celB	#0064C8	SPV_RS04530	CDS	0.106264	FALSE	rpoC30	0.357664
SPV_RS05400	1.05822	0.0169352	0.130135	0.0200803		42	0	42	0	SPV_RS05400	1.03053	0.00746344	0.0863912	0.0133305		42	0	42	0	0.028	82	1.149	0.254	iron ABC transporter permease	SPV_0917	piaC	SPD_0917	SP_1034	SPT_1084	iron-compound ABC transporter, permease protein	TRANSPORT	Membrane	ENVIRONMENTAL INFORMATION PROCESSING			Membrane transport			#FF64E1	SPV_RS05400	CDS	0.10655	FALSE	rpoC30	0.368478
SPV_RS05670	0.965166	0.0180756	0.134445	0.0207454		42	0	42	0	SPV_RS05670	0.991762	0.00606428	0.0778735	0.0118756		43	0	43	0	-0.027	83	1.113	0.269	elongation factor 4	SPV_1060	lepA	SPD_1060	SP_1200	SPT_1026	GTP-binding protein LepA	TRANSCRIPTION AND TRANSLATION	Intracellular	GENETIC INFORMATION PROCESSING			Translation			#960096	SPV_RS05670	CDS	0.109983	FALSE	rpoC30	-0.226292
SPV_RS06715	1.06733	0.0169828	0.130318	0.0201085		42	0	42	0	SPV_RS06715	1.03958	0.0131097	0.114498	0.0176674		42	0	42	0	0.028	82	1.037	0.303	U32 family peptidase	SPV_1258	.	SPD_1258	SP_1429	SPT_0846	peptidase, U32 family	UNKNOWN	Intracellular	GENETIC INFORMATION PROCESSING			Folding, sorting, degradation			#9600FA	SPV_RS06715	CDS	0.11599	FALSE	rpoC30	0.368478
SPV_RS10320	0.994637	0.0180136	0.134215	0.0207098		42	0	42	0	SPV_RS10320	0.972375	0.0118385	0.108805	0.0169925		41	0	41	0	0.022	81	0.831	0.408	hypothetical protein	SPV_1948	.	SPD_1948	SP_2120	SPT_2130	hypothetical protein	UNKNOWN		HYPOTHETICAL/UNKNOWN			Hypothetical/Unknown			#D3D3D3	SPV_RS10320	CDS	0.136156	FALSE	rpoC30	0.303594
SPV_RS07955	1.01021	0.025045	0.158256	0.0244194		42	0	42	0	SPV_RS07955	0.992983	0.00902927	0.0950225	0.0144908		43	0	43	0	0.017	83	0.607	0.546	Gfo/Idh/MocA family oxidoreductase	SPV_1498	.	SPD_1498	SP_1686	SPT_1624	oxidoreductase, Gfo/Idh/MocA family	UNKNOWN		HYPOTHETICAL/UNKNOWN			Hypothetical/Unknown			#D3D3D3	SPV_RS07955	CDS	0.16333	FALSE	rpoC30	0.249524
SPV_RS09070	1.00679	0.0302638	0.173965	0.0268434		42	1	41	0	SPV_RS09070	1.01619	0.0171545	0.130975	0.0199735		43	1	42	0	-0.009	83	0.281	0.779	RNA methyltransferase	SPV_1704	rumA-2	SPD_1704	SP_1901	SPT_1846	RNA methyltransferase, TrmA family	AMINO ACID METABOLSIM	Intracellular	GENETIC INFORMATION PROCESSING			Translation			#960096	SPV_RS09070	CDS	0.208524	FALSE	rpoC30	-0.0316402
SPV_RS00885	1.04202	0.0867142	0.294473	0.0454381		42	0	42	0	SPV_RS00885	1.04723	0.00939806	0.0969436	0.0149587		42	0	42	0	-0.005	82	0.109	0.914	hypothetical protein	SPV_0159	.	SPD_0159	SP_0157	SPT_0204	hypothetical protein	UNKNOWN		HYPOTHETICAL/UNKNOWN			Hypothetical/Unknown			#D3D3D3	SPV_RS00885	CDS	0.233839	FALSE	rpoC30	0.0116158
SPV_RS07090	1.01565	0.0325542	0.180428	0.0278406		42	1	41	0	SPV_RS07090	1.0184	0.00742471	0.0861668	0.0132958		42	0	42	0	-0.003	82	0.089	0.929	AI-2E family transporter	SPV_1332	.	SPD_1332	SP_1505	SPT_1441	membrane protein	MEMBRANE PROTEIN	Membrane	HYPOTHETICAL/UNKNOWN			Hypothetical/Unknown			#D3D3D3	SPV_RS07090	CDS	0.236842	FALSE	rpoC30	0.0332438
SPV_RS03450	1.02784	0.0132466	0.115094	0.0177594		42	0	42	0	SPV_RS03450	1.02818	0.00591975	0.0769399	0.0118721		42	0	42	0	0	82	0.016	0.988	sodium-dependent transporter	SPV_0642	.	SPD_0642	SP_0737,SP_0738	SPT_0753	sodium-dependent transporter	TRANSPORT	Membrane	ENVIRONMENTAL INFORMATION PROCESSING			Membrane transport			#FF64E1	SPV_RS03450	CDS	0.248713	FALSE	rpoC30	0.0656859
SPV_RS09245	0.904533	0.0302024	0.173788	0.0271412		41	0	41	0	SPV_RS09245	1.0339	0.00747296	0.0864463	0.0135006		41	0	41	0	-0.129	80	4.268	5.38e-05	N-acetylmuramoyl-L-alanine amidase family protein	SPV_1737	lytA	SPD_1737	SP_1937	SPT_1895	autolysin	PEPTIDOGLYCAN	Cell Wall	METABOLISM			Cell wall metabolism		lytA	#006600	SPV_RS09245	CDS	0.00529176	TRUE	rpoC30	-1.32932
SPV_RS00275	0.898685	0.0171465	0.130945	0.0204501		41	0	41	0	SPV_RS00275	1.00925	0.0110302	0.105025	0.0164021		41	0	41	0	-0.111	80	4.218	6.45e-05	VanZ family protein	SPV_0056	vanZ	SPD_0056	SP_0049	SPT_0088	putative vanZ protein	UNKNOWN	Cell Wall	CELLULAR PROCESSES			Antibiotic response/sensing		vanZ	#9999F	SPV_RS00275	CDS	0.00572082	TRUE	rpoC30	-1.13467
SPV_RS09960	0.906743	0.0180157	0.134223	0.0209621		41	0	41	0	SPV_RS09960	0.956749	0.00639773	0.0799858	0.0123421		42	0	42	0	-0.05	81	2.056	0.043	threonine synthase	SPV_1877	thrC	SPD_1877	SP_2066	SPT_2061	threonine synthase	AMINO ACID METABOLSIM	Intracellular	METABOLISM			Amino acid metabolism		thrC	#FFFF00	SPV_RS09960	CDS	0.0406178	FALSE	rpoC30	-0.475015
SPV_RS08380	0.964984	0.0193855	0.139232	0.0217444		41	0	41	0	SPV_RS08380	1.01271	0.00693052	0.0832497	0.0130014		41	0	41	0	-0.048	80	1.884	0.0632	RIP metalloprotease	SPV_1575	.	SPD_1575	SP_1784	SPT_1711	hypothetical protein	UNKNOWN		HYPOTHETICAL/UNKNOWN			Hypothetical/Unknown			#D3D3D3	SPV_RS08380	CDS	0.0491991	FALSE	rpoC30	-0.453387
SPV_RS09370	0.998785	0.0110399	0.105071	0.0164093		41	0	41	0	SPV_RS09370	1.02614	0.00610799	0.0781536	0.0122055		41	0	41	0	-0.027	80	1.338	0.185	HlyC/CorC family transporter	SPV_1761	hlyX	SPD_1761	SP_1963	SPT_1942	CBS domain protein	UNKNOWN		HYPOTHETICAL/UNKNOWN			Hypothetical/Unknown			#D3D3D3	SPV_RS09370	CDS	0.0878146	FALSE	rpoC30	-0.226292
SPV_RS03300	1.04174	0.090753	0.301252	0.0470477		41	1	40	0	SPV_RS03300	0.992665	0.0193232	0.139008	0.0217094		41	1	40	0	0.049	80	0.947	0.346	ABC transporter ATP-binding protein	SPV_0614	.	SPD_0614	SP_0707	SPT_0719	ABC transporter, ATP-binding protein	TRANSPORT	Membrane	ENVIRONMENTAL INFORMATION PROCESSING			Membrane transport		ccmA	#FF64E1	SPV_RS03300	CDS	0.124285	FALSE	rpoC30	0.595573
SPV_RS01645	0.976188	0.0141682	0.11903	0.0185894		41	0	41	0	SPV_RS01645	0.995195	0.0101729	0.100861	0.0157518		41	0	41	0	-0.019	80	0.78	0.438	LacI family DNA-binding transcriptional regulator	SPV_0301	regR	SPD_0301	SP_0330	SPT_0377	sugar binding transcriptional regulator RegR	REGULATOR	Intracellular	GENETIC INFORMATION PROCESSING	METABOLISM		Transcription	Carbohydrate metabolism	RegR	#990000	SPV_RS01645	CDS	0.14159	FALSE	rpoC30	-0.13978
SPV_RS09445	1.02322	0.103017	0.320963	0.050126		41	0	41	0	SPV_RS09445	0.983774	0.00872316	0.0933979	0.0145863		41	0	41	0	0.039	80	0.756	0.452	diaminopimelate decarboxylase	SPV_1775	lysA	SPD_1775	SP_1978	SPT_1957	diaminopimelate decarboxylase	AMINO ACID METABOLSIM	Intracellular	METABOLISM			Amino acid metabolism		lysA	#FFFF00	SPV_RS09445	CDS	0.144737	FALSE	rpoC30	0.487432
SPV_RS07190	1.002	0.0222615	0.149203	0.0233016		41	0	41	0	SPV_RS07190	1.02018	0.00828762	0.0910364	0.0142175		41	0	41	0	-0.018	80	0.666	0.507	pyridoxal phosphate-dependent aminotransferase	SPV_1352	patB2	SPD_1352	SP_1524	SPT_1462	aminotransferase, class II	AMINO ACID METABOLSIM		METABOLISM			Amino acid metabolism			#FFFF00	SPV_RS07190	CDS	0.156322	FALSE	rpoC30	-0.128966
SPV_RS03425	0.776317	0.135233	0.367741	0.0574315	spxB	41	7	34	0	SPV_RS03425	0.793836	0.123299	0.35114	0.0548389	spxB	41	8	33	0	-0.018	80	0.221	0.826	pyruvate oxidase	SPV_0636	spxB	SPD_0636	SP_0730	SPT_0746	pyruvate oxidase	CARBOHYDRATE METABOLISM	Intracellular	METABOLISM	METABOLISM		Carbohydrate metabolism	Energy metabolism	spxB	#00FF00	SPV_RS03425	CDS	0.217534	FALSE	rpoC30	-0.128966
SPV_RS00710	0.867434	0.0180012	0.134168	0.0212139		40	1	39	0	SPV_RS00710	0.723501	0.0278094	0.166761	0.0267032		39	1	38	0	0.144	77	4.22	6.6e-05	tRNA uridine-5-carboxymethylaminomethyl(34) synthesis enzyme MnmG	SPV_0129	mnmG	SPD_0129	SP_0120	SPT_0167	glucose-inhibited division protein A	RNA TURNOVER	Intracellular	GENETIC INFORMATION PROCESSING			Translation		GidA	#960096	SPV_RS00710	CDS	0.00586384	TRUE	rpoC30	1.6229
SPV_RS10685	0.894991	0.0198115	0.140753	0.022255		40	0	40	0	SPV_RS10685	0.988802	0.0111073	0.105391	0.0166638		40	0	40	0	-0.094	78	3.374	0.00116	response regulator transcription factor	SPV_2020	.	SPD_2020	SP_2193	SPT_2211	DNA-binding response regulator	REGULATOR	Intracellular	ENVIRONMENTAL INFORMATION PROCESSING			Signal transduction			#CC0066	SPV_RS10685	CDS	0.0124428	FALSE	rpoC30	-0.950831
SPV_RS05430	1.07387	0.0165622	0.128694	0.0203483		40	0	40	0	SPV_RS05430	0.995637	0.00743331	0.0862167	0.013632		40	0	40	0	0.078	78	3.194	0.00202	RNA methyltransferase	SPV_0914	rlmCD	SPD_0914	SP_1029	SPT_1080	RNA methyltransferase, TrmA family	AMINO ACID METABOLSIM	Intracellular	GENETIC INFORMATION PROCESSING			Translation			#960096	SPV_RS05430	CDS	0.0145881	FALSE	rpoC30	0.909179
SPV_RS07520	0.987951	0.0140808	0.118663	0.0187622		40	0	40	0	SPV_RS07520	1.02584	0.00491964	0.0701401	0.0110901		40	0	40	0	-0.038	78	1.738	0.0861	FAD-containing oxidoreductase	SPV_1415	merA	SPD_1415	SP_1588	SPT_1526	pyridine nucleotide-disulfide oxidoreductase	NUCLEOTIDE METABOLSIM	Intracellular	METABOLISM			Nucleotide metabolism			#009600	SPV_RS07520	CDS	0.0579233	FALSE	rpoC30	-0.345247
SPV_RS00935	0.968826	0.0191457	0.138368	0.0218779		40	0	40	0	SPV_RS00935	1.00689	0.0114628	0.107064	0.0169284		40	0	40	0	-0.038	78	1.376	0.173	riboflavin synthase	SPV_0168	ribE	SPD_0168	SP_0177	SPT_0214	riboflavin synthase, alpha subunit	VARIOUS METABOLISM AND BIOSYNTHESIS	Intracellular	METABOLISM			Cofactor and vitamin metabolism		ribE	#00FFCC	SPV_RS00935	CDS	0.0846682	FALSE	rpoC30	-0.345247
SPV_RS07485	0.975044	0.0295821	0.171995	0.0271947		40	1	39	0	SPV_RS07485	1.01378	0.00820075	0.090558	0.0143185		40	0	40	0	-0.039	78	1.26	0.211	sn-glycerol-3-phosphate ABC transporter ATP-binding protein UgpC	SPV_1409	msmK	SPD_1409	SP_1580	SPT_1520	sugar ABC transporter, ATP-binding protein	TRANSPORT	Membrane	ENVIRONMENTAL INFORMATION PROCESSING	METABOLISM		Membrane transport	Carbohydrate metabolism	MsmK	#FF64E1	SPV_RS07485	CDS	0.0948227	FALSE	rpoC30	-0.356061
SPV_RS02160	0.978481	0.032185	0.179402	0.0283659		40	0	40	0	SPV_RS02160	1.0186	0.00863018	0.0928988	0.0146886		40	0	40	0	-0.04	78	1.256	0.213	peptide chain release factor 3	SPV_0399	prfC	SPD_0399	SP_0439	SPT_0476	peptide chain release factor 3	TRANSCRIPTION AND TRANSLATION	Intracellular	GENETIC INFORMATION PROCESSING			Translation		prfC	#960096	SPV_RS02160	CDS	0.0953947	FALSE	rpoC30	-0.366875
SPV_RS02430	1.01509	0.0129573	0.11383	0.0179981		40	0	40	0	SPV_RS02430	1.02513	0.0056398	0.0750986	0.0118741		40	0	40	0	-0.01	78	0.466	0.643	type I restriction endonuclease	SPV_2169	.	.	.		type I restriction endonuclease						Folding, sorting, degradation			#9600FA	SPV_RS02430	CDS	0.181922	FALSE	rpoC30	-0.0424543
SPV_RS09920	1.0127	0.0242615	0.155761	0.024628		40	0	40	0	SPV_RS09920	1.02445	0.00513785	0.0716788	0.0113334		40	0	40	0	-0.012	78	0.433	0.666	tRNA guanosine(34) transglycosylase Tgt	SPV_1868	tgt	SPD_1868	SP_2058	SPT_2053	queuine tRNA-ribosyltransferase	TRANSCRIPTION AND TRANSLATION	Intracellular	GENETIC INFORMATION PROCESSING			Translation		tgt	#960096	SPV_RS09920	CDS	0.186785	FALSE	rpoC30	-0.0640823
SPV_RS01860	0.855404	0.0258274	0.160709	0.0257341		39	0	39	0	SPV_RS01860	0.912044	0.00939599	0.0969329	0.0151384		41	0	41	0	-0.057	78	1.897	0.0615	mid-cell-anchored protein MapZ	SPV_0342	mapZ	SPD_0342	SP_0374	SPT_0417	hypothetical protein	UNKNOWN		HYPOTHETICAL/UNKNOWN			Hypothetical/Unknown			#D3D3D3	SPV_RS01860	CDS	0.048627	FALSE	rpoC30	-0.550713
SPV_RS01015	0.967407	0.022109	0.148691	0.0238096		39	1	38	0	SPV_RS01015	1.00541	0.0090847	0.0953137	0.0152624		39	0	39	0	-0.038	76	1.344	0.183	bifunctional folylpolyglutamate synthase/dihydrofolate synthase	SPV_0183	folC	SPD_0183	SP_0197	SPT_0245	putative dihydrofolate synthetase	VARIOUS METABOLISM AND BIOSYNTHESIS	Intracellular	METABOLISM			Cofactor and vitamin metabolism			#00FFCC	SPV_RS01015	CDS	0.0866705	FALSE	rpoC30	-0.345247
SPV_RS06815	1.06043	0.0211432	0.145407	0.0232837		39	1	38	0	SPV_RS06815	1.02546	0.00695098	0.0833725	0.0130206		41	0	41	0	0.035	78	1.311	0.194	DMT multidrug transporter	SPV_1276	.	SPD_1276	SP_1447	SPT_0827	membrane protein	UNKNOWN	Membrane	HYPOTHETICAL/UNKNOWN			Hypothetical/Unknown			#D3D3D3	SPV_RS06815	CDS	0.090532	FALSE	rpoC30	0.444176
SPV_RS06475	1.10923	0.069113	0.262893	0.0420966		39	0	39	0	SPV_RS06475	1.05679	0.00397778	0.0630697	0.0100992		39	0	39	0	0.052	76	1.211	0.229	hypothetical protein						hypothetical protein						Hypothetical/Unknown			#D3D3D3	SPV_RS06475	CDS	0.100686	FALSE	rpoC30	0.628015
SPV_RS01250	0.985202	0.0235727	0.153534	0.0245851		39	0	39	0	SPV_RS01250	1.01718	0.0127422	0.112881	0.0172142		43	0	43	0	-0.032	80	1.066	0.29	glycyl-radical enzyme activating protein	SPV_0229	.	SPD_0229	SP_0245	SPT_0293	putative pyruvate formate-lyase-activating enzyme	CARBOHYDRATE METABOLISM	Intracellular	METABOLISM	METABOLISM		Carbohydrate metabolism	Energy metabolism		#00FF00	SPV_RS01250	CDS	0.113844	FALSE	rpoC30	-0.280363
SPV_RS08505	1.02582	0.0167888	0.129571	0.020748		39	0	39	0	SPV_RS08505	1.04379	0.0100165	0.100082	0.0158244		40	0	40	0	-0.018	77	0.689	0.493	hypothetical protein	SPV_1595	.	SPD_1595	SP_1810	SPT_1733	hypothetical protein	UNKNOWN		HYPOTHETICAL/UNKNOWN			Hypothetical/Unknown			#D3D3D3	SPV_RS08505	CDS	0.154605	FALSE	rpoC30	-0.128966
SPV_RS10300	0.954051	0.024563	0.156726	0.0250962		39	1	38	0	SPV_RS10300	0.974034	0.0101613	0.100803	0.0159384		40	0	40	0	-0.02	77	0.672	0.503	CPBP family intramembrane metalloprotease	SPV_1944	.	SPD_1944	SP_2116	SPT_2125	conserved domain protein	UNKNOWN	Membrane	GENETIC INFORMATION PROCESSING			Folding, sorting, degradation			#9600FA	SPV_RS10300	CDS	0.155749	FALSE	rpoC30	-0.150594
SPV_RS02625	1.01439	0.0131974	0.11488	0.0183955		39	0	39	0	SPV_RS02625	0.99983	0.00696458	0.0834541	0.0131952		40	0	40	0	0.015	77	0.643	0.522	DUF438 domain-containing protein	SPV_0488	.	SPD_0488	SP_0562	SPT_0593	conserved hypothetical protein	UNKNOWN		HYPOTHETICAL/UNKNOWN			Hypothetical/Unknown			#D3D3D3	SPV_RS02625	CDS	0.158467	FALSE	rpoC30	0.227896
SPV_RS09805	0.985821	0.0175384	0.132432	0.0212062		39	0	39	0	SPV_RS09805	1.00095	0.00869424	0.0932429	0.0143877		42	0	42	0	-0.015	79	0.591	0.557	L-ribulose-5-phosphate 3-epimerase	SPV_1843	ulaE	SPD_1843	SP_2034	SPT_2029	putative hexulose-6-phosphate isomerase	CARBOHYDRATE METABOLISM	Intracellular	METABOLISM			Carbohydrate metabolism			#00FF00	SPV_RS09805	CDS	0.16476	FALSE	rpoC30	-0.0965243
SPV_RS02870	0.995936	0.180141	0.424431	0.0679633	murN	39	0	39	0	SPV_RS02870	0.965223	0.019167	0.138445	0.0224587	murN	38	0	38	0	0.031	75	0.429	0.669	peptidoglycan bridge formation alanyltransferase MurN	SPV_0536	murN	SPD_0536	SP_0616	SPT_0641	beta-lactam resistance factor	PEPTIDOGLYCAN	Cell Wall	METABOLISM			Cell wall metabolism		fibB	#006600	SPV_RS02870	CDS	0.187786	FALSE	rpoC30	0.40092
SPV_RS07645	1.01225	0.0212579	0.145801	0.0233468		39	0	39	0	SPV_RS07645	1.01944	0.0128145	0.113201	0.0181267		39	0	39	0	-0.007	76	0.243	0.809	NAD(P)-dependent oxidoreductase	SPV_1440	.	SPD_1440	SP_1627	SPT_1566	conserved hypothetical protein	UNKNOWN		HYPOTHETICAL/UNKNOWN			Hypothetical/Unknown			#D3D3D3	SPV_RS07645	CDS	0.212815	FALSE	rpoC30	-0.0100122
SPV_RS00870	1.03923	0.0283905	0.168495	0.0269808		39	1	38	0	SPV_RS00870	1.03239	0.0066547	0.0815764	0.0132334		38	0	38	0	0.007	75	0.228	0.821	DUF624 domain-containing protein	SPV_0156	.	SPD_0156	SP_0154	SPT_0201	hypothetical protein	UNKNOWN	Membrane	HYPOTHETICAL/UNKNOWN			Hypothetical/Unknown			#D3D3D3	SPV_RS00870	CDS	0.215103	FALSE	rpoC30	0.141384
SPV_RS02370	1.00072	0.0316716	0.177965	0.0284972		39	1	38	0	SPV_RS02370	0.997133	0.0153155	0.123756	0.0198168		39	1	38	0	0.004	76	0.103	0.918	CTP synthase	SPV_0442	pyrG	SPD_0442	SP_0494	SPT_0533	CTP synthase	NUCLEOTIDE METABOLSIM	Intracellular	METABOLISM			Nucleotide metabolism		pyrG	#009600	SPV_RS02370	CDS	0.234268	FALSE	rpoC30	0.108942
SPV_RS07515	1.04194	0.0153911	0.124061	0.0198656		39	0	39	0	SPV_RS07515	1.04105	0.0081844	0.0904677	0.0143042		40	0	40	0	0.001	77	0.036	0.971	MFS transporter	SPV_1414	oxlT	SPD_1414	SP_1587	SPT_1525	oxalate:formate antiporter	TRANSPORT	Membrane	ENVIRONMENTAL INFORMATION PROCESSING			Membrane transport			#FF64E1	SPV_RS07515	CDS	0.244851	FALSE	rpoC30	0.0764999
SPV_RS10880	0.851896	0.0135027	0.116201	0.0188503		38	0	38	0	SPV_RS10880	1.00718	0.00710004	0.0842618	0.0136691		38	0	38	0	-0.155	74	6.669	4.05e-09	ATP-binding cassette domain-containing protein	SPV_2057	.	SPD_2057	SP_2230	SPT_2248	ABC transporter, ATP-binding protein	TRANSPORT	Membrane	ENVIRONMENTAL INFORMATION PROCESSING			Membrane transport			#FF64E1	SPV_RS10880	CDS	0.00157323	TRUE	rpoC30	-1.61049
SPV_RS00135	0.930384	0.0192282	0.138666	0.0224945		38	0	38	0	SPV_RS00135	1.04678	0.00661899	0.0813572	0.0130276		39	0	39	0	-0.116	75	4.478	2.65e-05	histidine phosphatase family protein	SPV_0028	.	SPD_0028	SP_0022	SPT_0062	conserved hypothetical protein	UNKNOWN	Intracellular	HYPOTHETICAL/UNKNOWN			Hypothetical/Unknown			#D3D3D3	SPV_RS00135	CDS	0.00400458	TRUE	rpoC30	-1.18874
SPV_RS09950	1.05318	0.00537484	0.0733133	0.011893		38	0	38	0	SPV_RS09950	0.988152	0.00538034	0.0733508	0.0118991		38	0	38	0	0.065	74	3.865	0.000236	HAD family hydrolase	SPV_1875	.	SPD_1875	SP_2064	SPT_2059	hydrolase, haloacid dehalogenase-like family	UNKNOWN		METABOLISM			Various metabolism			#99FF99	SPV_RS09950	CDS	0.00786613	FALSE	rpoC30	0.768597
SPV_RS10450	0.95364	0.0113554	0.106562	0.0172866		38	0	38	0	SPV_RS10450	1.01684	0.00698808	0.0835947	0.0135609		38	0	38	0	-0.063	74	2.877	0.00525	hypothetical protein												Hypothetical/Unknown			#D3D3D3	SPV_RS10450	CDS	0.0195938	FALSE	rpoC30	-0.615597
SPV_RS01625	0.938067	0.0186287	0.136487	0.0221411		38	0	38	0	SPV_RS01625	1.01223	0.00958672	0.0979118	0.0158834		38	0	38	0	-0.074	74	2.722	0.0081	PTS mannose/fructose/sorbose/N-acetylgalactosamine transporter subunit IIC	SPV_0296	.	SPD_0296	SP_0324	SPT_0373	PTS system, IIC component	TRANSPORT	Membrane	ENVIRONMENTAL INFORMATION PROCESSING	METABOLISM		Membrane transport	Carbohydrate metabolism		#FF64E1	SPV_RS01625	CDS	0.0224542	FALSE	rpoC30	-0.734551
SPV_RS03105	1.07553	0.0252472	0.158894	0.025776		38	0	38	0	SPV_RS03105	1.00914	0.00656309	0.0810129	0.0129724		39	0	39	0	0.066	75	2.301	0.0242	sensor histidine kinase	SPV_0575	yesM	SPD_0575	SP_0662	SPT_0686	putative sensor histidine kinase	REGULATOR	Membrane	ENVIRONMENTAL INFORMATION PROCESSING			Signal transduction		yesM	#CC0066	SPV_RS03105	CDS	0.0317506	FALSE	rpoC30	0.779411
SPV_RS05395	1.09088	0.0161035	0.1269	0.0205858		38	0	38	0	SPV_RS05395	1.03956	0.00589615	0.0767864	0.0124564		38	0	38	0	0.051	74	2.133	0.0363	ABC transporter ATP-binding protein	SPV_0918	piaD	SPD_0918	SP_1035	SPT_1085	iron-compound ABC transporter, ATP-binding protein	TRANSPORT	Membrane	ENVIRONMENTAL INFORMATION PROCESSING			Membrane transport			#FF64E1	SPV_RS05395	CDS	0.0366133	FALSE	rpoC30	0.617201
SPV_RS01685	0.97991	0.0273315	0.165322	0.0268188		38	0	38	0	SPV_RS01685	1.02538	0.00816957	0.0903856	0.0146625		38	0	38	0	-0.045	74	1.488	0.141	ATP-dependent Clp protease ATP-binding subunit	SPV_0308	clpL	SPD_0308	SP_0338	SPT_0388	putative ATP-dependent Clp protease, ATP-binding subunit	TRANSCRIPTION AND TRANSLATION	Intracellular	GENETIC INFORMATION PROCESSING			Folding, sorting, degradation			#9600FA	SPV_RS01685	CDS	0.0747998	FALSE	rpoC30	-0.420945
SPV_RS00680	1.01498	0.0160391	0.126645	0.0205446		38	0	38	0	SPV_RS00680	1.05086	0.00793121	0.0890573	0.0142606		39	0	39	0	-0.036	75	1.434	0.156	hypothetical protein	SPV_2103	.	.	.		hypothetical protein						Hypothetical/Unknown			#D3D3D3	SPV_RS00680	CDS	0.0808066	FALSE	rpoC30	-0.323619
SPV_RS08720	0.988988	0.0189902	0.137805	0.0223549		38	0	38	0	SPV_RS08720	1.01773	0.0098031	0.0990106	0.0158544		39	0	39	0	-0.029	75	1.049	0.298	Zn-dependent alcohol dehydrogenase	SPV_1636	adhB	SPD_1636	SP_1855	SPT_1772	alcohol dehydrogenase, zinc-containing	CARBOHYDRATE METABOLISM	Intracellular	METABOLISM			Energy metabolism			#CCFF33	SPV_RS08720	CDS	0.114703	FALSE	rpoC30	-0.247921
SPV_RS04845	1.00933	0.024123	0.155316	0.0251955		38	0	38	0	SPV_RS04845	1.02493	0.00814364	0.0902421	0.0144503		39	0	39	0	-0.016	75	0.537	0.593	ClC family H(+)/Cl(-) exchange transporter	SPV_1021	.	SPD_1021	SP_1157	SPT_1184	voltage-gated chloride channel family protein	TRANSPORT	Membrane	ENVIRONMENTAL INFORMATION PROCESSING			Membrane transport			#FF64E1	SPV_RS04845	CDS	0.172912	FALSE	rpoC30	-0.107338
SPV_RS08750	1.0198	0.0454546	0.213201	0.0345857		38	0	38	0	SPV_RS08750	1.03409	0.0101415	0.100705	0.0161257		39	0	39	0	-0.014	75	0.374	0.709	ABC transporter permease/substrate-binding protein	SPV_1642	proWX	SPD_1642	SP_1860	SPT_1778	choline transporter	TRANSPORT	Membrane	ENVIRONMENTAL INFORMATION PROCESSING			Membrane transport		proWX	#FF64E1	SPV_RS08750	CDS	0.196367	FALSE	rpoC30	-0.0857103
SPV_RS04460	1.0149	0.014645	0.121017	0.0196315		38	0	38	0	SPV_RS04460	1.00849	0.0134791	0.1161	0.018357		40	0	40	0	0.006	76	0.238	0.812	methylenetetrahydrofolate--tRNA-(uracil(54)- C(5))-methyltransferase (FADH(2)-oxidizing) TrmFO	SPV_0833	trmFO	SPD_0833	SP_0943	SPT_1261	Gid protein	CELL DIVISION	Intracellular	GENETIC INFORMATION PROCESSING			Translation		trmFO	#960096	SPV_RS04460	CDS	0.21353	FALSE	rpoC30	0.13057
SPV_RS10730	0.931262	0.0230284	0.151751	0.0249477		37	0	37	0	SPV_RS10730	1.02258	0.00892803	0.0944882	0.0155338		37	0	37	0	-0.091	72	3.107	0.0027	choline binding-anchored murein hydrolase CbpD	SPV_2028	cbpD	SPD_2028	SP_2201	SPT_2219	choline binding protein D	VARIOUS	Extracellular	CELLULAR PROCESSES			Cellular community		cbpD	#0064C8	SPV_RS10730	CDS	0.0167334	FALSE	rpoC30	-0.918389
SPV_RS00830	0.935719	0.0218776	0.147911	0.0243164		37	0	37	0	SPV_RS00830	1.01692	0.00820279	0.0905692	0.0148895		37	0	37	0	-0.081	72	2.848	0.00573	MFS transporter	SPV_0148	.	SPD_0148	SP_0145	SPT_0191	conserved hypothetical protein	UNKNOWN	Membrane	ENVIRONMENTAL INFORMATION PROCESSING			Membrane transport			#FF64E1	SPV_RS00830	CDS	0.0200229	FALSE	rpoC30	-0.810249
SPV_RS05855	0.957739	0.0218369	0.147773	0.0242937		37	0	37	0	SPV_RS05855	1.02271	0.0165163	0.128516	0.0200708		41	0	41	0	-0.065	76	2.062	0.0427	excinuclease ABC subunit B	SPV_1096	uvrB	SPD_1096	SP_1238	SPT_0990	excinuclease ABC, subunit B	DNA TURNOVER	Intracellular	GENETIC INFORMATION PROCESSING			DNA repair and editing		UvrB	#FF5050	SPV_RS05855	CDS	0.0403318	FALSE	rpoC30	-0.637225
SPV_RS04945	1.07346	0.0199945	0.141402	0.0232463		37	0	37	0	SPV_RS04945	1.02222	0.00837054	0.0914906	0.015041		37	0	37	0	0.051	72	1.85	0.0684	glucose-1-phosphate adenylyltransferase	SPV_1006	glgC	SPD_1006	SP_1122	SPT_1167	glucose-1-phosphate adenylyltransferase	CARBOHYDRATE METABOLISM	Cell Wall	METABOLISM	METABOLISM		Cell wall metabolism	Carbohydrate metabolism	glgC	#006600	SPV_RS04945	CDS	0.0523455	FALSE	rpoC30	0.617201
SPV_RS00955	0.95343	0.0152196	0.123368	0.0202815		37	0	37	0	SPV_RS00955	1.00017	0.0134508	0.115978	0.0190666		37	0	37	0	-0.047	72	1.679	0.0975	CPBP family intramembrane metalloprotease	SPV_0172	.	SPD_0172	SP_0181	SPT_0218	conserved hypothetical protein	UNKNOWN	Membrane	GENETIC INFORMATION PROCESSING			Folding, sorting, degradation			#9600FA	SPV_RS00955	CDS	0.062643	FALSE	rpoC30	-0.442573
SPV_RS10550	0.969502	0.0237063	0.153969	0.0253123		37	0	37	0	SPV_RS10550	1.01574	0.00998706	0.0999353	0.0164293		37	0	37	0	-0.046	72	1.532	0.13	L-fuculose-phosphate aldolase	SPV_1994	fucA	SPD_1994	SP_2166	SPT_2179	L-fuculose phosphate aldolase	CARBOHYDRATE METABOLISM	Intracellular	METABOLISM			Carbohydrate metabolism		fucA	#00FF00	SPV_RS10550	CDS	0.0722254	FALSE	rpoC30	-0.431759
SPV_RS09220	0.978351	0.0194723	0.139543	0.0229408		37	0	37	0	SPV_RS09220	1.01825	0.00993068	0.0996528	0.0163828		37	0	37	0	-0.04	72	1.415	0.161	hypothetical protein	SPV_2416	.	SPD_1734	SP_1932,SP_1933								Hypothetical/Unknown			#D3D3D3	SPV_RS09220	CDS	0.0818078	FALSE	rpoC30	-0.366875
SPV_RS03985	1.03025	0.0203074	0.142504	0.0234275		37	0	37	0	SPV_RS03985	0.993704	0.00605263	0.0777986	0.0126206		38	0	38	0	0.037	73	1.374	0.174	ABC transporter permease	SPV_0741	.	SPD_0741	SP_0847	SPT_1356	putative sugar ABC transporter, permease protein	TRANSPORT	Membrane	ENVIRONMENTAL INFORMATION PROCESSING			Membrane transport			#FF64E1	SPV_RS03985	CDS	0.0852403	FALSE	rpoC30	0.465804
SPV_RS05285	1.04932	0.0126805	0.112608	0.0185126		37	0	37	0	SPV_RS05285	1.02818	0.00989646	0.0994809	0.0163546		37	0	37	0	0.021	72	0.856	0.395	MutR family transcriptional regulator	SPV_0939	mutR2	SPD_0939	.	n.p.	transcriptional activator, Rgg/GadR/MutR family protein	REGULATOR	Intracellular	GENETIC INFORMATION PROCESSING	CELLULAR PROCESSES		Transcription	Cellular community		#990000	SPV_RS05285	CDS	0.13258	FALSE	rpoC30	0.29278
SPV_RS01345	0.995715	0.0249808	0.158053	0.0259838		37	0	37	0	SPV_RS01345	1.01993	0.0113349	0.106466	0.0175028		37	0	37	0	-0.024	72	0.773	0.442	glycoside hydrolase family 1 protein	SPV_0247	bglA	SPD_0247	SP_0265	SPT_0312	glycosyl hydrolase, family 1	CARBOHYDRATE METABOLISM	Intracellular	METABOLISM			Carbohydrate metabolism			#00FF00	SPV_RS01345	CDS	0.142162	FALSE	rpoC30	-0.19385
SPV_RS00835	1.01157	0.026996	0.164305	0.0270115		37	0	37	0	SPV_RS00835	1.00896	0.00746476	0.0863988	0.0142039		37	0	37	0	0.003	72	0.086	0.932	hypothetical protein	SPV_0149	azlC	SPD_0149	SP_0146,SP_0147	SPT_0193	conserved hypothetical protein	UNKNOWN	Membrane	ENVIRONMENTAL INFORMATION PROCESSING			Membrane transport			#FF64E1	SPV_RS00835	CDS	0.237843	FALSE	rpoC30	0.0981279
SPV_RS00285	0.890056	0.0374123	0.193423	0.0322371		36	1	35	0	SPV_RS00285	1.01454	0.0117526	0.108409	0.0180682		36	0	36	0	-0.124	70	3.368	0.00123	phosphoribosylamine--glycine ligase	SPV_0058	purD	SPD_0058	SP_0051	SPT_0090	phosphoribosylamine--glycine ligase	NUCLEOTIDE METABOLSIM	Intracellular	METABOLISM			Nucleotide metabolism		purD	#009600	SPV_RS00285	CDS	0.0125858	TRUE	rpoC30	-1.27525
SPV_RS01425	0.974373	0.00932646	0.0965736	0.0160956	pepC	36	0	36	0	SPV_RS01425	1.02606	0.00744912	0.0863083	0.0143847	pepC	36	0	36	0	-0.052	70	2.394	0.0193	aminopeptidase C	SPV_0261	pepC	SPD_0261	SP_0281	SPT_0326	aminopeptidase C	VARIOUS METABOLISM AND BIOSYNTHESIS	Intracellular	GENETIC INFORMATION PROCESSING			Folding, sorting, degradation			#9600FA	SPV_RS01425	CDS	0.0304634	FALSE	rpoC30	-0.496643
SPV_RS09385	0.936983	0.0384038	0.195969	0.0326615	murA	36	0	36	0	SPV_RS09385	1.00621	0.00813688	0.0902046	0.0148296	murA	37	0	37	0	-0.069	71	1.93	0.0576	UDP-N-acetylglucosamine 1-carboxyvinyltransferase	SPV_1764	murA-2	SPD_1764	SP_1966	SPT_1945	UDP-N-acetylglucosamine 1-carboxyvinyltransferase	CARBOHYDRATE METABOLISM	Intracellular	METABOLISM			Cell wall metabolism		murA-2	#006600	SPV_RS09385	CDS	0.0466247	FALSE	rpoC30	-0.680481
SPV_RS07205	1.08333	0.0936632	0.306044	0.0510074		36	0	36	0	SPV_RS07205	1.00807	0.00879997	0.0938082	0.0156347		36	0	36	0	0.075	70	1.411	0.163	ABC transporter ATP-binding protein			SPD_1356									Membrane transport			#FF64E1	SPV_RS07205	CDS	0.0826659	FALSE	rpoC30	0.876737
SPV_RS00980	0.92734	0.0252475	0.158895	0.0264824		36	1	35	0	SPV_RS00980	0.966677	0.00652184	0.0807579	0.0132765		37	0	37	0	-0.039	71	1.328	0.188	aminopeptidase P family protein	SPV_0177	ypdF	SPD_0177	SP_0187	SPT_0239	peptidase M24 family protein	UNKNOWN	Intracellular	GENETIC INFORMATION PROCESSING			Folding, sorting, degradation			#9600FA	SPV_RS00980	CDS	0.0888158	FALSE	rpoC30	-0.356061
SPV_RS04975	1.09782	0.0174179	0.131977	0.0219961		36	0	36	0	SPV_RS04975	1.06459	0.0111002	0.105357	0.0173207		37	0	37	0	0.033	71	1.187	0.239	MFS transporter	SPV_1000	.	SPD_1000	SP_1116	SPT_1162	putative transporter	TRANSPORT	Membrane	ENVIRONMENTAL INFORMATION PROCESSING			Membrane transport			#FF64E1	SPV_RS04975	CDS	0.102832	FALSE	rpoC30	0.422548
SPV_RS04830	1.04565	0.0151145	0.122941	0.0204902	lpdA	36	0	36	0	SPV_RS04830	1.02804	0.014306	0.119608	0.0199346	lpdA	36	0	36	0	0.018	70	0.616	0.54	dihydrolipoyl dehydrogenase	SPV_1025	acoL	SPD_1025	SP_1161	SPT_1187	putative acetoin dehydrogenase complex, E3 component, dihydrolipoamide dehydrogenase	CARBOHYDRATE METABOLISM	Intracellular	METABOLISM			Cofactor and vitamin metabolism			#00FFCC	SPV_RS04830	CDS	0.162328	FALSE	rpoC30	0.260338
SPV_RS01630	1.02184	0.0263855	0.162436	0.0270727		36	0	36	0	SPV_RS01630	1.03975	0.00681258	0.0825384	0.0135692		37	0	37	0	-0.018	71	0.592	0.556	PTS mannose/fructose/sorbose transporter family subunit IID	SPV_0297	.	SPD_0297	SP_0325	SPT_0374	PTS system, IID component	TRANSPORT	Membrane	ENVIRONMENTAL INFORMATION PROCESSING	METABOLISM		Membrane transport	Carbohydrate metabolism		#FF64E1	SPV_RS01630	CDS	0.164474	FALSE	rpoC30	-0.128966
SPV_RS00960	1.02042	0.0162526	0.127486	0.0212476		36	0	36	0	SPV_RS00960	1.00882	0.00941153	0.097013	0.0159488		37	0	37	0	0.012	71	0.437	0.664	LD-carboxypeptidase	SPV_0173	.	SPD_0173	SP_0182	SPT_0219	MccC family protein	UNKNOWN	Intracellular	METABOLISM			Amino acid metabolism			#FFFF00	SPV_RS00960	CDS	0.185784	FALSE	rpoC30	0.195454
SPV_RS05945	1.03068	0.0258403	0.160749	0.0267915	leuB	36	0	36	0	SPV_RS05945	1.02153	0.0113535	0.106553	0.0177588	leuB	36	0	36	0	0.009	70	0.285	0.777	3-isopropylmalate dehydrogenase	SPV_1115	leuB	SPD_1115	SP_1257	SPT_0971	leuB 3-isopropylmalate dehydrogenase	AMINO ACID METABOLSIM	Intracellular	METABOLISM			Amino acid metabolism		leuB	#FFFF00	SPV_RS05945	CDS	0.208238	FALSE	rpoC30	0.163012
SPV_RS04785	1.03856	0.0126067	0.11228	0.0187133		36	0	36	0	SPV_RS04785	1.03336	0.00883991	0.0940208	0.0154569		37	0	37	0	0.005	71	0.214	0.831	hypothetical protein	SPV_1033	.	SPD_1033	SP_1170	SPT_1195	hypothetical protein	UNKNOWN		HYPOTHETICAL/UNKNOWN			Hypothetical/Unknown			#D3D3D3	SPV_RS04785	CDS	0.218535	FALSE	rpoC30	0.119756
SPV_RS06970	1.00439	0.110514	0.332436	0.055406		36	0	36	0	SPV_RS06970	1.00556	0.00514273	0.0717128	0.0119521		36	0	36	0	-0.001	70	0.021	0.984	peptidoglycan-N-acetylglucosamine deacetylase	SPV_1309	pgdA	SPD_1309	SP_1479	SPT_0797	peptidoglycan N-acetylglucosamine deacetylase A	PEPTIDOGLYCAN	Cell Wall	METABOLISM			Cell wall metabolism		PgdA	#006600	SPV_RS06970	CDS	0.247712	FALSE	rpoC30	0.0548719
SPV_RS00345	0.94448	0.0122364	0.110618	0.0186979		35	0	35	0	SPV_RS00345	1.01891	0.00814481	0.0902486	0.0152548		35	0	35	0	-0.074	68	3.084	0.00295	PTS mannose/fructose/sorbose transporter family subunit IID	SPV_0068	gadE	SPD_0068	SP_0063	SPT_0100	PTS system, IID component	TRANSPORT	Membrane	ENVIRONMENTAL INFORMATION PROCESSING	METABOLISM		Membrane transport	Carbohydrate metabolism	ManZ	#FF64E1	SPV_RS00345	CDS	0.0173055	FALSE	rpoC30	-0.734551
SPV_RS01255	0.984033	0.0159791	0.126408	0.0213669		35	0	35	0	SPV_RS01255	1.04081	0.00552553	0.0743339	0.011903		39	0	39	0	-0.057	72	2.321	0.0231	DeoR/GlpR transcriptional regulator	SPV_0230	deoR	SPD_0230	SP_0246	SPT_0294	transcriptional regulator, DeoR family	REGULATOR	Intracellular	GENETIC INFORMATION PROCESSING	METABOLISM		Transcription	Carbohydrate metabolism	DeoR	#990000	SPV_RS01255	CDS	0.0314645	FALSE	rpoC30	-0.550713
SPV_RS06355	1.07532	0.0288425	0.169831	0.0287067		35	0	35	0	SPV_RS06355	1.01687	0.00692767	0.0832326	0.0136834		37	0	37	0	0.058	70	1.838	0.0703	TRZ/ATZ family protein	SPV_1190	trzA	SPD_1190	SP_1356	SPT_0919	amidohydrolase family protein	VARIOUS METABOLISM AND BIOSYNTHESIS		METABOLISM			Various metabolism			#99FF99	SPV_RS06355	CDS	0.0532037	FALSE	rpoC30	0.692899
SPV_RS10120	0.950371	0.00642691	0.080168	0.0135509		35	0	35	0	SPV_RS10120	0.987532	0.00857282	0.0925895	0.0156505		35	0	35	0	-0.037	68	1.795	0.0771	two-component sensor histidine kinase	SPV_1909	pnpS	SPD_1909	SP_2083	SPT_2093	sensor histidine kinase PnpS	REGULATOR	Membrane	ENVIRONMENTAL INFORMATION PROCESSING			Signal transduction		pnpS	#CC0066	SPV_RS10120	CDS	0.0546339	FALSE	rpoC30	-0.334433
SPV_RS08110	1.12788	0.0907368	0.301225	0.0509164		35	0	35	0	SPV_RS08110	1.0428	0.00632288	0.0795165	0.0134407		35	0	35	0	0.085	68	1.616	0.111	membrane protein	SPV_1526	.	SPD_1526	SP_1715	SPT_1654	membrane protein	UNKNOWN	Membrane	ENVIRONMENTAL INFORMATION PROCESSING			Membrane transport			#FF64E1	SPV_RS08110	CDS	0.0667906	FALSE	rpoC30	0.984877
SPV_RS00585	0.997946	0.0233614	0.152844	0.0258354		35	0	35	0	SPV_RS00585	1.04067	0.00575399	0.0758551	0.0128219		35	0	35	0	-0.043	68	1.481	0.143	argininosuccinate synthase	SPV_0110	argG	SPD_0110	SP_0113	SPT_0147	argininosuccinate synthase (Citrulline--aspartateligase)	AMINO ACID METABOLSIM	Intracellular	METABOLISM			Amino acid metabolism		argG	#FFFF00	SPV_RS00585	CDS	0.0753719	FALSE	rpoC30	-0.399317
SPV_RS10375	0.984225	0.0157872	0.125647	0.0212382		35	0	35	0	SPV_RS10375	1.01649	0.00888885	0.0942807	0.0159363		35	0	35	0	-0.032	68	1.215	0.229	PTS sugar transporter subunit IIB	SPV_1960	ulaB2	SPD_1960	SP_2130	SPT_2142	putative PTS system, IIB component	TRANSPORT	Membrane	ENVIRONMENTAL INFORMATION PROCESSING			Membrane transport			#FF64E1	SPV_RS10375	CDS	0.100543	FALSE	rpoC30	-0.280363
SPV_RS02195	0.980798	0.0186341	0.136507	0.0230738		35	0	35	0	SPV_RS02195	1.00661	0.00745067	0.0863173	0.0143862		36	0	36	0	-0.026	69	0.949	0.346	ketol-acid reductoisomerase	SPV_0406	ilvC	SPD_0406	SP_0447	SPT_0483	ketol-acid reductoisomerase	AMINO ACID METABOLSIM	Intracellular	METABOLISM			Amino acid metabolism		ilvC	#FFFF00	SPV_RS02195	CDS	0.123999	FALSE	rpoC30	-0.215478
SPV_RS01735	1.0904	0.0412725	0.203156	0.0343397		35	1	34	0	SPV_RS01735	1.05114	0.0194115	0.139325	0.0235502		35	1	34	0	0.039	68	0.943	0.349	sugar transferase	SPV_0319	cps2E	SPD_0319	.	n.p.	capsular polysaccharide biosynthesis protein Cps4E	CAPSULE	Capsule	METABOLISM			Capsule metabolism		cps4E	#00CCCC	SPV_RS01735	CDS	0.125143	FALSE	rpoC30	0.487432
SPV_RS01875	0.96681	0.0101291	0.100644	0.0170119		35	0	35	0	SPV_RS01875	0.997937	0.0289351	0.170103	0.0287527		35	1	34	0	-0.031	68	0.932	0.355	choline-binding protein CbpC	SPV_0345	cbpF	SPD_0345	SP_0377	SPT_0425	choline-binding protein F	CAPSULE	Cell Wall	HYPOTHETICAL/UNKNOWN			Hypothetical/Unknown			#D3D3D3	SPV_RS01875	CDS	0.126144	FALSE	rpoC30	-0.269549
SPV_RS04960	1.05903	0.0220821	0.148601	0.0251181		35	0	35	0	SPV_RS04960	1.04475	0.00985945	0.0992948	0.0167839		35	0	35	0	0.014	68	0.472	0.638	NADP-dependent glyceraldehyde-3-phosphate dehydrogenase	SPV_1004	gapN	SPD_1004	SP_1119	SPT_1165	glyceraldehyde-3-phosphate dehydrogenase, NADP-dependent	CARBOHYDRATE METABOLISM	Intracellular	METABOLISM			Carbohydrate metabolism		gapN	#00FF00	SPV_RS04960	CDS	0.180492	FALSE	rpoC30	0.217082
SPV_RS04345	1.04251	0.0222155	0.149049	0.0251938		35	1	34	0	SPV_RS04345	1.03357	0.00620627	0.0787799	0.0127798		38	0	38	0	0.009	71	0.316	0.753	saccharopine dehydrogenase family protein	SPV_0812	lys1	SPD_0812	SP_0919	SPT_1280	conserved hypothetical protein	AMINO ACID METABOLSIM	Intracellular	METABOLISM			Various metabolism			#99FF99	SPV_RS04345	CDS	0.203518	FALSE	rpoC30	0.163012
SPV_RS02545	1.02062	0.0144296	0.120123	0.0203045		35	0	35	0	SPV_RS02545	1.02651	0.0109137	0.104469	0.0176584		35	0	35	0	-0.006	68	0.219	0.828	CPBP family intramembrane metalloprotease	SPV_0473	blpY	SPD_0473	SP_0545	SPT_0577	immunity protein BlpY	VARIOUS	Membrane	CELLULAR PROCESSES	GENETIC INFORMATION PROCESSING		Cellular community	Folding, sorting, degradation	blpY	#0064C8	SPV_RS02545	CDS	0.217677	FALSE	rpoC30	0.000801799
SPV_RS09470	0.800326	0.0475108	0.21797	0.0368436		35	3	32	0	SPV_RS09470	0.802402	0.0186384	0.136523	0.0230765		35	1	34	0	-0.002	68	0.048	0.962	thiamine diphosphokinase	SPV_1779	.	SPD_1779	SP_1982	SPT_1961	thiamine pyrophosphokinase	AMINO ACID METABOLSIM	Intracellular	METABOLISM			Cofactor and vitamin metabolism			#00FFCC	SPV_RS09470	CDS	0.243135	FALSE	rpoC30	0.0440579
SPV_RS10890	0.904874	0.0167088	0.129262	0.0221683		34	0	34	0	SPV_RS10890	1.01721	0.00462259	0.0679896	0.0116601		34	0	34	0	-0.112	66	4.485	2.99e-05	hypothetical protein												Hypothetical/Unknown			#D3D3D3	SPV_RS10890	CDS	0.0041476	TRUE	rpoC30	-1.14548
SPV_RS10765	0.936981	0.0138587	0.117723	0.0201893		34	0	34	0	SPV_RS10765	1.03425	0.00879327	0.0937725	0.0158504		35	0	35	0	-0.097	67	3.79	0.000326	DEAD/DEAH box helicase	SPV_2035	comFA	SPD_2035	SP_2208	SPT_2226	putative helicase	TRANSPORT	Membrane	ENVIRONMENTAL INFORMATION PROCESSING	CELLULAR PROCESSES		Membrane transport	Cellular community	comFA	#FF64E1	SPV_RS10765	CDS	0.00872426	FALSE	rpoC30	-0.983273
SPV_RS03690	1.08947	0.0151438	0.12306	0.0211047	gor	34	0	34	0	SPV_RS03690	1.01232	0.00660702	0.0812836	0.01394	gor	34	0	34	0	0.077	66	3.05	0.00329	glutathione-disulfide reductase	SPV_0685	gor	SPD_0685	SP_0784	SPT_1416	glutathione reductase	AMINO ACID METABOLSIM	Intracellular	METABOLISM			Amino acid metabolism		gor	#FFFF00	SPV_RS03690	CDS	0.0178776	FALSE	rpoC30	0.898365
SPV_RS09705	0.988673	0.0112385	0.106012	0.0181809		34	0	34	0	SPV_RS09705	1.03417	0.00427474	0.0653815	0.0112128		34	0	34	0	-0.045	66	2.13	0.0369	FtsX-like permease family protein	SPV_1824	.	SPD_1824	SP_2013	SPT_2009	conserved hypothetical protein	UNKNOWN	Membrane	ENVIRONMENTAL INFORMATION PROCESSING			Membrane transport			#FF64E1	SPV_RS09705	CDS	0.0370423	FALSE	rpoC30	-0.420945
SPV_RS04410	1.05876	0.0116307	0.107846	0.0184954		34	0	34	0	SPV_RS04410	1.00994	0.00685188	0.0827761	0.014196		34	0	34	0	0.049	66	2.094	0.0401	glutamate-5-semialdehyde dehydrogenase	SPV_0823	proA	SPD_0823	SP_0932	SPT_1267	gamma-glutamyl phosphate reductase	AMINO ACID METABOLSIM	Intracellular	METABOLISM			Amino acid metabolism		proA	#FFFF00	SPV_RS04410	CDS	0.0393307	FALSE	rpoC30	0.595573
SPV_RS10530	0.974028	0.013837	0.117631	0.0201735		34	0	34	0	SPV_RS10530	1.0252	0.00722989	0.0850287	0.0145823		34	0	34	0	-0.051	66	2.056	0.0438	PTS mannose/fructose/sorbose/N-acetylgalactosamine transporter subunit IIC	SPV_1990	.	SPD_1990	SP_2162	SPT_2175	PTS system, IIC component	TRANSPORT	Membrane	ENVIRONMENTAL INFORMATION PROCESSING			Membrane transport			#FF64E1	SPV_RS10530	CDS	0.0409039	FALSE	rpoC30	-0.485829
SPV_RS10155	0.929426	0.022387	0.149623	0.0256601		34	0	34	0	SPV_RS10155	0.985447	0.0131516	0.11468	0.0193845		35	0	35	0	-0.056	67	1.742	0.0861	XRE family transcriptional regulator	SPV_1916	.	SPD_1916	SP_2090	n.p.	transcriptional regulator	REGULATOR	Intracellular	GENETIC INFORMATION PROCESSING			Transcription			#990000	SPV_RS10155	CDS	0.0577803	FALSE	rpoC30	-0.539899
SPV_RS02320	0.950951	0.0144471	0.120196	0.0206134		34	0	34	0	SPV_RS02320	0.995104	0.00790105	0.0888878	0.0152441		34	0	34	0	-0.044	66	1.722	0.0897	DNA-directed RNA polymerase subunit delta	SPV_0431	.	SPD_0431	SP_0481	SPT_0522	conserved hypothetical protein	UNKNOWN		HYPOTHETICAL/UNKNOWN			Hypothetical/Unknown			#D3D3D3	SPV_RS02320	CDS	0.0592105	FALSE	rpoC30	-0.410131
SPV_RS07510	0.907892	0.0165164	0.128516	0.0220403		34	0	34	0	SPV_RS07510	0.873309	0.00929565	0.096414	0.0165349		34	0	34	0	0.035	66	1.255	0.214	DEAD/DEAH box helicase	SPV_1413	cshA	SPD_1413	SP_1586	SPT_1524	putative ATP-dependent RNA helicase	RNA TURNOVER	Intracellular	GENETIC INFORMATION PROCESSING			Translation			#960096	SPV_RS07510	CDS	0.0956808	FALSE	rpoC30	0.444176
SPV_RS06245	0.992816	0.0112244	0.105945	0.0181695		34	0	34	0	SPV_RS06245	1.02151	0.00945337	0.0972285	0.0166745		34	0	34	0	-0.029	66	1.164	0.249	cyclically-permuted mutarotase family protein	SPV_1171	.	SPD_1171	.	n.p.	hypothetical protein	VARIOUS METABOLISM AND BIOSYNTHESIS		HYPOTHETICAL/UNKNOWN			Hypothetical/Unknown			#D3D3D3	SPV_RS06245	CDS	0.105549	FALSE	rpoC30	-0.247921
SPV_RS02675	1.05276	0.0111933	0.105798	0.0181443		34	0	34	0	SPV_RS02675	1.02891	0.00579926	0.0761529	0.0128722		35	0	35	0	0.024	67	1.072	0.288	DNA primase						DNA primase						Replication			#FF0000	SPV_RS02675	CDS	0.113558	FALSE	rpoC30	0.325222
SPV_RS00695	0.989839	0.0504317	0.22457	0.0385135		34	0	34	0	SPV_RS00695	1.02859	0.00763873	0.0873998	0.0147733		35	0	35	0	-0.039	67	0.939	0.351	hypothetical protein	SPV_0126	pspA	SPD_0126	SP_0117	SPT_0163	pneumococcal surface protein A	VARIOUS	Cell Wall	CELLULAR PROCESSES			Cellular community			#0064C8	SPV_RS00695	CDS	0.125572	FALSE	rpoC30	-0.356061
SPV_RS07200	1.03397	0.0158836	0.12603	0.021614		34	0	34	0	SPV_RS07200	1.05596	0.00704741	0.0839488	0.0143971		34	0	34	0	-0.022	66	0.847	0.4	ATP-binding cassette domain-containing protein			SPD_1354, SPD_1355									Membrane transport			#FF64E1	SPV_RS07200	CDS	0.133867	FALSE	rpoC30	-0.172222
SPV_RS04935	1.05569	0.0231974	0.152307	0.0261204		34	0	34	0	SPV_RS04935	1.03879	0.014584	0.120764	0.0204129		35	0	35	0	0.017	67	0.51	0.612	glycogen synthase GlgA	SPV_1008	glgA	SPD_1008	SP_1124	SPT_1169	glycogen synthase	CARBOHYDRATE METABOLISM	Cell Wall	METABOLISM	METABOLISM		Cell wall metabolism	Carbohydrate metabolism	glgA	#006600	SPV_RS04935	CDS	0.176487	FALSE	rpoC30	0.249524
SPV_RS03255	1.03471	0.0123694	0.111218	0.0190737		34	0	34	0	SPV_RS03255	1.02385	0.00562379	0.074992	0.012861		34	0	34	0	0.011	66	0.472	0.639	ABC transporter ATP-binding protein			SPD_0605			ABC transporter ATP-binding protein						Mobile element/pseudogene			#999999	SPV_RS03255	CDS	0.180778	FALSE	rpoC30	0.18464
SPV_RS05865	1.09784	0.0154358	0.124241	0.0216276		33	0	33	0	SPV_RS05865	0.811291	0.0165981	0.128833	0.022427		33	1	32	0	0.287	64	9.197	2.57e-13	transporter substrate-binding domain-containing protein	SPV_1098	glnHP5	SPD_1098	SP_1241	SPT_0988	amino acid ABC transporter, amino acid-binding protein/permease protein	TRANSPORT	Membrane	ENVIRONMENTAL INFORMATION PROCESSING	METABOLISM		Membrane transport	Amino acid metabolism	GlnP	#FF64E1	SPV_RS05865	CDS	0.00100114	TRUE	rpoC30	3.16931
SPV_RS04385	1.07742	0.0200377	0.141555	0.0246415		33	0	33	0	SPV_RS04385	0.984628	0.00881772	0.0939027	0.0161042		34	0	34	0	0.093	65	3.152	0.00245	LysR family transcriptional regulator	SPV_0818	cmbR	SPD_0818	SP_0927	SPT_1272	transcriptional regulator, LysR family	REGULATOR	Intracellular	GENETIC INFORMATION PROCESSING	METABOLISM		Transcription	Amino acid metabolism	cmbR	#990000	SPV_RS04385	CDS	0.0158753	FALSE	rpoC30	1.07139
SPV_RS10125	0.931718	0.0320402	0.178998	0.0311595		33	0	33	0	SPV_RS10125	1.02507	0.00886363	0.0941468	0.016146		34	0	34	0	-0.093	65	2.66	0.00983	phosphate-binding protein	SPV_1910	pstS1	SPD_1910	SP_2084	SPT_2094	phosphate ABC transporter, phosphate-binding protein	TRANSPORT	Membrane	ENVIRONMENTAL INFORMATION PROCESSING			Membrane transport		pstS	#FF64E1	SPV_RS10125	CDS	0.0234554	FALSE	rpoC30	-0.940017
SPV_RS07085	0.985363	0.00805944	0.0897744	0.0156277		33	0	33	0	SPV_RS07085	1.02861	0.00500086	0.0707168	0.0121278		34	0	34	0	-0.043	65	2.186	0.0324	hypothetical protein	SPV_1331	.	SPD_1331	SP_1504	SPT_1440	TPR domain protein	MEMBRANE PROTEIN		HYPOTHETICAL/UNKNOWN			Hypothetical/Unknown			#D3D3D3	SPV_RS07085	CDS	0.034754	FALSE	rpoC30	-0.399317
SPV_RS05560	1.11627	0.0348415	0.186659	0.0324931		33	0	33	0	SPV_RS05560	1.04354	0.00684984	0.0827637	0.0144073		33	0	33	0	0.073	64	2.046	0.0449	pneumococcal-type histidine triad protein	SPV_2297	phtB	.	SP_1003,SP_1174		pneumococcal-type histidine triad protein						Structural proteins			#CCCCFF	SPV_RS05560	CDS	0.0410469	FALSE	rpoC30	0.855109
SPV_RS00240	0.979953	0.0251505	0.158589	0.0276068		33	0	33	0	SPV_RS00240	1.0442	0.00758487	0.0870911	0.0151606		33	0	33	0	-0.064	64	2.04	0.0455	HlyD family secretion protein	SPV_0050	comB	SPD_0050	SP_0043	SPT_0081	competence factor transport protein ComB	TRANSPORT	Membrane	ENVIRONMENTAL INFORMATION PROCESSING	CELLULAR PROCESSES		Membrane transport	Cellular community	comB	#FF64E1	SPV_RS00240	CDS	0.041619	FALSE	rpoC30	-0.626411
SPV_RS06465	0.925547	0.0158684	0.12597	0.0219285		33	0	33	0	SPV_RS06465	0.974856	0.0109198	0.104498	0.0181907		33	0	33	0	-0.049	64	1.731	0.0883	type I 3-dehydroquinate dehydratase	SPV_1211	aroD	SPD_1211	SP_1377	SPT_0896	3-dehydroquinate dehydratase	AMINO ACID METABOLSIM	Intracellular	METABOLISM			Amino acid metabolism		AroD	#FFFF00	SPV_RS06465	CDS	0.0586384	FALSE	rpoC30	-0.464201
SPV_RS00540	0.936531	0.0306709	0.175131	0.0304864		33	0	33	0	SPV_RS00540	0.993759	0.00936434	0.0967695	0.0168454		33	0	33	0	-0.057	64	1.643	0.105	HAD family hydrolase	SPV_0101	gph	SPD_0101	SP_0104	SPT_0138	hydrolase, haloacid dehalogenase-like family	VARIOUS METABOLISM AND BIOSYNTHESIS	Intracellular	METABOLISM			Various metabolism			#99FF99	SPV_RS00540	CDS	0.0655034	FALSE	rpoC30	-0.550713
SPV_RS09925	0.964775	0.0280921	0.167607	0.0291766		33	0	33	0	SPV_RS09925	1.01693	0.00973608	0.0986716	0.0171765		33	0	33	0	-0.052	64	1.54	0.128	DUF975 family protein	SPV_1869	.	SPD_1869	SP_2059	SPT_2054	conserved hypothetical protein	UNKNOWN		HYPOTHETICAL/UNKNOWN			Hypothetical/Unknown			#D3D3D3	SPV_RS09925	CDS	0.0715103	FALSE	rpoC30	-0.496643
SPV_RS06185	1.15881	0.179849	0.424086	0.0738239		33	0	33	0	SPV_RS06185	1.04939	0.00648543	0.0805322	0.0142362		32	0	32	0	0.109	63	1.455	0.151	ATP-binding cassette domain-containing protein	SPV_1160	.	SPD_1160	SP_1308		ABC transporter ATP-binding protein						Membrane transport			#FF64E1	SPV_RS06185	CDS	0.0783753	FALSE	rpoC30	1.24441
SPV_RS04155	1.05271	0.0174188	0.13198	0.0229748		33	0	33	0	SPV_RS04155	1.01404	0.00612254	0.0782466	0.013621		33	0	33	0	0.039	64	1.448	0.153	tRNA 4-thiouridine(8) synthase ThiI	SPV_0777	thiI	SPD_0777	SP_0881	SPT_1320	thiazole biosynthesis protein ThiI	AMINO ACID METABOLSIM	Intracellular	METABOLISM	GENETIC INFORMATION PROCESSING		Cofactor and vitamin metabolism	Translation	thiI	#00FFCC	SPV_RS04155	CDS	0.0798055	FALSE	rpoC30	0.487432
SPV_RS08870	0.992395	0.0222149	0.149047	0.0259457		33	0	33	0	SPV_RS08870	1.03255	0.00801649	0.0895349	0.015586		33	0	33	0	-0.04	64	1.327	0.189	PTS trehalose transporter subunit IIBC	SPV_1664	treP	SPD_1664	SP_1884	SPT_1802	trehalose PTS system, IIABC components	CARBOHYDRATE METABOLISM	Membrane	ENVIRONMENTAL INFORMATION PROCESSING			Membrane transport			#FF64E1	SPV_RS08870	CDS	0.0891018	FALSE	rpoC30	-0.366875
SPV_RS04925	1.06444	0.0198464	0.140877	0.0245236		33	0	33	0	SPV_RS04925	1.03025	0.0100294	0.100147	0.0174333		33	0	33	0	0.034	64	1.136	0.26	glycerate kinase	SPV_1011	glxK	SPD_1011	SP_1126	SPT_1172	conserved hypothetical protein TIGR00045	AMINO ACID METABOLSIM	Intracellular	METABOLISM			Amino acid metabolism			#FFFF00	SPV_RS04925	CDS	0.10841	FALSE	rpoC30	0.433362
SPV_RS04545	1.08319	0.0182589	0.135126	0.0235224		33	0	33	0	SPV_RS04545	1.05429	0.0109715	0.104745	0.0182338		33	0	33	0	0.029	64	0.971	0.335	ABC transporter permease	SPV_0846	.	SPD_0846	SP_0958	SPT_1245	hypothetical protein	UNKNOWN	Membrane	ENVIRONMENTAL INFORMATION PROCESSING			Membrane transport			#FF64E1	SPV_RS04545	CDS	0.121997	FALSE	rpoC30	0.379292
SPV_RS06845	1.04059	0.0175943	0.132643	0.0230902		33	0	33	0	SPV_RS06845	1.01628	0.0061834	0.0786346	0.0136885		33	0	33	0	0.024	64	0.906	0.369	CapA family protein			SPD_1282									Capsule metabolism			#00CCCC	SPV_RS06845	CDS	0.128719	FALSE	rpoC30	0.325222
SPV_RS09585	0.976449	0.0328425	0.181225	0.0315472		33	1	32	0	SPV_RS09585	0.994078	0.0106662	0.103277	0.0179783		33	0	33	0	-0.018	64	0.486	0.629	ABC transporter ATP-binding protein	SPV_1801	.	SPD_1801	SP_2003	SPT_1984	ABC transporter, ATP-binding protein	TRANSPORT	Membrane	ENVIRONMENTAL INFORMATION PROCESSING			Membrane transport			#FF64E1	SPV_RS09585	CDS	0.179205	FALSE	rpoC30	-0.128966
SPV_RS03120	1.01887	0.0254164	0.159425	0.0277524	pabB	33	0	33	0	SPV_RS03120	1.00502	0.0114717	0.107106	0.0186448	pabB	33	0	33	0	0.014	64	0.414	0.68	aminodeoxychorismate synthase component I	SPV_0578	pabB	SPD_0578	SP_0665	SPT_0689	chorismate binding enzyme	VARIOUS METABOLISM AND BIOSYNTHESIS	Intracellular	METABOLISM	METABOLISM		Cofactor and vitamin metabolism	Various metabolism	pabB	#00FFCC	SPV_RS03120	CDS	0.189931	FALSE	rpoC30	0.217082
SPV_RS02810	1.02291	0.0116754	0.108053	0.0188096		33	0	33	0	SPV_RS02810	1.02559	0.00724308	0.0851063	0.0148151		33	0	33	0	-0.003	64	0.112	0.911	HAMP domain-containing histidine kinase	SPV_0525	vncS	SPD_0525	SP_0604	SPT_0630	sensor histidine kinase VncS	REGULATOR	Membrane	ENVIRONMENTAL INFORMATION PROCESSING			Signal transduction		vncS	#CC0066	SPV_RS02810	CDS	0.232695	FALSE	rpoC30	0.0332438
SPV_RS03505	1.04121	0.0157393	0.125456	0.0218391		33	0	33	0	SPV_RS03505	1.04332	0.00658113	0.0811241	0.0141219		33	0	33	0	-0.002	64	0.081	0.936	ABC transporter substrate-binding protein	SPV_0652	livJ	SPD_0652	SP_0749	SPT_0763	branched-chain amino acid ABC transporter, amino acid-binding protein	TRANSPORT	Cell Wall	ENVIRONMENTAL INFORMATION PROCESSING	METABOLISM		Membrane transport	Amino acid metabolism	livK	#FF64E1	SPV_RS03505	CDS	0.238558	FALSE	rpoC30	0.0440579
SPV_RS09785	0.477157	0.0850058	0.291558	0.0507537	tkt	33	8	25	0	SPV_RS09785	0.472932	0.044683	0.211384	0.0379656	tkt	31	8	23	0	0.004	62	0.067	0.947	transketolase	SPV_1839	ulaH	SPD_1839	SP_2030	SPT_1555	transketolase	CARBOHYDRATE METABOLISM	Intracellular	METABOLISM			Carbohydrate metabolism		recP	#00FF00	SPV_RS09785	CDS	0.240704	FALSE	rpoC30	0.108942
SPV_RS06470	1.01151	0.0191702	0.138457	0.0241022		33	0	33	0	SPV_RS06470	1.01341	0.0103167	0.101571	0.0179554		32	0	32	0	-0.002	63	0.063	0.95	class I SAM-dependent rRNA methyltransferase	SPV_1212	ywbD	SPD_1212	SP_1378	SPT_0895	conserved hypothetical protein	UNKNOWN	Intracellular	GENETIC INFORMATION PROCESSING			Translation			#960096	SPV_RS06470	CDS	0.241276	FALSE	rpoC30	0.0440579
SPV_RS10760	0.889923	0.0190347	0.137966	0.0243892		32	0	32	0	SPV_RS10760	1.03961	0.00945169	0.0972198	0.0171862		32	0	32	0	-0.15	62	5.017	4.69e-06	ComF family protein	SPV_2034	comFC	SPD_2034	SP_2207	SPT_2225	putative competence protein ComF	TRANSPORT	Membrane	ENVIRONMENTAL INFORMATION PROCESSING	CELLULAR PROCESSES		Membrane transport	Cellular community	comFC	#FF64E1	SPV_RS10760	CDS	0.00286041	TRUE	rpoC30	-1.55642
SPV_RS00140	0.915606	0.016771	0.129503	0.0228931		32	0	32	0	SPV_RS00140	1.01431	0.00759853	0.0871695	0.0154095		32	0	32	0	-0.099	62	3.577	0.000681	DNA repair protein RadA	SPV_0029	radA	SPD_0029	SP_0023	SPT_0063	radA DNA repair protein RadA	DNA TURNOVER	Intracellular	GENETIC INFORMATION PROCESSING			DNA repair and editing		radA	#FF5050	SPV_RS00140	CDS	0.0105835	FALSE	rpoC30	-1.0049
SPV_RS07625	1.0531	0.0107034	0.103457	0.0182888		32	0	32	0	SPV_RS07625	0.970639	0.00878801	0.0937444	0.0163188		33	0	33	0	0.082	63	3.364	0.00131	HAD family hydrolase	SPV_1436	ctpE	SPD_1436	SP_1623	SPT_1562	cation-transporting ATPase, E1-E2 family	TRANSPORT	Membrane	ENVIRONMENTAL INFORMATION PROCESSING	METABOLISM		Membrane transport	Cofactor and vitamin metabolism		#FF64E1	SPV_RS07625	CDS	0.0127288	FALSE	rpoC30	0.952435
SPV_RS06385	1.11285	0.0325632	0.180453	0.0318999		32	0	32	0	SPV_RS06385	0.988909	0.0113534	0.106553	0.0194537		30	0	30	0	0.124	60	3.317	0.00155	homoserine dehydrogenase	SPV_1195	hom	SPD_1195	SP_1361	n.p.	homoserine dehydrogenase	REGULATOR	Intracellular	METABOLISM			Amino acid metabolism		Hom	#FFFF00	SPV_RS06385	CDS	0.0134439	TRUE	rpoC30	1.40662
SPV_RS05235	1.12709	0.01679	0.129576	0.022906		32	0	32	0	SPV_RS05235	1.03919	0.00838291	0.0915582	0.0159382		33	0	33	0	0.088	63	3.15	0.0025	acetyltransferase	SPV_0949	.	SPD_0949	.	n.p.	hexapeptide repeat-containing transferase	VARIOUS METABOLISM AND BIOSYNTHESIS		HYPOTHETICAL/UNKNOWN			Hypothetical/Unknown			#D3D3D3	SPV_RS05235	CDS	0.0160183	FALSE	rpoC30	1.01732
SPV_RS03890	1.08972	0.0296129	0.172084	0.0304204		32	0	32	0	SPV_RS03890	0.994846	0.00838347	0.0915613	0.0161859		32	0	32	0	0.095	62	2.753	0.00773	phosphopentomutase	SPV_0724	deoB	SPD_0724	SP_0829	SPT_1373	phosphopentomutase	NUCLEOTIDE METABOLSIM	Intracellular	METABOLISM	METABOLISM		Carbohydrate metabolism	Nucleotide metabolism	deoB	#00FF00	SPV_RS03890	CDS	0.0220252	FALSE	rpoC30	1.09302
SPV_RS02005	0.944005	0.0131982	0.114884	0.0203087		32	0	32	0	SPV_RS02005	1.00139	0.00928127	0.0963394	0.0167705		33	0	33	0	-0.057	63	2.179	0.0331	endonuclease MutS2	SPV_0371	mutS2	SPD_0371	SP_0406	SPT_0444	MutS2 family protein	DNA TURNOVER	Intracellular	GENETIC INFORMATION PROCESSING			DNA repair and editing			#FF5050	SPV_RS02005	CDS	0.03504	FALSE	rpoC30	-0.550713
SPV_RS01575	1.00283	0.0071109	0.0843261	0.0149069		32	0	32	0	SPV_RS01575	1.04356	0.00433654	0.0658524	0.0116412		32	0	32	0	-0.041	62	2.154	0.0352	IS200/IS605 family transposase			SPD_0288			IS200/IS605 family transposase						Mobile element/pseudogene			#999999	SPV_RS01575	CDS	0.0364703	FALSE	rpoC30	-0.377689
SPV_RS01605	0.949503	0.017372	0.131803	0.0232997		32	0	32	0	SPV_RS01605	1.00801	0.0145175	0.120488	0.0206636		34	0	34	0	-0.059	64	1.879	0.0648	gluconate 5-dehydrogenase	SPV_0292	.	SPD_0292	SP_0320	SPT_0369	gluconate 5-dehydrogenase	CARBOHYDRATE METABOLISM	Intracellular	METABOLISM			Carbohydrate metabolism			#00FF00	SPV_RS01605	CDS	0.0500572	FALSE	rpoC30	-0.572341
SPV_RS08490	0.960618	0.0334207	0.182813	0.0323171		32	0	32	0	SPV_RS08490	1.01029	0.0118328	0.108779	0.0189359		33	0	33	0	-0.05	63	1.326	0.19	GNAT family N-acetyltransferase	SPV_1592	.	SPD_1592	SP_1807	SPT_1730	acetyltransferase, GNAT family	VARIOUS METABOLISM AND BIOSYNTHESIS	Intracellular	METABOLISM			Various metabolism			#99FF99	SPV_RS08490	CDS	0.0895309	FALSE	rpoC30	-0.475015
SPV_RS04770	1.06576	0.0154151	0.124158	0.0219482	phtB	32	0	32	0	SPV_RS04770	1.03071	0.0104673	0.10231	0.018086	phtB	32	0	32	0	0.035	62	1.233	0.222	pneumococcal histidine triad protein PhtB	SPV_2265	phtD	.	SP_1003,SP_1174		pneumococcal histidine triad protein PhtB						Structural proteins			#CCCCFF	SPV_RS04770	CDS	0.0981121	FALSE	rpoC30	0.444176
SPV_RS00280	1.0023	0.0127763	0.113032	0.0199814		32	0	32	0	SPV_RS00280	1.03207	0.009061	0.0951893	0.0163248		34	0	34	0	-0.03	64	1.154	0.253	bifunctional phosphoribosylaminoimidazolecarboxamide formyltransferase/IMP cyclohydrolase PurH	SPV_0057	purH	SPD_0057	SP_0050	SPT_0089	phosphoribosylaminoimidazolecarboxamide formyltransferase/IMP cyclohydrolase	NUCLEOTIDE METABOLSIM	Intracellular	METABOLISM			Nucleotide metabolism		purH	#009600	SPV_RS00280	CDS	0.106407	FALSE	rpoC30	-0.258735
SPV_RS06980	0.957479	0.0351476	0.187477	0.0331416		32	0	32	0	SPV_RS06980	0.912444	0.0144992	0.120412	0.0209611		33	0	33	0	0.045	63	1.148	0.255	Gfo/Idh/MocA family oxidoreductase	SPV_1311	mocA	SPD_1311	SP_1482	SPT_0795	oxidoreductase, Gfo/Idh/MocA family	UNKNOWN	Intracellular	METABOLISM			Various metabolism			#99FF99	SPV_RS06980	CDS	0.106979	FALSE	rpoC30	0.552316
SPV_RS07915	1.00422	0.00952069	0.097574	0.0172488		32	0	32	0	SPV_RS07915	1.0289	0.00868533	0.0931951	0.0164747		32	0	32	0	-0.025	62	1.035	0.305	hypothetical protein												Hypothetical/Unknown			#D3D3D3	SPV_RS07915	CDS	0.116848	FALSE	rpoC30	-0.204664
SPV_RS05000	0.988703	0.0148841	0.122	0.0215668		32	0	32	0	SPV_RS05000	1.01293	0.00633257	0.0795774	0.0138527		33	0	33	0	-0.024	63	0.945	0.348	YitT family protein	SPV_0995	.	SPD_0995	SP_1111	SPT_1157	conserved hypothetical protein	UNKNOWN		HYPOTHETICAL/UNKNOWN			Hypothetical/Unknown			#D3D3D3	SPV_RS05000	CDS	0.124857	FALSE	rpoC30	-0.19385
SPV_RS10715	0.913011	0.0125848	0.112182	0.0198312		32	0	32	0	SPV_RS10715	0.878229	0.0327481	0.180964	0.0319903		32	0	32	0	0.035	62	0.924	0.359	ABC transporter substrate-binding protein	SPV_2025	thiY	SPD_2025	SP_2197	SPT_2216	putative ABC transporter, substrate-binding protein	TRANSPORT	Membrane	ENVIRONMENTAL INFORMATION PROCESSING			Membrane transport		ThiY	#FF64E1	SPV_RS10715	CDS	0.127145	FALSE	rpoC30	0.444176
SPV_RS10710	0.938419	0.0227455	0.150816	0.0266608		32	0	32	0	SPV_RS10710	0.967074	0.0102563	0.101273	0.0179027		32	0	32	0	-0.029	62	0.892	0.376	ABC transporter ATP-binding protein	SPV_2024	thiZ	SPD_2024	SP_2196	SPT_2215	ABC transporter, ATP-binding protein	TRANSPORT	Membrane	ENVIRONMENTAL INFORMATION PROCESSING			Membrane transport		ThiZ	#FF64E1	SPV_RS10710	CDS	0.12972	FALSE	rpoC30	-0.247921
SPV_RS07495	1.00221	0.0193572	0.13913	0.0245949		32	0	32	0	SPV_RS07495	1.02265	0.00699291	0.0836236	0.0147827		32	0	32	0	-0.02	62	0.712	0.479	cysteine hydrolase	SPV_1411	.	SPD_1411	SP_1583	SPT_1522	isochorismatase family protein	VARIOUS METABOLISM AND BIOSYNTHESIS		METABOLISM			Various metabolism			#99FF99	SPV_RS07495	CDS	0.151459	FALSE	rpoC30	-0.150594
SPV_RS06365	0.991577	0.0172865	0.131478	0.0232423		32	0	32	0	SPV_RS06365	0.972704	0.0131965	0.114876	0.0199974		33	0	33	0	0.019	63	0.616	0.54	ABC transporter ATP-binding protein	SPV_1192	.	SPD_1192	SP_1358	SPT_0917	ABC transporter, permease/ATP-binding protein	TRANSPORT	Membrane	ENVIRONMENTAL INFORMATION PROCESSING			Membrane transport			#FF64E1	SPV_RS06365	CDS	0.161899	FALSE	rpoC30	0.271152
SPV_RS09945	1.02191	0.0147317	0.121374	0.0214562		32	0	32	0	SPV_RS09945	1.00664	0.00659689	0.0812212	0.014358		32	0	32	0	0.015	62	0.591	0.556	LysM peptidoglycan-binding domain-containing protein	SPV_1874	.	SPD_1874	SP_2063	SPT_2058	LysM domain protein	MEMBRANE PROTEIN	Cell Wall	HYPOTHETICAL/UNKNOWN			Hypothetical/Unknown			#D3D3D3	SPV_RS09945	CDS	0.164617	FALSE	rpoC30	0.227896
SPV_RS06720	1.04787	0.0121446	0.110202	0.0194812		32	0	32	0	SPV_RS06720	1.03577	0.00629769	0.079358	0.0136098		34	0	34	0	0.012	64	0.509	0.612	hypothetical protein						hypothetical protein						Hypothetical/Unknown			#D3D3D3	SPV_RS06720	CDS	0.176344	FALSE	rpoC30	0.195454
SPV_RS03755	1.02075	0.0124475	0.111568	0.0197227		32	0	32	0	SPV_RS03755	1.03155	0.0105334	0.102632	0.018143		32	0	32	0	-0.011	62	0.403	0.688	hypothetical protein	SPV_0698	.	SPD_0698	SP_0795	SPT_1404	PEP-utilizing enzymes family protein	CARBOHYDRATE METABOLISM		METABOLISM			Carbohydrate metabolism		ppsA	#00FF00	SPV_RS03755	CDS	0.191648	FALSE	rpoC30	-0.0532683
SPV_RS07360	0.943785	0.0455041	0.213317	0.0377094		32	1	31	0	SPV_RS07360	0.957985	0.01964	0.140143	0.0251704		31	0	31	0	-0.014	61	0.313	0.755	ABC transporter ATP-binding protein	SPV_1385	.	SPD_1385	SP_1553	SPT_1495	ABC transporter, ATP-binding protein	TRANSPORT	Membrane	ENVIRONMENTAL INFORMATION PROCESSING			Membrane transport			#FF64E1	SPV_RS07360	CDS	0.203947	FALSE	rpoC30	-0.0857103
SPV_RS09210	1.03011	0.0177557	0.133251	0.0235556		32	0	32	0	SPV_RS09210	1.03494	0.011738	0.108342	0.0191523		32	0	32	0	-0.005	62	0.159	0.874	hypothetical protein	SPV_1732	.	SPD_1732	SP_1931	SPT_1889	hypothetical protein	UNKNOWN		HYPOTHETICAL/UNKNOWN			Hypothetical/Unknown			#D3D3D3	SPV_RS09210	CDS	0.224685	FALSE	rpoC30	0.0116158
SPV_RS05410	1.04956	0.0103863	0.101913	0.0180159		32	0	32	0	SPV_RS05410	1.04647	0.00849902	0.0921901	0.0162971		32	0	32	0	0.003	62	0.127	0.899	iron-siderophore ABC transporter substrate-binding protein	SPV_0915	piaA	SPD_0915	SP_1032	SPT_1082	iron-compound ABC transporter, iron compound-binding protein	TRANSPORT	Membrane	ENVIRONMENTAL INFORMATION PROCESSING			Membrane transport			#FF64E1	SPV_RS05410	CDS	0.23012	FALSE	rpoC30	0.0981279
SPV_RS03280	1.02457	0.0247158	0.157213	0.0277915		32	0	32	0	SPV_RS03280	1.0254	0.00706905	0.0840776	0.014863		32	0	32	0	-0.001	62	0.026	0.979	hypothetical protein	SPV_0610	.	SPD_0610	SP_0703	SPT_0715	hypothetical protein	UNKNOWN		HYPOTHETICAL/UNKNOWN			Hypothetical/Unknown			#D3D3D3	SPV_RS03280	CDS	0.246424	FALSE	rpoC30	0.0548719
SPV_RS10900	0.90751	0.0186665	0.136625	0.0245387		31	0	31	0	SPV_RS10900	1.01038	0.00804087	0.0896709	0.0161054		31	0	31	0	-0.103	60	3.505	0.000871	TetR/AcrR family transcriptional regulator	SPV_2060	pipR	SPD_2060	SP_2234	SPT_2252	transcriptional regulator, TetR family	REGULATOR	Intracellular	GENETIC INFORMATION PROCESSING			Transcription			#990000	SPV_RS10900	CDS	0.0111556	TRUE	rpoC30	-1.04816
SPV_RS00305	0.944188	0.0110007	0.104884	0.0188378		31	0	31	0	SPV_RS00305	1.01771	0.00378942	0.0615583	0.0110562		31	0	31	0	-0.074	60	3.366	0.00133	5-(carboxyamino)imidazole ribonucleotide synthase	SPV_0060	purK	SPD_0060	SP_0054	SPT_0092	phosphoribosylaminoimidazole carboxylase, ATPase subunit	NUCLEOTIDE METABOLSIM	Intracellular	METABOLISM			Nucleotide metabolism		purK	#009600	SPV_RS00305	CDS	0.0128719	FALSE	rpoC30	-0.734551
SPV_RS10255	0.909313	0.0220588	0.148522	0.0266754		31	0	31	0	SPV_RS10255	0.989164	0.00818528	0.0904725	0.0159934		32	0	32	0	-0.08	61	2.567	0.0127	maltodextrin ABC transporter permease	SPV_1936	malD	SPD_1936	SP_2110	SPT_2118	maltodextrin ABC transporter, permease protein	MEMBRANE PROTEIN	Membrane	ENVIRONMENTAL INFORMATION PROCESSING	METABOLISM		Membrane transport	Carbohydrate metabolism	malD	#FF64E1	SPV_RS10255	CDS	0.0254577	FALSE	rpoC30	-0.799435
SPV_RS04585	1.08047	0.0116862	0.108103	0.0194158	pavA	31	0	31	0	SPV_RS04585	1.02283	0.00430747	0.0656313	0.0117877	pavA	31	0	31	0	0.058	60	2.538	0.0138	fibronectin-binding protein PavA	SPV_0854	pavA	SPD_0854	SP_0966	SPT_1237	adherence and virulence protein A	VARIOUS	Extracellular	CELLULAR PROCESSES			Cellular community		pavA	#0064C8	SPV_RS04585	CDS	0.0258867	FALSE	rpoC30	0.692899
SPV_RS08710	0.951234	0.0164432	0.128231	0.0230309		31	0	31	0	SPV_RS08710	1.01738	0.00692159	0.0831961	0.0144826		33	0	33	0	-0.066	62	2.431	0.0179	galactokinase	SPV_1634	galK	SPD_1634	SP_1853	SPT_1770	galactokinase	CARBOHYDRATE METABOLISM	Intracellular	METABOLISM			Carbohydrate metabolism		galK	#00FF00	SPV_RS08710	CDS	0.0301773	FALSE	rpoC30	-0.648039
SPV_RS10535	0.968611	0.0117478	0.108387	0.0194669		31	0	31	0	SPV_RS10535	1.01574	0.00378979	0.0615613	0.0110567		31	0	31	0	-0.047	60	2.105	0.0395	PTS sugar transporter	SPV_1991	.	SPD_1991	SP_2163	SPT_2176	PTS system, IIB component	TRANSPORT	Membrane	ENVIRONMENTAL INFORMATION PROCESSING			Membrane transport			#FF64E1	SPV_RS10535	CDS	0.0390446	FALSE	rpoC30	-0.442573
SPV_RS09965	0.950055	0.0375611	0.193807	0.0348087		31	1	30	0	SPV_RS09965	1.02503	0.00554802	0.0744851	0.0133779		31	0	31	0	-0.075	60	2.011	0.0489	glutamyl-tRNA synthetase	SPV_1878	.	SPD_1878	SP_2067	SPT_2062	hypothetical protein	UNKNOWN		HYPOTHETICAL/UNKNOWN			Hypothetical/Unknown			#D3D3D3	SPV_RS09965	CDS	0.0421911	FALSE	rpoC30	-0.745365
SPV_RS02615	1.06184	0.0484932	0.220212	0.0395512		31	0	31	0	SPV_RS02615	0.975903	0.00948761	0.0974044	0.0167047		34	0	34	0	0.086	63	2.002	0.0496	hypothetical protein						hypothetical protein						Hypothetical/Unknown			#D3D3D3	SPV_RS02615	CDS	0.0427632	FALSE	rpoC30	0.995691
SPV_RS08645	0.961885	0.013903	0.117911	0.0211774		31	0	31	0	SPV_RS08645	1.00807	0.0081749	0.0904151	0.0159833		32	0	32	0	-0.046	61	1.741	0.0868	ABC transporter ATP-binding protein	SPV_1622	.	SPD_1622	SP_1840	SPT_1757	ABC transporter, permease/ATP-binding protein	TRANSPORT	Membrane	ENVIRONMENTAL INFORMATION PROCESSING			Membrane transport			#FF64E1	SPV_RS08645	CDS	0.0582094	FALSE	rpoC30	-0.431759
SPV_RS06420	0.969266	0.0208464	0.144383	0.0259319		31	0	31	0	SPV_RS06420	1.02224	0.0107536	0.103699	0.0180518		33	0	33	0	-0.053	62	1.677	0.0987	polyisoprenyl-teichoic acid--peptidoglycan teichoic acid transferase Psr	SPV_1202	psr	SPD_1202	SP_1368	SPT_0905	psr protein	UNKNOWN	Cell Wall	METABOLISM			Cell wall metabolism		Psr	#006600	SPV_RS06420	CDS	0.0633581	FALSE	rpoC30	-0.507457
SPV_RS03605	0.96456	0.0272424	0.165053	0.0296444		31	0	31	0	SPV_RS03605	1.0178	0.0044571	0.0667615	0.0119907		31	0	31	0	-0.053	60	1.665	0.101	ABC-F family ATP-binding cassette domain-containing protein	SPV_0671	.	SPD_0671	SP_0770	SPT_0783	ABC transporter, ATP-binding protein	TRANSPORT	Intracellular	ENVIRONMENTAL INFORMATION PROCESSING			Membrane transport		uup	#FF64E1	SPV_RS03605	CDS	0.0639302	FALSE	rpoC30	-0.507457
SPV_RS04135	1.07476	0.0218759	0.147905	0.0265645		31	0	31	0	SPV_RS04135	1.02693	0.0082052	0.0905826	0.0157684		33	0	33	0	0.048	62	1.548	0.127	PTS fructose transporter subunit IIC	SPV_0773	fruA	SPD_0773	SP_0877	SPT_1324	PTS system, fructose specific IIABC components	TRANSPORT	Membrane	ENVIRONMENTAL INFORMATION PROCESSING	METABOLISM		Membrane transport	Carbohydrate metabolism		#FF64E1	SPV_RS04135	CDS	0.0707952	FALSE	rpoC30	0.584759
SPV_RS08715	0.98699	0.0276491	0.16628	0.0298648		31	0	31	0	SPV_RS08715	1.03634	0.00483555	0.0695381	0.0124894		31	0	31	0	-0.049	60	1.524	0.133	LacI family DNA-binding transcriptional regulator	SPV_1635	galR	SPD_1635	SP_1854	SPT_1771	galactose operon repressor	REGULATOR	Intracellular	GENETIC INFORMATION PROCESSING			Transcription		galR	#990000	SPV_RS08715	CDS	0.0732265	FALSE	rpoC30	-0.464201
SPV_RS05325	1.05744	0.0119343	0.109244	0.0196208		31	0	31	0	SPV_RS05325	1.02397	0.0133189	0.115407	0.0197922		34	0	34	0	0.033	63	1.201	0.234	toxin PezT	SPV_0931	pezT	SPD_0931	SP_1051	n.p.	toxin PezT	UNKNOWN		CELLULAR PROCESSES	CELLULAR PROCESSES		Cellular community	Cell growth	pezT	#0064C8	SPV_RS05325	CDS	0.101545	FALSE	rpoC30	0.422548
SPV_RS07690	1.01303	0.0153422	0.123864	0.0222466		31	0	31	0	SPV_RS07690	1.0411	0.00942123	0.097063	0.0171585		32	0	32	0	-0.028	61	0.999	0.322	DUF2974 domain-containing protein	SPV_1447	.	SPD_1447	SP_1634	SPT_1573	hypothetical protein	UNKNOWN		HYPOTHETICAL/UNKNOWN			Hypothetical/Unknown			#D3D3D3	SPV_RS07690	CDS	0.11885	FALSE	rpoC30	-0.237106
SPV_RS07635	1.0108	0.0156358	0.125043	0.0224584		31	0	31	0	SPV_RS07635	1.03795	0.00769861	0.0877417	0.0157589		31	0	31	0	-0.027	60	0.989	0.326	CadD family cadmium resistance transporter	SPV_1438	cadD	SPD_1438	SP_1625	SPT_1564	putative cadmium resistance transporter	TRANSPORT	Membrane	ENVIRONMENTAL INFORMATION PROCESSING			Membrane transport		Cad	#FF64E1	SPV_RS07635	CDS	0.12028	FALSE	rpoC30	-0.226292
SPV_RS02310	0.99305	0.0137861	0.117414	0.0210882		31	0	31	0	SPV_RS02310	1.01043	0.00195478	0.0442129	0.00794088		31	0	31	0	-0.017	60	0.771	0.444	TrkH family potassium uptake protein	SPV_0429	trkH	SPD_0429	SP_0479	SPT_0520	potassium uptake protein, Trk family	TRANSPORT	Membrane	ENVIRONMENTAL INFORMATION PROCESSING			Membrane transport			#FF64E1	SPV_RS02310	CDS	0.142592	FALSE	rpoC30	-0.118152
SPV_RS05545	1.05239	0.0349767	0.187021	0.0335899		31	0	31	0	SPV_RS05545	1.02279	0.0132155	0.114959	0.0206472		31	0	31	0	0.03	60	0.751	0.456	pneumococcal-type histidine triad protein			SPD_0891, SPD_0892			pneumococcal-type histidine triad protein						Mobile element/pseudogene			#999999	SPV_RS05545	CDS	0.145881	FALSE	rpoC30	0.390106
SPV_RS01055	0.999462	0.0187301	0.136858	0.0245804	nrdG	31	0	31	0	SPV_RS01055	1.02177	0.0122284	0.110582	0.0195483	nrdG	32	0	32	0	-0.022	61	0.71	0.48	anaerobic ribonucleoside-triphosphate reductase activating protein	SPV_0190	nrdG	SPD_0190	SP_0205	SPT_0253	anaerobic ribonucleoside-triphosphate reductase activating protein	NUCLEOTIDE METABOLSIM	Intracellular	METABOLISM			Nucleotide metabolism			#009600	SPV_RS01055	CDS	0.152031	FALSE	rpoC30	-0.172222
SPV_RS04350	1.05327	0.0141774	0.119069	0.0213854	nspC	31	0	31	0	SPV_RS04350	1.04295	0.00931002	0.0964885	0.0170569	nspC	32	0	32	0	0.01	61	0.377	0.707	carboxynorspermidine decarboxylase	SPV_0813	nspC	SPD_0813	SP_0920	SPT_1279	carboxynorspermidine decarboxylase	CARBOHYDRATE METABOLISM	Intracellular	METABOLISM			Various metabolism		nspC	#99FF99	SPV_RS04350	CDS	0.195795	FALSE	rpoC30	0.173826
SPV_RS08585	1.0282	0.0163092	0.127707	0.0229369		31	0	31	0	SPV_RS08585	1.01822	0.00602593	0.0776269	0.0139422		31	0	31	0	0.01	60	0.372	0.711	DUF1868 domain-containing protein	SPV_1610	.	SPD_1610	SP_1827	SPT_1747	hypothetical protein	UNKNOWN		HYPOTHETICAL/UNKNOWN			Hypothetical/Unknown			#D3D3D3	SPV_RS08585	CDS	0.196653	FALSE	rpoC30	0.173826
SPV_RS07080	1.02411	0.0176767	0.132954	0.0238792		31	0	31	0	SPV_RS07080	1.01526	0.00382871	0.0618766	0.0111134		31	0	31	0	0.009	60	0.336	0.738	amino acid ABC transporter permease	SPV_1330	glnP6	SPD_1330	SP_1502	SPT_1439	amino acid ABC transporter, permease protein	TRANSPORT	Membrane	METABOLISM	ENVIRONMENTAL INFORMATION PROCESSING		Amino acid metabolism	Membrane transport		#FFFF00	SPV_RS07080	CDS	0.200372	FALSE	rpoC30	0.163012
SPV_RS00195	1.03987	0.028173	0.167848	0.0301464		31	0	31	0	SPV_RS00195	1.03045	0.00883618	0.094001	0.0166172		32	0	32	0	0.009	61	0.274	0.785	pyridoxal phosphate-dependent aminotransferase	SPV_0041	araT	SPD_0041	SP_0035	SPT_0073	aromatic amino acid aminotransferase	AMINO ACID METABOLSIM	Intracellular	METABOLISM			Amino acid metabolism		araT	#FFFF00	SPV_RS00195	CDS	0.209239	FALSE	rpoC30	0.163012
SPV_RS09740	1.03086	0.0234957	0.153283	0.0275305		31	0	31	0	SPV_RS09740	1.02569	0.0183814	0.135578	0.0243505		31	0	31	0	0.005	60	0.141	0.889	GntR family transcriptional regulator	SPV_1829	bguR	SPD_1829	SP_2020	SPT_2016	transcriptional regulator, GntR family	REGULATOR	Intracellular	GENETIC INFORMATION PROCESSING			Transcription			#990000	SPV_RS09740	CDS	0.228547	FALSE	rpoC30	0.119756
SPV_RS02475	1.00893	0.0318534	0.178475	0.0320551		31	0	31	0	SPV_RS02475	1.01204	0.00589351	0.0767692	0.0137882		31	0	31	0	-0.003	60	0.089	0.929	hypothetical protein	SPV_2171	.	.	SP_0518		hypothetical protein						Hypothetical/Unknown			#D3D3D3	SPV_RS02475	CDS	0.236985	FALSE	rpoC30	0.0332438
SPV_RS00245	0.904368	0.017625	0.132759	0.0242384		30	1	29	0	SPV_RS00245	1.02215	0.00413424	0.0642981	0.0119398		29	0	29	0	-0.118	57	4.359	5.53e-05	phosphoribosylaminoimidazolesuccinocarboxamide synthase	SPV_0051	purC	SPD_0051	SP_0044	SPT_0082	phosphoribosylaminoimidazole-succinocarboxamide synthase	NUCLEOTIDE METABOLSIM	Intracellular	METABOLISM			Nucleotide metabolism		purC	#009600	SPV_RS00245	CDS	0.00543478	TRUE	rpoC30	-1.21037
SPV_RS09395	0.924309	0.0291537	0.170744	0.0311735		30	0	30	0	SPV_RS09395	1.02407	0.0112357	0.105998	0.0193526		30	0	30	0	-0.1	58	2.719	0.00863	PDZ domain-containing protein	SPV_1765	.	SPD_1765	SP_1967	SPT_1947	conserved hypothetical protein	UNKNOWN		HYPOTHETICAL/UNKNOWN			Hypothetical/Unknown			#D3D3D3	SPV_RS09395	CDS	0.0227403	FALSE	rpoC30	-1.01572
SPV_RS09075	0.939053	0.0243131	0.155926	0.0284681		30	0	30	0	SPV_RS09075	1.02179	0.00843902	0.0918641	0.0164993		31	0	31	0	-0.083	59	2.514	0.0147	recombination regulator RecX	SPV_1705	recX	SPD_1705	SP_1902	SPT_1847	recombination regulator	REGULATOR	Intracellular	GENETIC INFORMATION PROCESSING			DNA repair and editing		recX	#FF5050	SPV_RS09075	CDS	0.0267449	FALSE	rpoC30	-0.831877
SPV_RS01450	0.986004	0.0175093	0.132323	0.0241587		30	1	29	0	SPV_RS01450	1.05257	0.00400922	0.0633184	0.0111932		32	0	32	0	-0.067	60	2.5	0.0152	Cof-type HAD-IIB family hydrolase	SPV_0266	.	SPD_0266	SP_0286	SPT_0332	Cof family protein	UNKNOWN	Intracellular	METABOLISM			Various metabolism			#99FF99	SPV_RS01450	CDS	0.0270309	FALSE	rpoC30	-0.658853
SPV_RS10270	0.820634	0.0170436	0.130551	0.0238352		30	0	30	0	SPV_RS10270	0.746386	0.0100787	0.100393	0.0183291		30	0	30	0	0.074	58	2.469	0.0165	LacI family transcriptional regulator	SPV_1938	malR	SPD_1938	SP_2112	SPT_2120	maltose operon transcriptional repressor	REGULATOR	Intracellular	GENETIC INFORMATION PROCESSING	METABOLISM		Transcription	Carbohydrate metabolism	malR	#990000	SPV_RS10270	CDS	0.0283181	FALSE	rpoC30	0.865923
SPV_RS04765	1.07274	0.0210532	0.145097	0.026491		30	0	30	0	SPV_RS04765	1.00733	0.00781697	0.0884136	0.0158796		31	0	31	0	0.065	59	2.118	0.0384	zinc-binding lipoprotein AdcAII	SPV_0888	lmb	SPD_0888	SP_1002	SPT_1199	adhesion lipoprotein	TRANSPORT	Cell Wall	CELLULAR PROCESSES			Cellular community			#0064C8	SPV_RS04765	CDS	0.0380435	FALSE	rpoC30	0.768597
SPV_RS00365	0.942466	0.0342671	0.185114	0.033797		30	1	29	0	SPV_RS00365	1.02322	0.0162778	0.127584	0.0232936		30	1	29	0	-0.081	58	1.967	0.0539	VOC family protein	SPV_0072	.	SPD_0072	SP_0073	SPT_0104	conserved hypothetical protein	UNKNOWN		HYPOTHETICAL/UNKNOWN			Hypothetical/Unknown			#D3D3D3	SPV_RS00365	CDS	0.0453375	FALSE	rpoC30	-0.810249
SPV_RS10425	0.994992	0.0154355	0.12424	0.022683		30	0	30	0	SPV_RS10425	1.03565	0.00607331	0.0779314	0.0139969		31	0	31	0	-0.041	59	1.525	0.133	ROK family protein	SPV_1970	.	SPD_1970	SP_2142	SPT_2155	ROK family protein	CARBOHYDRATE METABOLISM		HYPOTHETICAL/UNKNOWN			Hypothetical/Unknown			#D3D3D3	SPV_RS10425	CDS	0.0729405	FALSE	rpoC30	-0.377689
SPV_RS00655	1.16979	0.211092	0.459447	0.0838832		30	0	30	0	SPV_RS00655	1.05133	0.00460686	0.0678739	0.0126039		29	0	29	0	0.118	57	1.396	0.168	SPH_0224 family bacteriocin-like peptide	SPV_0121	.	SPD_0121	.	SPT_0157	membrane protein	UNKNOWN	Membrane	HYPOTHETICAL/UNKNOWN			Hypothetical/Unknown			#D3D3D3	SPV_RS00655	CDS	0.083667	FALSE	rpoC30	1.34174
SPV_RS06700	1.07365	0.0400937	0.200234	0.0365576		30	0	30	0	SPV_RS06700	1.02622	0.00769194	0.0877037	0.0160124		30	0	30	0	0.047	58	1.188	0.24	ABC transporter ATP-binding protein	SPV_1255	.	SPD_1255	SP_1425,SP_1426	n.p.	hypothetical protein	UNKNOWN		HYPOTHETICAL/UNKNOWN			Hypothetical/Unknown			#D3D3D3	SPV_RS06700	CDS	0.103118	FALSE	rpoC30	0.573945
SPV_RS08560	0.984391	0.0213869	0.146242	0.0267001		30	0	30	0	SPV_RS08560	1.02064	0.00694368	0.0833287	0.0149663		31	0	31	0	-0.036	59	1.184	0.241	hypothetical protein	SPV_2395	.	.	SP_1822								Hypothetical/Unknown			#D3D3D3	SPV_RS08560	CDS	0.103261	FALSE	rpoC30	-0.323619
SPV_RS09185	0.982972	0.0175981	0.132658	0.0242199		30	0	30	0	SPV_RS09185	1.01601	0.0079633	0.0892373	0.0157751		32	0	32	0	-0.033	60	1.143	0.258	hypothetical protein	SPV_1727	.	SPD_1727	SP_1924	SPT_1873	hypothetical protein	UNKNOWN		HYPOTHETICAL/UNKNOWN			Hypothetical/Unknown			#D3D3D3	SPV_RS09185	CDS	0.107981	FALSE	rpoC30	-0.291177
SPV_RS10190	0.99778	0.0211854	0.145552	0.026574		30	0	30	0	SPV_RS10190	1.03337	0.00821485	0.0906358	0.0165478		30	0	30	0	-0.036	58	1.137	0.26	membrane protein	SPV_1924	.	SPD_1924	SP_2098	SPT_2107	membrane protein	UNKNOWN	Membrane	ENVIRONMENTAL INFORMATION PROCESSING			Membrane transport			#FF64E1	SPV_RS10190	CDS	0.108553	FALSE	rpoC30	-0.323619
SPV_RS10130	0.967872	0.025143	0.158566	0.02895	pstC	30	0	30	0	SPV_RS10130	1.00343	0.0068242	0.0826087	0.0150822	pstC	30	0	30	0	-0.036	58	1.089	0.281	phosphate ABC transporter permease subunit PstC	SPV_1911	pstC1	SPD_1911	SP_2085	SPT_2095	phosphate ABC transporter, permease protein	TRANSPORT	Membrane	ENVIRONMENTAL INFORMATION PROCESSING			Membrane transport		pstC	#FF64E1	SPV_RS10130	CDS	0.112271	FALSE	rpoC30	-0.323619
SPV_RS03510	1.02255	0.00668674	0.0817725	0.0149295		30	0	30	0	SPV_RS03510	1.0001	0.00687919	0.0829409	0.0151429		30	0	30	0	0.022	58	1.055	0.296	branched-chain amino acid ABC transporter permease	SPV_0653	livH	SPD_0653	SP_0750	SPT_0764	branched-chain amino acid ABC transporter, permease protein	TRANSPORT	Membrane	ENVIRONMENTAL INFORMATION PROCESSING	METABOLISM		Membrane transport	Amino acid metabolism	livH	#FF64E1	SPV_RS03510	CDS	0.114559	FALSE	rpoC30	0.303594
SPV_RS00925	1.02413	0.0112776	0.106196	0.0193887		30	0	30	0	SPV_RS00925	1.04789	0.00548184	0.0740394	0.0135177		30	0	30	0	-0.024	58	1.005	0.319	6,7-dimethyl-8-ribityllumazine synthase	SPV_0166	ribH	SPD_0166	SP_0175	SPT_0212	6,7-dimethyl-8-ribityllumazine synthase	VARIOUS METABOLISM AND BIOSYNTHESIS	Intracellular	METABOLISM			Cofactor and vitamin metabolism		ribH	#00FFCC	SPV_RS00925	CDS	0.118564	FALSE	rpoC30	-0.19385
SPV_RS05195	1.06202	0.042398	0.205908	0.0375934		30	1	29	0	SPV_RS05195	1.02209	0.0133481	0.115534	0.0210935		30	0	30	0	0.04	58	0.926	0.358	ABC transporter permease	SPV_0955	trpY	SPD_0955	SP_1070	SPT_1113	conserved hypothetical protein	UNKNOWN		ENVIRONMENTAL INFORMATION PROCESSING			Membrane transport			#FF64E1	SPV_RS05195	CDS	0.126573	FALSE	rpoC30	0.498246
SPV_RS09455	0.935157	0.0313501	0.17706	0.0323265		30	0	30	0	SPV_RS09455	0.966645	0.0154072	0.124126	0.0226621		30	0	30	0	-0.031	58	0.798	0.428	hypothetical protein												Hypothetical/Unknown			#D3D3D3	SPV_RS09455	CDS	0.14016	FALSE	rpoC30	-0.269549
SPV_RS08705	0.995863	0.0291486	0.17073	0.0311708		30	0	30	0	SPV_RS08705	1.02369	0.0104496	0.102223	0.0186633		30	0	30	0	-0.028	58	0.766	0.447	UDP-glucose--hexose-1-phosphate uridylyltransferase	SPV_1633	galT-2	SPD_1633	SP_1852	SPT_1769	galactose-1-phosphate uridylyltransferase	CARBOHYDRATE METABOLISM	Intracellular	METABOLISM			Carbohydrate metabolism		galT2	#00FF00	SPV_RS08705	CDS	0.143593	FALSE	rpoC30	-0.237106
SPV_RS06670	1.01357	0.0123921	0.11132	0.0203241		30	0	30	0	SPV_RS06670	0.994464	0.00737595	0.0858833	0.0154251		31	0	31	0	0.019	59	0.749	0.457	N-acetyltransferase	SPV_1249	.	SPD_1249	SP_1419	SPT_0855	acetyltransferase, GNAT family	VARIOUS METABOLISM AND BIOSYNTHESIS	Intracellular	METABOLISM			Various metabolism			#99FF99	SPV_RS06670	CDS	0.146167	FALSE	rpoC30	0.271152
SPV_RS04645	0.943879	0.0314397	0.177312	0.0323727		30	0	30	0	SPV_RS04645	0.969489	0.0131816	0.114811	0.0206207		31	0	31	0	-0.026	59	0.667	0.507	competence protein CoiA	SPV_0865	coiA	SPD_0865	SP_0978	SPT_1225	competence protein CoiA	VARIOUS		CELLULAR PROCESSES			Cellular community		coiA	#0064C8	SPV_RS04645	CDS	0.156178	FALSE	rpoC30	-0.215478
SPV_RS06560	1.0492	0.0216869	0.147265	0.0268867	pstB	30	0	30	0	SPV_RS06560	1.02834	0.00932507	0.0965664	0.0168101	pstB	33	0	33	0	0.021	61	0.658	0.513	phosphate ABC transporter ATP-binding protein	SPV_1228	pstB2-2	SPD_1228	SP_1396	SPT_0878	putative phosphate ABC transporter, ATP-binding protein	TRANSPORT	Membrane	ENVIRONMENTAL INFORMATION PROCESSING			Membrane transport		PstB1	#FF64E1	SPV_RS06560	CDS	0.15718	FALSE	rpoC30	0.29278
SPV_RS06490	1.01035	0.0142122	0.119215	0.0217656		30	0	30	0	SPV_RS06490	1.02491	0.00440301	0.0663552	0.0121147		30	0	30	0	-0.015	58	0.585	0.561	alpha-amylase	SPV_1215	amy	SPD_1215	SP_1382	SPT_0892	alpha-amylase	CARBOHYDRATE METABOLISM	Intracellular	METABOLISM			Carbohydrate metabolism		Amy	#00FF00	SPV_RS06490	CDS	0.165904	FALSE	rpoC30	-0.0965243
SPV_RS05745	1.00394	0.020277	0.142397	0.0259981		30	0	30	0	SPV_RS05745	1.01742	0.0100349	0.100174	0.0182893		30	0	30	0	-0.013	58	0.424	0.673	formate/nitrite transporter	SPV_1075	nirC	SPD_1075	SP_1215	SPT_1012	putative transporter, FNT family	TRANSPORT	Membrane	ENVIRONMENTAL INFORMATION PROCESSING			Membrane transport		FocA	#FF64E1	SPV_RS05745	CDS	0.188644	FALSE	rpoC30	-0.0748963
SPV_RS05830	1.06127	0.0279592	0.16721	0.0305282		30	0	30	0	SPV_RS05830	1.06975	0.00663282	0.0814421	0.0148692		30	0	30	0	-0.008	58	0.25	0.804	membrane protein	SPV_1091	niaX	SPD_1091	SP_1233	SPT_0995	hypothetical protein	UNKNOWN		HYPOTHETICAL/UNKNOWN			Hypothetical/Unknown			#D3D3D3	SPV_RS05830	CDS	0.2121	FALSE	rpoC30	-0.0208262
SPV_RS07250	1.02496	0.0146669	0.121107	0.022111		30	0	30	0	SPV_RS07250	1.01859	0.0057866	0.0760697	0.0138884		30	0	30	0	0.006	58	0.244	0.808	GIY-YIG nuclease family protein	SPV_1364	.	SPD_1364	SP_1535	SPT_1473	conserved hypothetical protein	UNKNOWN		HYPOTHETICAL/UNKNOWN			Hypothetical/Unknown			#D3D3D3	SPV_RS07250	CDS	0.212386	FALSE	rpoC30	0.13057
SPV_RS03725	0.966217	0.0694226	0.263482	0.048105		30	1	29	0	SPV_RS03725	0.956392	0.0181283	0.134641	0.0241823		31	0	31	0	0.01	59	0.182	0.856	hypothetical protein	SPV_0692	.	SPD_0692	SP_0790	SPT_1409	conserved domain protein	UNKNOWN		HYPOTHETICAL/UNKNOWN			Hypothetical/Unknown			#D3D3D3	SPV_RS03725	CDS	0.22254	FALSE	rpoC30	0.173826
SPV_RS00810	1.04921	0.0137022	0.117057	0.0213715		30	0	30	0	SPV_RS00810	1.04713	0.00407523	0.0638375	0.0116551		30	0	30	0	0.002	58	0.086	0.932	helix-turn-helix domain-containing protein	SPV_0144	mutR1	SPD_0144	SP_0141	SPT_0188	transcriptional regulator	REGULATOR	Intracellular	GENETIC INFORMATION PROCESSING			Transcription			#990000	SPV_RS00810	CDS	0.2377	FALSE	rpoC30	0.0873139
SPV_RS05135	0.89123	0.0149194	0.122145	0.0226818		29	0	29	0	SPV_RS05135	0.776291	0.0165204	0.128532	0.0242902		28	0	28	0	0.115	55	3.459	0.00106	UDP-N-acetylglucosamine 1-carboxyvinyltransferase	SPV_0967	murA-1	SPD_0967	SP_1081	SPT_1127	UDP-N-acetylglucosamine 1-carboxyvinyltransferase	CARBOHYDRATE METABOLISM	Cell Wall	METABOLISM			Cell wall metabolism			#006600	SPV_RS05135	CDS	0.0120137	TRUE	rpoC30	1.3093
SPV_RS10895	0.881881	0.0366044	0.191323	0.0355278		29	1	28	0	SPV_RS10895	0.97623	0.0176255	0.132761	0.0246531		29	1	28	0	-0.094	56	2.182	0.0333	YhgE/Pip domain-containing protein												DNA repair and editing			#FF5050	SPV_RS10895	CDS	0.0353261	FALSE	rpoC30	-0.950831
SPV_RS10085	0.978894	0.0163789	0.12798	0.0237653		29	0	29	0	SPV_RS10085	1.03393	0.00684798	0.0827525	0.0153668		29	0	29	0	-0.055	56	1.945	0.0569	multidrug efflux ABC transporter subunit PatA	SPV_1902	patA	SPD_1902	SP_2075	SPT_2086	ABC transporter, permease/ATP-binding protein	TRANSPORT	Membrane	ENVIRONMENTAL INFORMATION PROCESSING			Membrane transport			#FF64E1	SPV_RS10085	CDS	0.0463387	FALSE	rpoC30	-0.529085
SPV_RS01590	1.00762	0.0125374	0.111971	0.0207924		29	0	29	0	SPV_RS01590	1.05732	0.00723374	0.0850514	0.0157937		29	0	29	0	-0.05	56	1.903	0.0621	bifunctional 4-hydroxy-2-oxoglutarate aldolase/2-dehydro-3-deoxy-phosphogluconate aldolase	SPV_0289	eda	SPD_0289	SP_0317	SPT_0366	4-hydroxy-2-oxoglutarate aldolase/2-dehydro-3-deoxyphosphogluconate aldolase	CARBOHYDRATE METABOLISM	Intracellular	METABOLISM			Carbohydrate metabolism			#00FF00	SPV_RS01590	CDS	0.048913	FALSE	rpoC30	-0.475015
SPV_RS08140	1.02902	0.0181872	0.13486	0.0250429		29	0	29	0	SPV_RS08140	0.978626	0.00640943	0.0800589	0.0148666		29	0	29	0	0.05	56	1.73	0.0891	ROK family protein	SPV_1531	scrK	SPD_1531	SP_1721	SPT_1659	fructokinase	CARBOHYDRATE METABOLISM	Intracellular	METABOLISM			Carbohydrate metabolism		scrK	#00FF00	SPV_RS08140	CDS	0.0589245	FALSE	rpoC30	0.606387
SPV_RS06820	1.07813	0.0191152	0.138258	0.0256738		29	0	29	0	SPV_RS06820	1.02639	0.00746651	0.0864089	0.0163298		28	0	28	0	0.052	55	1.7	0.0947	serine hydrolase	SPV_1277	.	SPD_1277	SP_1448	SPT_0826	conserved hypothetical protein	UNKNOWN		HYPOTHETICAL/UNKNOWN			Hypothetical/Unknown			#D3D3D3	SPV_RS06820	CDS	0.0616419	FALSE	rpoC30	0.628015
SPV_RS07935	1.00776	0.0174138	0.131961	0.0245046		29	0	29	0	SPV_RS07935	1.04593	0.0102307	0.101147	0.0187825		29	0	29	0	-0.038	56	1.236	0.222	sugar ABC transporter permease	SPV_1494	satB	SPD_1494	SP_1682	SPT_1620	sugar ABC transporter, permease protein	TRANSPORT	Membrane	ENVIRONMENTAL INFORMATION PROCESSING	METABOLISM		Membrane transport	Carbohydrate metabolism		#FF64E1	SPV_RS07935	CDS	0.0979691	FALSE	rpoC30	-0.345247
SPV_RS01695	1.00279	0.0209159	0.144623	0.0268558		29	1	28	0	SPV_RS01695	1.04166	0.0102852	0.101416	0.0182149		31	0	31	0	-0.039	58	1.198	0.236	DUF1846 domain-containing protein	SPV_0310	.	SPD_0310	SP_0341	SPT_0390	hypothetical protein	UNKNOWN		HYPOTHETICAL/UNKNOWN			Hypothetical/Unknown			#D3D3D3	SPV_RS01695	CDS	0.101974	FALSE	rpoC30	-0.356061
SPV_RS09340	1.01119	0.0163931	0.128035	0.0237756		29	0	29	0	SPV_RS09340	1.04223	0.0110103	0.10493	0.0194851		29	0	29	0	-0.031	56	1.01	0.317	bacteriocin-associated integral membrane family protein	SPV_1754	.	SPD_1754	SP_1956	SPT_1933	hypothetical protein	UNKNOWN		HYPOTHETICAL/UNKNOWN			Hypothetical/Unknown			#D3D3D3	SPV_RS09340	CDS	0.118135	FALSE	rpoC30	-0.269549
SPV_RS03695	0.993198	0.0167881	0.129569	0.0240603		29	0	29	0	SPV_RS03695	1.02122	0.00587038	0.0766184	0.0142277		29	0	29	0	-0.028	56	1.003	0.32	efflux RND transporter periplasmic adaptor subunit	SPV_0686	.	SPD_0686	SP_0785	SPT_1415	conserved hypothetical protein	UNKNOWN	Membrane	ENVIRONMENTAL INFORMATION PROCESSING			Membrane transport			#FF64E1	SPV_RS03695	CDS	0.118707	FALSE	rpoC30	-0.237106
SPV_RS06285	1.04966	0.0177738	0.133318	0.0247566		29	0	29	0	SPV_RS06285	1.0217	0.00965698	0.0982699	0.0179416		30	0	30	0	0.028	57	0.914	0.364	ABC transporter ATP-binding protein	SPV_1176	.	SPD_1176	SP_1341	n.p.	ABC transporter, ATP-binding protein	TRANSPORT	Membrane	ENVIRONMENTAL INFORMATION PROCESSING			Membrane transport			#FF64E1	SPV_RS06285	CDS	0.128003	FALSE	rpoC30	0.368478
SPV_RS02500	0.97503	0.0333378	0.182586	0.0339055		29	0	29	0	SPV_RS02500	1.00796	0.00592485	0.076973	0.0142935		29	0	29	0	-0.033	56	0.895	0.375	ABC transporter permease	SPV_0465	ecsB	SPD_0465	SP_0523	SPT_0557	putative ABC transporter, permease protein	TRANSPORT	Membrane	ENVIRONMENTAL INFORMATION PROCESSING			Membrane transport		ecsB	#FF64E1	SPV_RS02500	CDS	0.129577	FALSE	rpoC30	-0.291177
SPV_RS08935	1.04436	0.0404437	0.201106	0.0373445		29	1	28	0	SPV_RS08935	1.01016	0.0111527	0.105606	0.0189674		31	0	31	0	0.034	58	0.817	0.417	extracellular solute-binding protein	SPV_1677	msmE	SPD_1677	SP_1897	SPT_1819	sugar ABC transporter, sugar-binding protein	TRANSPORT	Membrane	ENVIRONMENTAL INFORMATION PROCESSING	METABOLISM		Membrane transport	Carbohydrate metabolism	rafE	#FF64E1	SPV_RS08935	CDS	0.138158	FALSE	rpoC30	0.433362
SPV_RS09555	1.0265	0.0127026	0.112706	0.0209289		29	0	29	0	SPV_RS09555	1.00731	0.00653687	0.0808509	0.0147613		30	0	30	0	0.019	57	0.749	0.457	asparaginase	SPV_1796	.	SPD_1796	SP_1998	SPT_1978	putative L-asparaginase	AMINO ACID METABOLSIM	Intracellular	METABOLISM			Amino acid metabolism			#FFFF00	SPV_RS09555	CDS	0.146024	FALSE	rpoC30	0.271152
SPV_RS06310	1.05831	0.0238175	0.154329	0.0286582		29	0	29	0	SPV_RS06310	1.03561	0.00629031	0.0793114	0.0144802		30	0	30	0	0.023	57	0.707	0.483	CPBP family intramembrane metalloprotease	SPV_1180	.	SPD_1180	SP_1346	n.p.	putative membrane protein	UNKNOWN	Membrane	HYPOTHETICAL/UNKNOWN			Hypothetical/Unknown			#D3D3D3	SPV_RS06310	CDS	0.152746	FALSE	rpoC30	0.314408
SPV_RS04695	1.05205	0.0162263	0.127382	0.0236543		29	0	29	0	SPV_RS04695	1.03886	0.00534622	0.0731178	0.0135776		29	0	29	0	0.013	56	0.484	0.631	glycosyl hydrolase 25 family protein	SPV_0873	.	SPD_0873	SP_0987	SPT_1217	hypothetical protein	UNKNOWN	Cell Wall	METABOLISM			Cell wall metabolism			#006600	SPV_RS04695	CDS	0.17992	FALSE	rpoC30	0.206268
SPV_RS03055	1.02087	0.0256637	0.160199	0.0297482		29	1	28	0	SPV_RS03055	1.00656	0.00474216	0.0688633	0.0127876		29	0	29	0	0.014	56	0.442	0.66	TIGR01212 family radical SAM protein			SPD_0566			TIGR01212 family radical SAM protein						Mobile element/pseudogene			#999999	SPV_RS03055	CDS	0.185212	FALSE	rpoC30	0.217082
SPV_RS06065	1.00795	0.01521	0.123329	0.0229016		29	0	29	0	SPV_RS06065	1.01204	0.00948086	0.0973697	0.0172127		32	0	32	0	-0.004	59	0.143	0.887	ABC-F family ATP-binding cassette domain-containing protein	SPV_1137	.	SPD_1137	SP_1282	SPT_0945	ABC transporter, ATP-binding protein	TRANSPORT	Membrane	ENVIRONMENTAL INFORMATION PROCESSING			Membrane transport			#FF64E1	SPV_RS06065	CDS	0.228118	FALSE	rpoC30	0.0224298
SPV_RS02400	0.425813	0.0712216	0.266874	0.0504344	glnA	28	5	23	0	SPV_RS02400	0.969835	0.00460904	0.0678899	0.011643	glnA	34	0	34	0	-0.544	60	10.51	3.14e-15	type I glutamate--ammonia ligase	SPV_0448	glnA	SPD_0448	SP_0502	SPT_0539	glutamine synthetase, type I	AMINO ACID METABOLSIM	Intracellular	METABOLISM			Amino acid metabolism		glnA	#FFFF00	SPV_RS02400	CDS	0.000572082	TRUE	rpoC30	-5.81714
SPV_RS00060	0.71254	0.0328406	0.18122	0.0342473		28	1	27	0	SPV_RS00060	0.847172	0.0167517	0.129428	0.0240342		29	0	29	0	-0.135	55	3.218	0.00217	ATP-dependent zinc metalloprotease FtsH	SPV_0013	ftsH	SPD_0013	SP_0013	SPT_0047	cell division protein FtsH	PROTEIN TURNOVER	Cell Wall	CELLULAR PROCESSES			Cell division		FtsH	#0000C8	SPV_RS00060	CDS	0.0148741	TRUE	rpoC30	-1.39421
SPV_RS00360	0.911173	0.0221697	0.148895	0.0281385		28	1	27	0	SPV_RS00360	1.00359	0.00500497	0.0707458	0.0133697		28	0	28	0	-0.092	54	2.967	0.00448	galactose mutarotase	SPV_0071	galM	SPD_0071	SP_0066	SPT_0103	aldose 1-epimerase	CARBOHYDRATE METABOLISM	Intracellular	METABOLISM			Carbohydrate metabolism		galM	#00FF00	SPV_RS00360	CDS	0.0188787	FALSE	rpoC30	-0.929203
SPV_RS05860	0.95013	0.0344545	0.185619	0.0350788		28	0	28	0	SPV_RS05860	1.02976	0.0059231	0.0769617	0.0145444		28	0	28	0	-0.08	54	2.097	0.0407	CPBP family intramembrane metalloprotease	SPV_1097	.	SPD_1097	SP_1240	SPT_0989	conserved hypothetical protein	UNKNOWN	Membrane	GENETIC INFORMATION PROCESSING			Folding, sorting, degradation			#9600FA	SPV_RS05860	CDS	0.0394737	FALSE	rpoC30	-0.799435
SPV_RS10455	0.902991	0.0472555	0.217383	0.0410816	arcA	28	1	27	0	SPV_RS10455	0.994036	0.0113507	0.10654	0.0197839	arcA	29	0	29	0	-0.091	55	1.997	0.0508	arginine deiminase			SPD_1975									Mobile element/pseudogene			#999999	SPV_RS10455	CDS	0.0434783	FALSE	rpoC30	-0.918389
SPV_RS03790	0.920029	0.0294744	0.171681	0.0324447		28	0	28	0	SPV_RS03790	0.987693	0.00718023	0.0847362	0.0157351		29	0	29	0	-0.068	55	1.876	0.0659	bifunctional DnaQ family exonuclease/ATP-dependent helicase	SPV_0705	yoaA	SPD_0705	SP_0802	SPT_1397	DNA polymerase III, epsilon subunit/ATP-dependent helicase DinG	DNA TURNOVER	Intracellular	GENETIC INFORMATION PROCESSING			Replication		dinG	#FF0000	SPV_RS03790	CDS	0.0507723	FALSE	rpoC30	-0.669667
SPV_RS09580	0.961424	0.0186927	0.136721	0.0258379		28	0	28	0	SPV_RS09580	1.00568	0.00418335	0.0646788	0.0122231		28	0	28	0	-0.044	54	1.548	0.127	ABC transporter permease	SPV_1800	.	SPD_1800	SP_2002	SPT_1983	conserved hypothetical protein	UNKNOWN	Membrane	ENVIRONMENTAL INFORMATION PROCESSING			Membrane transport			#FF64E1	SPV_RS09580	CDS	0.0710812	FALSE	rpoC30	-0.410131
SPV_RS05350	1.10371	0.0782433	0.27972	0.0528621		28	0	28	0	SPV_RS05350	1.02021	0.00736907	0.0858433	0.0159407		29	0	29	0	0.083	55	1.512	0.136	diacylglycerol kinase family lipid kinase	SPV_0926	.	SPD_0926	SP_1045	SPT_1100	conserved hypothetical protein TIGR00147	UNKNOWN	Intracellular	METABOLISM			Lipid metabolism			#669900	SPV_RS05350	CDS	0.0735126	FALSE	rpoC30	0.963249
SPV_RS02335	1.00791	0.0154259	0.124201	0.0234718		28	0	28	0	SPV_RS02335	1.04307	0.00373047	0.0610775	0.0115426		28	0	28	0	-0.035	54	1.344	0.185	energy-coupling factor transporter transmembrane protein EcfT	SPV_0435	mtsC	SPD_0435	SP_0484	SPT_0526	cobalt transport protein	TRANSPORT	Membrane	ENVIRONMENTAL INFORMATION PROCESSING			Membrane transport			#FF64E1	SPV_RS02335	CDS	0.0876716	FALSE	rpoC30	-0.312805
SPV_RS01525	1.03036	0.0440322	0.209839	0.0396558	celB	28	2	26	0	SPV_RS01525	0.981762	0.022561	0.150203	0.0289066	celB	27	1	26	0	0.049	53	0.99	0.326	PTS cellobiose transporter subunit IIB	SPV_0279	celB	SPD_0279	SP_0305	SPT_0356	PTS system, IIB component	TRANSPORT	Membrane	ENVIRONMENTAL INFORMATION PROCESSING	METABOLISM		Membrane transport	Carbohydrate metabolism	celB	#FF64E1	SPV_RS01525	CDS	0.120423	FALSE	rpoC30	0.595573
SPV_RS06825	1.02711	0.0184444	0.13581	0.0256657		28	0	28	0	SPV_RS06825	0.997085	0.00825043	0.0908319	0.0174806		27	0	27	0	0.03	53	0.967	0.338	proteinase	SPV_1278	cppA	SPD_1278	SP_1449	SPT_0825	C3-degrading proteinase	VARIOUS	Intracellular	GENETIC INFORMATION PROCESSING			Folding, sorting, degradation		CppA	#9600FA	SPV_RS06825	CDS	0.122998	FALSE	rpoC30	0.390106
SPV_RS01270	0.995691	0.0411967	0.20297	0.0383577		28	1	27	0	SPV_RS01270	1.03721	0.0211253	0.145346	0.0274677		28	1	27	0	-0.042	54	0.88	0.383	PTS sugar transporter subunit IIB	SPV_0233	.	SPD_0233	SP_0249	SPT_0297	PTS system, IIB component	TRANSPORT	Membrane	ENVIRONMENTAL INFORMATION PROCESSING	METABOLISM		Membrane transport	Carbohydrate metabolism	CelA	#FF64E1	SPV_RS01270	CDS	0.130435	FALSE	rpoC30	-0.388503
SPV_RS02925	1.02822	0.00297092	0.0545061	0.0103007		28	0	28	0	SPV_RS02925	1.01324	0.00522598	0.072291	0.0136617		28	0	28	0	0.015	54	0.875	0.385	M42 family peptidase	SPV_0547	.	SPD_0547	SP_0627	SPT_0652	conserved hypothetical protein	UNKNOWN	Intracellular	GENETIC INFORMATION PROCESSING	METABOLISM		Folding, sorting, degradation	Amino acid metabolism		#9600FA	SPV_RS02925	CDS	0.131436	FALSE	rpoC30	0.227896
SPV_RS02035	1.0645	0.00811492	0.0900828	0.0170241		28	0	28	0	SPV_RS02035	1.04543	0.00594045	0.0770743	0.0145657		28	0	28	0	0.019	54	0.851	0.398	aspartate kinase	SPV_0377	lysC	SPD_0377	SP_0413	SPT_0450	aspartate kinase	AMINO ACID METABOLSIM	Intracellular	METABOLISM			Amino acid metabolism			#FFFF00	SPV_RS02035	CDS	0.133438	FALSE	rpoC30	0.271152
SPV_RS03355	1.02745	0.0345104	0.18577	0.0351072		28	0	28	0	SPV_RS03355	0.999519	0.00841977	0.0917593	0.0173409		28	0	28	0	0.028	54	0.713	0.479	hydroxyethylthiazole kinase	SPV_0623	thiM-1	SPD_0623	SP_0717	SPT_0733	hydroxyethylthiazole kinase	AMINO ACID METABOLSIM	Intracellular	METABOLISM			Cofactor and vitamin metabolism		thiM	#00FFCC	SPV_RS03355	CDS	0.151745	FALSE	rpoC30	0.368478
SPV_RS09110	1.00068	0.0122464	0.110663	0.0209134		28	0	28	0	SPV_RS09110	1.01933	0.0102517	0.10125	0.0188017		29	0	29	0	-0.019	55	0.663	0.51	SDR family NAD(P)-dependent oxidoreductase	SPV_1712	ydfG	SPD_1712	SP_1909	SPT_1858	oxidoreductase, short chain dehydrogenase/reductase family	UNKNOWN		METABOLISM			Various metabolism			#99FF99	SPV_RS09110	CDS	0.156608	FALSE	rpoC30	-0.13978
SPV_RS06620	1.02966	0.0168703	0.129886	0.0245461		28	0	28	0	SPV_RS06620	1.01076	0.00787752	0.0887554	0.0167732		28	0	28	0	0.019	54	0.636	0.528	oxygen-independent coproporphyrinogen III oxidase	SPV_1240	hemN	SPD_1240	SP_1409	SPT_0865	putative oxygen-independent coproporphyrinogen III oxidase	VARIOUS METABOLISM AND BIOSYNTHESIS	Intracellular	METABOLISM			Various metabolism			#99FF99	SPV_RS06620	CDS	0.159754	FALSE	rpoC30	0.271152
SPV_RS07355	1.01346	0.00779696	0.0883004	0.0166872		28	0	28	0	SPV_RS07355	1.02517	0.00483243	0.0695157	0.0131372		28	0	28	0	-0.012	54	0.551	0.584	CDF family manganese efflux transporter MntE	SPV_1384	mntE	SPD_1384	SP_1552	SPT_1494	cation efflux family protein	TRANSPORT	Membrane	ENVIRONMENTAL INFORMATION PROCESSING			Membrane transport			#FF64E1	SPV_RS07355	CDS	0.171339	FALSE	rpoC30	-0.0640823
SPV_RS02115	1.00191	0.0206559	0.143722	0.0271609		28	0	28	0	SPV_RS02115	1.01945	0.00920501	0.0959427	0.0181315		28	0	28	0	-0.018	54	0.537	0.593	biofilm-regulating peptide BriC	SPV_0391	briC	SPD_0391	SP_0429	SPT_0465	hypothetical protein	UNKNOWN		HYPOTHETICAL/UNKNOWN			Hypothetical/Unknown			#D3D3D3	SPV_RS02115	CDS	0.172769	FALSE	rpoC30	-0.128966
SPV_RS08700	1.02044	0.0202955	0.142462	0.0269228		28	0	28	0	SPV_RS08700	1.03541	0.00464323	0.0681412	0.0128775		28	0	28	0	-0.015	54	0.502	0.618	PaaI family thioesterase	SPV_1632	paaI	SPD_1632	SP_1851	SPT_1768	conserved hypothetical protein	UNKNOWN	Intracellular	METABOLISM			Various metabolism			#99FF99	SPV_RS08700	CDS	0.177203	FALSE	rpoC30	-0.0965243
SPV_RS06370	1.0353	0.0294159	0.171511	0.0324125		28	1	27	0	SPV_RS06370	1.02012	0.0133787	0.115666	0.0214787		29	0	29	0	0.015	55	0.39	0.698	peptide-methionine (R)-S-oxide reductase	SPV_1193	msrAB1	SPD_1193	SP_1359	SPT_0916	peptide methionine sulfoxide reductase	AMINO ACID METABOLSIM	Intracellular	GENETIC INFORMATION PROCESSING			Folding, sorting, degradation		MsrA/B	#9600FA	SPV_RS06370	CDS	0.19365	FALSE	rpoC30	0.227896
SPV_RS09800	1.00864	0.0310773	0.176288	0.0333152		28	0	28	0	SPV_RS09800	1.02335	0.0100097	0.100049	0.0185786		29	0	29	0	-0.015	55	0.386	0.701	L-ribulose-5-phosphate 4-epimerase	SPV_1842	ulaF	SPD_1842	SP_2033	SPT_2028	putative L-ribulose 5-phosphate 4-epimerase AraD	CARBOHYDRATE METABOLISM	Intracellular	METABOLISM			Carbohydrate metabolism		araD	#00FF00	SPV_RS09800	CDS	0.194365	FALSE	rpoC30	-0.0965243
SPV_RS05680	1.02179	0.0134967	0.116175	0.021955	recN	28	0	28	0	SPV_RS05680	1.0119	0.00717583	0.0847103	0.0154659	recN	30	0	30	0	0.01	56	0.368	0.714	DNA repair protein RecN	SPV_1062	recN	SPD_1062	SP_1202	SPT_1024	DNA repair protein RecN	DNA TURNOVER	Intracellular	GENETIC INFORMATION PROCESSING			DNA repair and editing		RecN	#FF5050	SPV_RS05680	CDS	0.197082	FALSE	rpoC30	0.173826
SPV_RS06730	1.05999	0.033558	0.183188	0.0346194		28	0	28	0	SPV_RS06730	1.05107	0.00582377	0.0763136	0.0144219		28	0	28	0	0.009	54	0.238	0.813	ApaLI family restriction endonuclease	SPV_1259	.	SPD_1259	SP_1430		ApaLI family restriction endonuclease						DNA repair and editing			#FF5050	SPV_RS06730	CDS	0.213673	FALSE	rpoC30	0.163012
SPV_RS08790	1.01681	0.0150242	0.122573	0.0231642		28	0	28	0	SPV_RS08790	1.01944	0.00856643	0.092555	0.0174913		28	0	28	0	-0.003	54	0.091	0.928	ABC transporter permease	SPV_1649	piuB	SPD_1649	SP_1869	SPT_1786	iron-compound ABC transporter, permease protein	TRANSPORT	Membrane	ENVIRONMENTAL INFORMATION PROCESSING			Membrane transport			#FF64E1	SPV_RS08790	CDS	0.236556	FALSE	rpoC30	0.0332438
SPV_RS06360	1.01401	0.0162641	0.127531	0.024101		28	0	28	0	SPV_RS06360	1.01581	0.0103426	0.101698	0.0192192		28	0	28	0	-0.002	54	0.058	0.954	ABC transporter ATP-binding protein	SPV_1191	.	SPD_1191	SP_1357	SPT_0918	ABC transporter, permease/ATP-binding protein	TRANSPORT	Membrane	ENVIRONMENTAL INFORMATION PROCESSING			Membrane transport			#FF64E1	SPV_RS06360	CDS	0.241705	FALSE	rpoC30	0.0440579
SPV_RS10220	0.930702	0.00788107	0.0887754	0.0170848		27	0	27	0	SPV_RS10220	1.03911	0.00488894	0.0699209	0.0134563		27	0	27	0	-0.108	52	4.985	7.26e-06	hypothetical protein	SPV_1930	.	SPD_1930	SP_2104	SPT_2113	hypothetical protein	UNKNOWN		HYPOTHETICAL/UNKNOWN			Hypothetical/Unknown			#D3D3D3	SPV_RS10220	CDS	0.00300343	TRUE	rpoC30	-1.10223
SPV_RS06805	0.900521	0.039638	0.199093	0.0383155		27	2	25	0	SPV_RS06805	0.71062	0.0112818	0.106216	0.0197238		29	0	29	0	0.19	54	4.407	5.02e-05	glutamine-hydrolyzing GMP synthase	SPV_1274	guaA	SPD_1274	SP_1445	SPT_0829	GMP synthase	NUCLEOTIDE METABOLSIM	Intracellular	METABOLISM			Nucleotide metabolism		GuaA	#009600	SPV_RS06805	CDS	0.0048627	TRUE	rpoC30	2.12035
SPV_RS05810	1.09741	0.0215793	0.146899	0.0282707		27	0	27	0	SPV_RS05810	0.928712	0.0436168	0.208846	0.0394682		28	1	27	0	0.169	53	3.475	0.00103	formate--tetrahydrofolate ligase	SPV_1087	fhs	SPD_1087	SP_1229	SPT_0999	formate--tetrahydrofolate ligase	CARBOHYDRATE METABOLISM	Intracellular	METABOLISM			Cofactor and vitamin metabolism		Fhs	#00FFCC	SPV_RS05810	CDS	0.0118707	TRUE	rpoC30	1.89325
SPV_RS00055	0.930112	0.0254074	0.159397	0.030676	hpt	27	0	27	0	SPV_RS00055	0.820831	0.00693182	0.0832576	0.0163282	hpt	26	0	26	0	0.109	51	3.145	0.00277	hypoxanthine phosphoribosyltransferase	SPV_0012	hpt	SPD_0012	SP_0012	SPT_0046	hypoxanthine-guanine phosphoribosyltransferase	NUCLEOTIDE METABOLSIM	Intracellular	METABOLISM			Nucleotide metabolism		HptA	#009600	SPV_RS00055	CDS	0.0168764	TRUE	rpoC30	1.24441
SPV_RS09450	0.99023	0.0200781	0.141697	0.0272696	purR	27	0	27	0	SPV_RS09450	0.907233	0.00764756	0.0874503	0.0168298	purR	27	0	27	0	0.083	52	2.59	0.0124	pur operon repressor	SPV_1776	purR	SPD_1776	SP_1979	SPT_1958	pur operon repressor	REGULATOR	Intracellular	GENETIC INFORMATION PROCESSING	METABOLISM		Transcription	Nucleotide metabolism	purR	#990000	SPV_RS09450	CDS	0.0253146	FALSE	rpoC30	0.963249
SPV_RS08525	0.904199	0.0373452	0.193249	0.0371908		27	0	27	0	SPV_RS08525	1.00032	0.00402565	0.063448	0.0122106		27	0	27	0	-0.096	52	2.456	0.0174	phosphoribosylanthranilate isomerase	SPV_1598	trpF	SPD_1598	SP_1813	SPT_1736	N-(5-phosphoribosyl)-anthranilate isomerase	AMINO ACID METABOLSIM	Intracellular	METABOLISM			Amino acid metabolism		trpF	#FFFF00	SPV_RS08525	CDS	0.0297483	FALSE	rpoC30	-0.972459
SPV_RS01960	0.939327	0.0283516	0.168379	0.0324046		27	0	27	0	SPV_RS01960	1.01824	0.00679891	0.0824555	0.0158686		27	0	27	0	-0.079	52	2.187	0.0333	PTS mannitol transporter subunit IIA	SPV_0362	mtlA2	SPD_0362	SP_0396	n.p.	PTS system, mannitol-specific IIA component	TRANSPORT	Membrane	ENVIRONMENTAL INFORMATION PROCESSING	METABOLISM		Membrane transport	Carbohydrate metabolism		#FF64E1	SPV_RS01960	CDS	0.0354691	FALSE	rpoC30	-0.788621
SPV_RS05595	1.09823	0.0254472	0.159522	0.0307		27	0	27	0	SPV_RS05595	1.01615	0.0154932	0.124472	0.0235229		28	0	28	0	0.082	53	2.122	0.0385	DeoR/GlpR transcriptional regulator	SPV_1044	lacR	SPD_1044	SP_1182	SPT_1042	lactose phosphotransferase system repressor	REGULATOR	Intracellular	GENETIC INFORMATION PROCESSING	METABOLISM		Transcription	Carbohydrate metabolism		#990000	SPV_RS05595	CDS	0.0381865	FALSE	rpoC30	0.952435
SPV_RS09465	0.798816	0.04711	0.217048	0.041771		27	3	24	0	SPV_RS09465	0.887795	0.0164416	0.128225	0.0230299		31	0	31	0	-0.089	56	1.865	0.0674	DNA recombination protein RmuC	SPV_1778	rmuC	SPD_1778	SP_1981								DNA repair and editing			#FF5050	SPV_RS09465	CDS	0.0520595	FALSE	rpoC30	-0.896761
SPV_RS03285	1.09015	0.0777295	0.2788	0.0536551		27	0	27	0	SPV_RS03285	1.01035	0.0153383	0.123848	0.0238346		27	0	27	0	0.08	52	1.359	0.18	hypothetical protein	SPV_0611	.	SPD_0611	SP_0704	SPT_0716	hypothetical protein	UNKNOWN		HYPOTHETICAL/UNKNOWN			Hypothetical/Unknown			#D3D3D3	SPV_RS03285	CDS	0.0862414	FALSE	rpoC30	0.930807
SPV_RS08420	1.01255	0.00972748	0.098628	0.018981		27	0	27	0	SPV_RS08420	1.03986	0.00372625	0.061043	0.0115361		28	0	28	0	-0.027	53	1.23	0.224	replication-associated recombination protein A	SPV_1580	.	SPD_1580	SP_1790	SPT_1717	ATPase, AAA family	PROTEIN TURNOVER	Intracellular	GENETIC INFORMATION PROCESSING			Replication		rarA	#FF0000	SPV_RS08420	CDS	0.0986842	FALSE	rpoC30	-0.226292
SPV_RS04170	1.02241	0.0150456	0.12266	0.023606		27	0	27	0	SPV_RS04170	0.983438	0.0125439	0.111999	0.0215543		27	0	27	0	0.039	52	1.219	0.228	ATP-grasp domain-containing protein	SPV_0781	.	SPD_0781	SP_0885	SPT_1316	hypothetical protein	UNKNOWN	Intracellular	HYPOTHETICAL/UNKNOWN			Hypothetical/Unknown			#D3D3D3	SPV_RS04170	CDS	0.1004	FALSE	rpoC30	0.487432
SPV_RS08925	1.0525	0.0143396	0.119748	0.0230455		27	0	27	0	SPV_RS08925	1.02009	0.00627212	0.0791967	0.0149668		28	0	28	0	0.032	53	1.18	0.243	carbohydrate ABC transporter permease	SPV_1675	msmG	SPD_1675	SP_1895	SPT_1817	sugar ABC transporter, permease protein	TRANSPORT	Membrane	ENVIRONMENTAL INFORMATION PROCESSING	METABOLISM		Membrane transport	Carbohydrate metabolism	rafG	#FF64E1	SPV_RS08925	CDS	0.104119	FALSE	rpoC30	0.411734
SPV_RS08605	0.978322	0.0129744	0.113905	0.021921		27	0	27	0	SPV_RS08605	1.00866	0.00864421	0.0929742	0.0178929		27	0	27	0	-0.03	52	1.072	0.289	hypothetical protein			SPD_1615									Hypothetical/Unknown			#D3D3D3	SPV_RS08605	CDS	0.113701	FALSE	rpoC30	-0.258735
SPV_RS02880	1.04946	0.0172292	0.13126	0.025261		27	0	27	0	SPV_RS02880	1.01893	0.00579358	0.0761156	0.0143845		28	0	28	0	0.031	53	1.05	0.298	excinuclease ABC subunit UvrC	SPV_0538	uvrC	SPD_0538	SP_0618	SPT_0643	excinuclease ABC, subunit C	DNA TURNOVER	Intracellular	GENETIC INFORMATION PROCESSING			DNA repair and editing			#FF5050	SPV_RS02880	CDS	0.114989	FALSE	rpoC30	0.40092
SPV_RS03260	1.02042	0.0404324	0.201078	0.0386975		27	0	27	0	SPV_RS03260	1.0554	0.00752078	0.0867224	0.0166897		27	0	27	0	-0.035	52	0.83	0.41	membrane protein	SPV_0606	.	SPD_0606	SP_0698	n.p.	hypothetical protein	UNKNOWN	Membrane	ENVIRONMENTAL INFORMATION PROCESSING			Membrane transport			#FF64E1	SPV_RS03260	CDS	0.137014	FALSE	rpoC30	-0.312805
SPV_RS05625	1.03075	0.0124867	0.111744	0.0215051	lacD	27	0	27	0	SPV_RS05625	1.0108	0.00367524	0.0606237	0.011667	lacD	27	0	27	0	0.02	52	0.815	0.419	tagatose-bisphosphate aldolase						tagatose-bisphosphate aldolase						Mobile element/pseudogene			#999999	SPV_RS05625	CDS	0.138444	FALSE	rpoC30	0.281966
SPV_RS09550	1.00308	0.0163285	0.127783	0.0245918		27	0	27	0	SPV_RS09550	1.02341	0.012119	0.110087	0.0211862		27	0	27	0	-0.02	52	0.626	0.534	Cof-type HAD-IIB family hydrolase	SPV_1794	.	SPD_1794	SP_1997	SPT_1977	Cof family protein	UNKNOWN	Intracellular	HYPOTHETICAL/UNKNOWN			Hypothetical/Unknown			#D3D3D3	SPV_RS09550	CDS	0.161184	FALSE	rpoC30	-0.150594
SPV_RS05390	1.08851	0.0214186	0.146351	0.0281652		27	0	27	0	SPV_RS05390	1.06862	0.0131773	0.114792	0.0220918		27	0	27	0	0.02	52	0.556	0.581	hypothetical protein						hypothetical protein						Hypothetical/Unknown			#D3D3D3	SPV_RS05390	CDS	0.170051	FALSE	rpoC30	0.281966
SPV_RS07195	1.02909	0.0205858	0.143477	0.0276122		27	0	27	0	SPV_RS07195	1.04804	0.0110985	0.105349	0.0202745		27	0	27	0	-0.019	52	0.553	0.583	cystathionine gamma-synthase	SPV_1353	metB	SPD_1353	SP_1525	SPT_1463	transulfuration enzyme family protein	VARIOUS METABOLISM AND BIOSYNTHESIS	Intracellular	METABOLISM			Amino acid metabolism		MetB	#FFFF00	SPV_RS07195	CDS	0.171053	FALSE	rpoC30	-0.13978
SPV_RS09930	0.998326	0.0300168	0.173254	0.0333427		27	0	27	0	SPV_RS09930	1.01836	0.00974854	0.0987347	0.0186591		28	0	28	0	-0.02	53	0.524	0.602	pyroglutamyl-peptidase I												Mobile element/pseudogene			#999999	SPV_RS09930	CDS	0.174771	FALSE	rpoC30	-0.150594
SPV_RS07615	1.00135	0.0160541	0.126705	0.0243844		27	0	27	0	SPV_RS07615	1.01476	0.00342765	0.0585462	0.0112672		27	0	27	0	-0.013	52	0.499	0.62	Nif3-like dinuclear metal center hexameric protein	SPV_1434	ybgI	SPD_1434	SP_1609	SPT_1550	conserved hypothetical protein	UNKNOWN		HYPOTHETICAL/UNKNOWN			Hypothetical/Unknown			#D3D3D3	SPV_RS07615	CDS	0.177775	FALSE	rpoC30	-0.0748963
SPV_RS09695	1.00726	0.0238152	0.154322	0.0296992		27	0	27	0	SPV_RS09695	1.02256	0.00939207	0.0969127	0.0186509		27	0	27	0	-0.015	52	0.437	0.664	RluA family pseudouridine synthase	SPV_1822	rluD2	SPD_1822	SP_2011	SPT_2007	ribosomal large subunit pseudouridine synthase, RluD subfamily	TRANSCRIPTION AND TRANSLATION	Intracellular	GENETIC INFORMATION PROCESSING			Translation			#960096	SPV_RS09695	CDS	0.185927	FALSE	rpoC30	-0.0965243
SPV_RS10110	0.946965	0.0160534	0.126702	0.0243838		27	1	26	0	SPV_RS10110	0.957491	0.0101595	0.100795	0.0193979		27	0	27	0	-0.011	52	0.338	0.737	cupin	SPV_1907	.	SPD_1907	SP_2081	SPT_2091	conserved hypothetical protein	UNKNOWN		HYPOTHETICAL/UNKNOWN			Hypothetical/Unknown			#D3D3D3	SPV_RS10110	CDS	0.200229	FALSE	rpoC30	-0.0532683
SPV_RS10750	0.901919	0.015741	0.125463	0.0241454		27	0	27	0	SPV_RS10750	0.893291	0.011175	0.105712	0.0203442		27	0	27	0	0.009	52	0.273	0.786	DHH family phosphoesterase	SPV_2032	pde1	SPD_2032	SP_2205	SPT_2223	DHH subfamily 1 protein	REGULATOR		HYPOTHETICAL/UNKNOWN			Hypothetical/Unknown			#D3D3D3	SPV_RS10750	CDS	0.209525	FALSE	rpoC30	0.163012
SPV_RS03960	1.02984	0.00865273	0.0930201	0.0179017	deoA	27	0	27	0	SPV_RS03960	1.02404	0.00867636	0.093147	0.0179261	deoA	27	0	27	0	0.006	52	0.229	0.82	pyrimidine-nucleoside phosphorylase	SPV_0736	pdp	SPD_0736	SP_0842	SPT_1361	pyrimidine-nucleoside phosphorylase	NUCLEOTIDE METABOLSIM	Intracellular	METABOLISM			Nucleotide metabolism		pyn	#009600	SPV_RS03960	CDS	0.21496	FALSE	rpoC30	0.13057
SPV_RS07480	1.00944	0.0205	0.143178	0.0275546		27	0	27	0	SPV_RS07480	1.01638	0.00951162	0.0975275	0.0191267		26	0	26	0	-0.007	51	0.207	0.837	class I SAM-dependent methyltransferase	SPV_1408	.	SPD_1408	SP_1578	SPT_1519	putative methyltransferase	UNKNOWN		HYPOTHETICAL/UNKNOWN			Hypothetical/Unknown			#D3D3D3	SPV_RS07480	CDS	0.219251	FALSE	rpoC30	-0.0100122
SPV_RS03515	1.02739	0.0155925	0.12487	0.0240312		27	0	27	0	SPV_RS03515	1.03297	0.00524479	0.0724209	0.0136863		28	0	28	0	-0.006	53	0.202	0.841	branched-chain amino acid ABC transporter permease	SPV_0654	livM	SPD_0654	SP_0751	SPT_0765	branched-chain amino acid ABC transporter, permease protein	TRANSPORT	Membrane	ENVIRONMENTAL INFORMATION PROCESSING	METABOLISM		Membrane transport	Amino acid metabolism	livM	#FF64E1	SPV_RS03515	CDS	0.219966	FALSE	rpoC30	0.000801799
SPV_RS08890	0.996074	0.0213166	0.146002	0.0280981		27	0	27	0	SPV_RS08890	0.989162	0.0108552	0.104188	0.0200511		27	0	27	0	0.007	52	0.2	0.842	ABC transporter ATP-binding protein	SPV_1668	amiE	SPD_1668	SP_1888	SPT_1810	oligopeptide ABC transporter, ATP-binding protein AmiE	TRANSPORT	Membrane	ENVIRONMENTAL INFORMATION PROCESSING			Membrane transport		amiE	#FF64E1	SPV_RS08890	CDS	0.220395	FALSE	rpoC30	0.141384
SPV_RS04360	1.00697	0.0132243	0.114997	0.0221312	aguB	27	0	27	0	SPV_RS04360	1.00487	0.0116762	0.108057	0.0207955	aguB	27	0	27	0	0.002	52	0.069	0.945	N-carbamoylputrescine amidase	SPV_0815	.	SPD_0815	SP_0922	SPT_1277	carbon-nitrogen hydrolase family protein	AMINO ACID METABOLSIM	Intracellular	METABOLISM			Various metabolism			#99FF99	SPV_RS04360	CDS	0.240275	FALSE	rpoC30	0.0873139
SPV_RS08755	1.05302	0.0324244	0.180068	0.0346541		27	0	27	0	SPV_RS08755	1.05506	0.0100378	0.100189	0.0192813		27	0	27	0	-0.002	52	0.052	0.959	ABC transporter ATP-binding protein	SPV_1643	proV	SPD_1643	SP_1861	SPT_1779	choline transporter	TRANSPORT	Membrane	ENVIRONMENTAL INFORMATION PROCESSING			Membrane transport		proV	#FF64E1	SPV_RS08755	CDS	0.242849	FALSE	rpoC30	0.0440579
SPV_RS00840	1.25381	0.0486632	0.220597	0.0432627		26	1	25	0	SPV_RS00840	1.02704	0.01948	0.139571	0.0273721		26	1	25	0	0.227	50	4.429	5.15e-05	amino acid ABC transporter substrate-binding protein	SPV_0150	gshT	SPD_0150	SP_0148	SPT_0195	ABC transporter, substrate-binding protein	TRANSPORT	Membrane	ENVIRONMENTAL INFORMATION PROCESSING			Membrane transport			#FF64E1	SPV_RS00840	CDS	0.00514874	TRUE	rpoC30	2.52047
SPV_RS10670	0.914006	0.0161437	0.127058	0.0249181		26	0	26	0	SPV_RS10670	1.00675	0.00872372	0.0934008	0.0170526		30	0	30	0	-0.093	54	3.072	0.00333	choline-binding protein CbpA	SPV_2017	cbpA	SPD_2017	SP_2190	SPT_2208	choline binding protein A	VARIOUS	Cell Wall	CELLULAR PROCESSES			Cellular community		cbpA	#0064C8	SPV_RS10670	CDS	0.0180206	FALSE	rpoC30	-0.940017
SPV_RS08885	1.00838	0.0157514	0.125505	0.0246135		26	0	26	0	SPV_RS08885	0.957929	0.00602131	0.0775971	0.0149336		27	0	27	0	0.05	51	1.752	0.0857	ABC transporter ATP-binding protein	SPV_1667	amiF	SPD_1667	SP_1887	SPT_1809	oligopeptide ABC transporter, ATP-binding protein AmiF	TRANSPORT	Membrane	ENVIRONMENTAL INFORMATION PROCESSING			Membrane transport		amiF	#FF64E1	SPV_RS08885	CDS	0.0576373	FALSE	rpoC30	0.606387
SPV_RS10150	0.930281	0.0294088	0.17149	0.0336319		26	0	26	0	SPV_RS10150	0.993756	0.00603877	0.0777095	0.0152401		26	0	26	0	-0.063	50	1.719	0.0918	hypothetical protein	SPV_1915	.	SPD_1915	SP_2089								Hypothetical/Unknown			#D3D3D3	SPV_RS10150	CDS	0.0607838	FALSE	rpoC30	-0.615597
SPV_RS10170	0.988082	0.0149333	0.122202	0.0239658		26	0	26	0	SPV_RS10170	1.03304	0.00489883	0.0699916	0.0137265		26	0	26	0	-0.045	50	1.628	0.11	rhomboid family intramembrane serine protease	SPV_1920	.	SPD_1920	SP_2094	SPT_2103	conserved hypothetical protein	UNKNOWN	Membrane	GENETIC INFORMATION PROCESSING			Folding, sorting, degradation			#9600FA	SPV_RS10170	CDS	0.0666476	FALSE	rpoC30	-0.420945
SPV_RS00490	0.979729	0.016498	0.128445	0.0251901		26	0	26	0	SPV_RS00490	1.01978	0.0071358	0.0844737	0.0168947		25	0	25	0	-0.04	49	1.32	0.193	rhodanese-related sulfurtransferase	SPV_0091	.	SPD_0091	SP_0095	SPT_0125	conserved hypothetical protein	UNKNOWN	Intracellular	METABOLISM			Various metabolism			#99FF99	SPV_RS00490	CDS	0.090389	FALSE	rpoC30	-0.366875
SPV_RS05495	1.06608	0.00929657	0.0964187	0.0189093		26	0	26	0	SPV_RS05495	1.0366	0.00600517	0.0774931	0.0151976		26	0	26	0	0.029	50	1.215	0.23	4-hydroxy-tetrahydrodipicolinate synthase	SPV_0901	dapA	SPD_0901	SP_1014	SPT_1068	dihydrodipicolinate synthase	AMINO ACID METABOLSIM	Intracellular	METABOLISM			Amino acid metabolism		dapA	#FFFF00	SPV_RS05495	CDS	0.100973	FALSE	rpoC30	0.379292
SPV_RS10265	0.880843	0.00937562	0.0968278	0.0189895		26	0	26	0	SPV_RS10265	0.838773	0.0254862	0.159644	0.0313087		26	1	25	0	0.042	50	1.149	0.256	maltodextrose utilization protein MalA	SPV_1937	malA	SPD_1937	SP_2111	SPT_2119	malA protein	CARBOHYDRATE METABOLISM	Intracellular	METABOLISM			Carbohydrate metabolism		malA	#00FF00	SPV_RS10265	CDS	0.107408	FALSE	rpoC30	0.519874
SPV_RS08930	1.05408	0.0245458	0.156671	0.0307257		26	0	26	0	SPV_RS08930	1.01356	0.0119048	0.109109	0.021398		26	0	26	0	0.041	50	1.082	0.284	sugar ABC transporter permease	SPV_1676	msmF	SPD_1676	SP_1896	SPT_1818	sugar ABC transporter, permease protein	TRANSPORT	Membrane	ENVIRONMENTAL INFORMATION PROCESSING	METABOLISM		Membrane transport	Carbohydrate metabolism	rafF	#FF64E1	SPV_RS08930	CDS	0.112843	FALSE	rpoC30	0.50906
SPV_RS06170	1.07052	0.016194	0.127256	0.0249569		26	0	26	0	SPV_RS06170	1.0392	0.00745664	0.0863518	0.016935		26	0	26	0	0.031	50	1.038	0.304	NADP-specific glutamate dehydrogenase	SPV_1158	gdhA	SPD_1158	SP_1306	SPT_0923	NADP-specific glutamate dehydrogenase	AMINO ACID METABOLSIM	Intracellular	METABOLISM			Amino acid metabolism		GdhA	#FFFF00	SPV_RS06170	CDS	0.116419	FALSE	rpoC30	0.40092
SPV_RS07320	0.990509	0.057443	0.239673	0.0470037		26	1	25	0	SPV_RS07320	1.0422	0.0128326	0.113281	0.0218009		27	0	27	0	-0.052	51	0.998	0.323	peroxide stress protein YaaA	SPV_1378	yaaA	SPD_1378	SP_1547	SPT_1488	conserved hypothetical protein	UNKNOWN		HYPOTHETICAL/UNKNOWN			Hypothetical/Unknown			#D3D3D3	SPV_RS07320	CDS	0.118993	FALSE	rpoC30	-0.496643
SPV_RS07895	0.998018	0.0191179	0.138267	0.0271165		26	0	26	0	SPV_RS07895	1.02658	0.0123757	0.111246	0.0218171		26	0	26	0	-0.029	50	0.821	0.416	MurR/RpiR family transcriptional regulator	SPV_1487	nanR	SPD_1487	SP_1674	SPT_1613	putative phosphosugar-binding transcriptional regulator	REGULATOR	Intracellular	GENETIC INFORMATION PROCESSING			Transcription			#990000	SPV_RS07895	CDS	0.137729	FALSE	rpoC30	-0.247921
SPV_RS03730	1.0154	0.0117217	0.108267	0.0212328		26	0	26	0	SPV_RS03730	0.992327	0.0112318	0.10598	0.0200283		28	0	28	0	0.023	52	0.79	0.433	aldo/keto reductase family oxidoreductase	SPV_0693	.	SPD_0693	SP_0791	SPT_1408	oxidoreductase, aldo/keto reductase family	UNKNOWN	Intracellular	METABOLISM			Various metabolism		ydhF	#99FF99	SPV_RS03730	CDS	0.140732	FALSE	rpoC30	0.314408
SPV_RS01940	0.995139	0.0260329	0.161347	0.0316428		26	0	26	0	SPV_RS01940	1.0236	0.00831634	0.091194	0.017234		28	0	28	0	-0.028	52	0.79	0.433	choline-binding protein CbpF	SPV_0357	cbpK	SPD_0357	SP_0391	n.p.	choline binding protein F	VARIOUS	Cell Wall	HYPOTHETICAL/UNKNOWN			Hypothetical/Unknown			#D3D3D3	SPV_RS01940	CDS	0.140875	FALSE	rpoC30	-0.237106
SPV_RS01285	1.00196	0.014467	0.120279	0.0235886		26	0	26	0	SPV_RS01285	1.02527	0.00995432	0.0997713	0.019201		27	0	27	0	-0.023	51	0.766	0.447	fructose-6-phosphate aldolase	SPV_0236	talC	SPD_0236	SP_0252	SPT_0300	transaldolase family protein	AMINO ACID METABOLSIM	Intracellular	METABOLISM			Carbohydrate metabolism			#00FF00	SPV_RS01285	CDS	0.143307	FALSE	rpoC30	-0.183036
SPV_RS05425	1.0749	0.0194584	0.139493	0.0273569		26	0	26	0	SPV_RS05425	1.04952	0.0109065	0.104434	0.0204813		26	0	26	0	0.025	50	0.743	0.461	hypothetical protein						hypothetical protein						Hypothetical/Unknown			#D3D3D3	SPV_RS05425	CDS	0.146596	FALSE	rpoC30	0.336036
SPV_RS03375	1.02948	0.0183549	0.13548	0.0265699		26	0	26	0	SPV_RS03375	1.00692	0.00598524	0.0773644	0.0148888		27	0	27	0	0.023	51	0.74	0.462	ABC transporter ATP-binding protein	SPV_0626	ykoD	SPD_0626	SP_0720	SPT_0736	ABC transporter, ATP-binding protein	TRANSPORT	Membrane	ENVIRONMENTAL INFORMATION PROCESSING	METABOLISM		Membrane transport	Cofactor and vitamin metabolism	ykoD	#FF64E1	SPV_RS03375	CDS	0.146882	FALSE	rpoC30	0.314408
SPV_RS03080	1.06148	0.0340726	0.184588	0.0362006		26	0	26	0	SPV_RS03080	1.03366	0.00598398	0.0773562	0.0151708		26	0	26	0	0.028	50	0.709	0.482	cytochrome c biogenesis protein CcdA	SPV_0571	ccdA-1	SPD_0571	SP_0658	SPT_0682	cytochrome c-type biogenesis protein CcdA	UNKNOWN	Membrane	METABOLISM			Cofactor and vitamin metabolism		ccdA	#00FFCC	SPV_RS03080	CDS	0.152317	FALSE	rpoC30	0.368478
SPV_RS08535	1.0085	0.0535788	0.231471	0.0453952	trpD	26	0	26	0	SPV_RS08535	1.03414	0.00415519	0.0644608	0.0124055	trpD	27	0	27	0	-0.026	51	0.545	0.588	anthranilate phosphoribosyltransferase	SPV_1600	trpD	SPD_1600	SP_1815	SPT_1738	anthranilate phosphoribosyltransferase	AMINO ACID METABOLSIM	Intracellular	METABOLISM			Amino acid metabolism		trpD	#FFFF00	SPV_RS08535	CDS	0.171768	FALSE	rpoC30	-0.215478
SPV_RS00845	0.958187	0.00967785	0.098376	0.0192931		26	0	26	0	SPV_RS00845	0.944512	0.0075007	0.0866066	0.0166674		27	0	27	0	0.014	51	0.536	0.594	MetQ/NlpA family ABC transporter substrate-binding protein	SPV_0151	metQ	SPD_0151	SP_0149	SPT_0196	lipoprotein	TRANSPORT	Membrane	ENVIRONMENTAL INFORMATION PROCESSING			Membrane transport			#FF64E1	SPV_RS00845	CDS	0.173341	FALSE	rpoC30	0.217082
SPV_RS06830	1.0139	0.0146118	0.120879	0.0237064		26	0	26	0	SPV_RS06830	0.999702	0.00669811	0.081842	0.0160505		26	0	26	0	0.014	50	0.496	0.622	1-alkyl-2-acetylglycerophosphocholine esterase	SPV_1279	.	SPD_1279	SP_1450	SPT_0824	putative platelet activating factor	VARIOUS	Extracellular	METABOLISM			Various metabolism			#99FF99	SPV_RS06830	CDS	0.178204	FALSE	rpoC30	0.217082
SPV_RS01540	1.06959	0.107668	0.328128	0.0643512		26	0	26	0	SPV_RS01540	1.0371	0.0108131	0.103986	0.0200122		27	0	27	0	0.032	51	0.482	0.632	hypothetical protein	SPV_0282	.	SPD_0282	SP_0309	SPT_0359	hypothetical protein	UNKNOWN		HYPOTHETICAL/UNKNOWN			Hypothetical/Unknown			#D3D3D3	SPV_RS01540	CDS	0.180063	FALSE	rpoC30	0.411734
SPV_RS02010	1.03444	0.0341621	0.18483	0.0362481		26	0	26	0	SPV_RS02010	1.01893	0.00573966	0.0757605	0.0148579		26	0	26	0	0.016	50	0.396	0.694	sodium:alanine symporter family protein	SPV_0372	glyP	SPD_0372	SP_0408	SPT_0445	sodium:alanine symporter family protein	TRANSPORT	Membrane	ENVIRONMENTAL INFORMATION PROCESSING	ENVIRONMENTAL INFORMATION PROCESSING		Membrane transport			#FF64E1	SPV_RS02010	CDS	0.192649	FALSE	rpoC30	0.23871
SPV_RS03750	1.02324	0.0108002	0.103924	0.0203812		26	0	26	0	SPV_RS03750	1.01469	0.00552581	0.0743358	0.0145784		26	0	26	0	0.009	50	0.341	0.734	GNAT family N-acetyltransferase	SPV_0697	.	SPD_0697	.	n.p.	GNAT family acetyltransferase	VARIOUS METABOLISM AND BIOSYNTHESIS	Intracellular	METABOLISM			Various metabolism			#99FF99	SPV_RS03750	CDS	0.1998	FALSE	rpoC30	0.163012
SPV_RS02975	1.02207	0.0181439	0.134699	0.0264167		26	0	26	0	SPV_RS02975	1.01138	0.00764735	0.0874491	0.0171502		26	0	26	0	0.011	50	0.339	0.736	multidrug ABC transporter permease	SPV_0556	.	SPD_0556	SP_0638	SPT_0663	conserved hypothetical protein	UNKNOWN	Membrane	ENVIRONMENTAL INFORMATION PROCESSING			Membrane transport			#FF64E1	SPV_RS02975	CDS	0.200086	FALSE	rpoC30	0.18464
SPV_RS06615	1.02121	0.0153677	0.123967	0.0243119		26	0	26	0	SPV_RS06615	1.0314	0.00929694	0.0964207	0.0189096		26	0	26	0	-0.01	50	0.331	0.742	acyl-[acyl-carrier-protein] thioesterase	SPV_1239	.	SPD_1239	SP_1408	SPT_0866	putative acyl-ACP thioesterase	LIPOPROTEIN	Intracellular	METABOLISM			Lipid metabolism			#669900	SPV_RS06615	CDS	0.201373	FALSE	rpoC30	-0.0424543
SPV_RS06665	1.03836	0.0208948	0.14455	0.0283486		26	0	26	0	SPV_RS06665	1.03128	0.0115449	0.107447	0.0210721		26	0	26	0	0.007	50	0.201	0.842	hypothetical protein						hypothetical protein						Mobile element/pseudogene			#999999	SPV_RS06665	CDS	0.220252	FALSE	rpoC30	0.141384
SPV_RS04985	1.07989	0.0196178	0.140063	0.0274687		26	0	26	0	SPV_RS04985	1.07622	0.00928279	0.0963473	0.018542		27	0	27	0	0.004	51	0.111	0.912	ABC transporter ATP-binding protein	SPV_0998	.	SPD_0998	SP_1114	SPT_1160	ABC transporter, ATP-binding protein	TRANSPORT	Membrane	ENVIRONMENTAL INFORMATION PROCESSING			Membrane transport			#FF64E1	SPV_RS04985	CDS	0.23341	FALSE	rpoC30	0.108942
SPV_RS03705	1.04638	0.0266441	0.16323	0.0320121		26	0	26	0	SPV_RS03705	1.04311	0.00365097	0.0604232	0.01185		26	0	26	0	0.003	50	0.096	0.924	FtsX-like permease family protein	SPV_0688	.	SPD_0688	SP_0787	SPT_1413	conserved hypothetical protein	TRANSPORT	Membrane	ENVIRONMENTAL INFORMATION PROCESSING	CELLULAR PROCESSES		Membrane transport	Antibiotic response/sensing		#FF64E1	SPV_RS03705	CDS	0.235555	FALSE	rpoC30	0.0981279
SPV_RS06215	1.02485	0.0380858	0.195156	0.0382732		26	1	25	0	SPV_RS06215	1.02192	0.0114548	0.107027	0.0209898		26	0	26	0	0.003	50	0.067	0.947	phosphatidylglycerophosphatase A	SPV_1165	.	SPD_1165	.	n.p.	hypothetical protein	VARIOUS METABOLISM AND BIOSYNTHESIS		HYPOTHETICAL/UNKNOWN			Hypothetical/Unknown			#D3D3D3	SPV_RS06215	CDS	0.240847	FALSE	rpoC30	0.0981279
SPV_RS08045	1.01491	0.0287786	0.169642	0.0332696		26	1	25	0	SPV_RS08045	1.01293	0.0110681	0.105205	0.0206324		26	0	26	0	0.002	50	0.05	0.96	hypothetical protein	SPV_1515	.	SPD_1515	SP_1705	SPT_1643	hypothetical protein	UNKNOWN		HYPOTHETICAL/UNKNOWN			Hypothetical/Unknown			#D3D3D3	SPV_RS08045	CDS	0.242992	FALSE	rpoC30	0.0873139
SPV_RS07900	1.03153	0.0181426	0.134694	0.0264158		26	0	26	0	SPV_RS07900	1.03012	0.00364741	0.0603938	0.0118442		26	0	26	0	0.001	50	0.048	0.962	ROK family protein	SPV_1488	nanK	SPD_1488	SP_1675	SPT_1614	ROK family protein	CARBOHYDRATE METABOLISM	Intracellular	METABOLISM			Carbohydrate metabolism			#00FF00	SPV_RS07900	CDS	0.243278	FALSE	rpoC30	0.0764999
SPV_RS10640	0.982662	0.0338356	0.183944	0.0360745		26	0	26	0	SPV_RS10640	0.982414	0.0105584	0.102754	0.0201518		26	0	26	0	0	50	0.006	0.995	aquaporin family protein	SPV_2011	glpF	SPD_2011	SP_2184	SPT_2199	glycerol uptake facilitator protein	TRANSPORT	Membrane	ENVIRONMENTAL INFORMATION PROCESSING			Membrane transport		glpF	#FF64E1	SPV_RS10640	CDS	0.249571	FALSE	rpoC30	0.0656859
SPV_RS10665	0.899945	0.0238385	0.154397	0.0308795		25	0	25	0	SPV_RS10665	0.993005	0.0109304	0.104549	0.0209097		25	0	25	0	-0.093	48	2.495	0.0161	tRNA dihydrouridine synthase DusB	SPV_2016	.	SPD_2016	SP_2189	SPT_2204	putative TIM-barrel protein, NifR3 family	UNKNOWN	Intracellular	GENETIC INFORMATION PROCESSING			Translation			#960096	SPV_RS10665	CDS	0.027746	FALSE	rpoC30	-0.940017
SPV_RS06960	0.978386	0.0161101	0.126926	0.0253851		25	0	25	0	SPV_RS06960	0.895499	0.0184821	0.135949	0.0271898		25	0	25	0	0.083	48	2.228	0.0306	elongation factor Tu												Translation			#960096	SPV_RS06960	CDS	0.0340389	FALSE	rpoC30	0.963249
SPV_RS10850	0.888259	0.018636	0.136514	0.0273027		25	0	25	0	SPV_RS10850	0.964392	0.0142811	0.119504	0.0221913		29	0	29	0	-0.076	52	2.164	0.0351	insulinase family protein	SPV_2051	.	SPD_2051	SP_2224	SPT_2242	peptidase, M16 family	UNKNOWN	Intracellular	GENETIC INFORMATION PROCESSING			Folding, sorting, degradation			#9600FA	SPV_RS10850	CDS	0.0363272	FALSE	rpoC30	-0.756179
SPV_RS10945	0.874019	0.0382436	0.19556	0.0391119		25	0	25	0	SPV_RS10945	0.967608	0.0103326	0.101649	0.0203298		25	0	25	0	-0.094	48	2.123	0.0389	ParB/RepB/Spo0J family partition protein	SPV_2069	parB	SPD_2069	SP_2240	SPT_2261	spspoJ protein	UNKNOWN	Intracellular	CELLULAR PROCESSES	GENETIC INFORMATION PROCESSING		Cell division	Replication		#0000C8	SPV_RS10945	CDS	0.0387586	FALSE	rpoC30	-0.950831
SPV_RS04835	1.07158	0.0203868	0.142782	0.0285564		25	0	25	0	SPV_RS04835	1.01298	0.00925301	0.0961925	0.0192385		25	0	25	0	0.059	48	1.702	0.0952	lipoate--protein ligase	SPV_1024	lplA	SPD_1024	SP_1160	SPT_1186	putative lipoate-protein ligase	LIPOPROTEIN	Intracellular	METABOLISM			Lipid metabolism			#669900	SPV_RS04835	CDS	0.0620709	FALSE	rpoC30	0.703713
SPV_RS03445	0.99941	0.0116783	0.108066	0.0216133	manA	25	0	25	0	SPV_RS03445	1.04256	0.00551641	0.0742725	0.014566	manA	26	0	26	0	-0.043	49	1.656	0.104	mannose-6-phosphate isomerase, class I	SPV_0641	manA	SPD_0641	SP_0736	SPT_0752	mannose-6-phosphate isomerase	CARBOHYDRATE METABOLISM	Intracellular	METABOLISM			Carbohydrate metabolism		manA	#00FF00	SPV_RS03445	CDS	0.0653604	FALSE	rpoC30	-0.399317
SPV_RS02425	0.951054	0.0222876	0.14929	0.029858		25	0	25	0	SPV_RS02425	1.00176	0.00581319	0.0762443	0.0152489		25	0	25	0	-0.051	48	1.512	0.137	integrase	SPV_0452	creX	SPD_0452	SP_0506		integrase						Mobile element/pseudogene			#999999	SPV_RS02425	CDS	0.0740847	FALSE	rpoC30	-0.485829
SPV_RS00790	0.987226	0.0236495	0.153784	0.0307568		25	0	25	0	SPV_RS00790	1.04144	0.0112524	0.106078	0.0212155		25	0	25	0	-0.054	48	1.451	0.153	hypothetical protein						hypothetical protein						Hypothetical/Unknown			#D3D3D3	SPV_RS00790	CDS	0.0790904	FALSE	rpoC30	-0.518271
SPV_RS06270	1.11903	0.113727	0.337234	0.0674468		25	0	25	0	SPV_RS06270	1.02066	0.0042549	0.0652296	0.0130459		25	0	25	0	0.098	48	1.432	0.159	hypothetical protein						hypothetical protein						Hypothetical/Unknown			#D3D3D3	SPV_RS06270	CDS	0.0815217	FALSE	rpoC30	1.12546
SPV_RS05630	1.0799	0.0356821	0.188897	0.0377794		25	0	25	0	SPV_RS05630	1.02315	0.00624923	0.0790521	0.0158104		25	0	25	0	0.057	48	1.386	0.172	tagatose-6-phosphate kinase	SPV_1051	lacC	SPD_1051	SP_1191	SPT_1035	tagatose-6-phosphate kinase	CARBOHYDRATE METABOLISM	Intracellular	METABOLISM			Carbohydrate metabolism		lacC	#00FF00	SPV_RS05630	CDS	0.0845252	FALSE	rpoC30	0.682085
SPV_RS00475	0.979324	0.0179538	0.133992	0.0267983		25	0	25	0	SPV_RS00475	1.02119	0.00676476	0.0822482	0.0164496		25	0	25	0	-0.042	48	1.331	0.189	carbohydrate ABC transporter permease	SPV_0089	.	SPD_0089	SP_0091	SPT_0123	ABC transporter, permease protein	TRANSPORT	Membrane	ENVIRONMENTAL INFORMATION PROCESSING			Membrane transport		UgpE	#FF64E1	SPV_RS00475	CDS	0.0893879	FALSE	rpoC30	-0.388503
SPV_RS08825	0.905974	0.00972699	0.0986255	0.0197251		25	0	25	0	SPV_RS08825	0.864067	0.0153168	0.123761	0.0247522		25	0	25	0	0.042	48	1.324	0.192	segregation/condensation protein A	SPV_1656	scpA	SPD_1656	SP_1876	SPT_1793	segregation and condensation protein A	CELL DIVISION	Intracellular	CELLULAR PROCESSES			Cell division		scpA	#0000C8	SPV_RS08825	CDS	0.090103	FALSE	rpoC30	0.519874
SPV_RS08685	1.00814	0.00744875	0.0863061	0.0172612		25	0	25	0	SPV_RS08685	1.02859	0.00592882	0.0769988	0.0153998		25	0	25	0	-0.02	48	0.884	0.381	purine permease	SPV_1629	pbuX	SPD_1629	SP_1848	SPT_1765	xanthine permease	TRANSPORT	Membrane	ENVIRONMENTAL INFORMATION PROCESSING	METABOLISM		Membrane transport	Nucleotide metabolism	pbuX	#FF64E1	SPV_RS08685	CDS	0.130006	FALSE	rpoC30	-0.150594
SPV_RS07995	1.00171	0.0311332	0.176446	0.0352892		25	0	25	0	SPV_RS07995	0.963642	0.0156208	0.124983	0.0249966		25	0	25	0	0.038	48	0.88	0.383	acetylxylan esterase	SPV_1506	axe1	SPD_1506	SP_1695	n.p.	putative acetyl xylan esterase	UNKNOWN		METABOLISM			Carbohydrate metabolism			#00FF00	SPV_RS07995	CDS	0.130578	FALSE	rpoC30	0.476618
SPV_RS05735	1.03823	0.0142195	0.119246	0.0238491		25	0	25	0	SPV_RS05735	1.01509	0.00659307	0.0811977	0.0162395		25	0	25	0	0.023	48	0.802	0.427	DUF2130 domain-containing protein	SPV_1072	.	SPD_1072	SP_1213	SPT_1015	conserved domain protein	UNKNOWN		HYPOTHETICAL/UNKNOWN			Hypothetical/Unknown			#D3D3D3	SPV_RS05735	CDS	0.139302	FALSE	rpoC30	0.314408
SPV_RS05950	1.08039	0.150827	0.388365	0.077673		25	1	24	0	SPV_RS05950	1.02186	0.00627734	0.0792297	0.0158459		25	0	25	0	0.059	48	0.738	0.464	2-isopropylmalate synthase						2-isopropylmalate synthase						Mobile element/pseudogene			#999999	SPV_RS05950	CDS	0.147454	FALSE	rpoC30	0.703713
SPV_RS04150	1.07124	0.0248845	0.157748	0.0315497		25	0	25	0	SPV_RS04150	1.04616	0.0043468	0.0659303	0.0131861		25	0	25	0	0.025	48	0.733	0.467	cysteine desulfurase	SPV_0776	.	SPD_0776	SP_0880	SPT_1321	aminotransferase, class-V	AMINO ACID METABOLSIM	Intracellular	METABOLISM			Amino acid metabolism		nifS	#FFFF00	SPV_RS04150	CDS	0.148741	FALSE	rpoC30	0.336036
SPV_RS06070	1.05514	0.0183575	0.13549	0.027098		25	0	25	0	SPV_RS06070	1.03256	0.00829255	0.0910634	0.0182127		25	0	25	0	0.023	48	0.692	0.492	zinc metalloprotease HtpX	SPV_1138	htpX	SPD_1138	SP_1283	SPT_0944	heat shock protein HtpX	VARIOUS	Membrane	GENETIC INFORMATION PROCESSING			Folding, sorting, degradation		HtpX	#9600FA	SPV_RS06070	CDS	0.154462	FALSE	rpoC30	0.314408
SPV_RS01320	0.964357	0.0120837	0.109926	0.0219852		25	0	25	0	SPV_RS01320	0.983672	0.00877519	0.093676	0.0187352		25	0	25	0	-0.019	48	0.669	0.507	nucleotidyltransferase family protein	SPV_0242	.	SPD_0242	SP_0260	n.p.	conserved hypothetical protein	UNKNOWN		HYPOTHETICAL/UNKNOWN			Hypothetical/Unknown			#D3D3D3	SPV_RS01320	CDS	0.156465	FALSE	rpoC30	-0.13978
SPV_RS02920	0.965611	0.0197785	0.140636	0.0281272	brnQ	25	0	25	0	SPV_RS02920	0.946736	0.00857445	0.0925984	0.0185197	brnQ	25	0	25	0	0.019	48	0.56	0.578	branched-chain amino acid transport system II carrier protein	SPV_0546	brnQ	SPD_0546	SP_0626	SPT_0651	branched-chain amino acid transport system II carrier protein	TRANSPORT	Membrane	ENVIRONMENTAL INFORMATION PROCESSING	METABOLISM		Membrane transport	Amino acid metabolism	brnQ	#FF64E1	SPV_RS02920	CDS	0.169765	FALSE	rpoC30	0.271152
SPV_RS08610	1.00996	0.0145009	0.12042	0.0240839		25	0	25	0	SPV_RS08610	0.993076	0.0109505	0.104645	0.0209289		25	0	25	0	0.017	48	0.529	0.599	hypothetical protein			SPD_1616									Hypothetical/Unknown			#D3D3D3	SPV_RS08610	CDS	0.174628	FALSE	rpoC30	0.249524
SPV_RS07265	0.995599	0.00894508	0.0945784	0.0189157		25	0	25	0	SPV_RS07265	1.00689	0.0079012	0.0888887	0.0171066		27	0	27	0	-0.011	50	0.443	0.66	bifunctional Cof-type HAD-IIB family hydrolase/peptidylprolyl isomerase	SPV_1367	.	SPD_1367	SP_1538	SPT_1476	Cof family protein/peptidyl-prolyl cis-trans isomerase, cyclophilin type	UNKNOWN	Intracellular	METABOLISM			Various metabolism			#99FF99	SPV_RS07265	CDS	0.185355	FALSE	rpoC30	-0.0532683
SPV_RS03305	1.0296	0.0115295	0.107375	0.0214751		25	0	25	0	SPV_RS03305	1.02191	0.0034995	0.0591566	0.0118313		25	0	25	0	0.008	48	0.314	0.755	amino acid ABC transporter substrate-binding protein						amino acid ABC transporter substrate-binding protein						Mobile element/pseudogene			#999999	SPV_RS03305	CDS	0.20409	FALSE	rpoC30	0.152198
SPV_RS01520	1.01908	0.0215026	0.146638	0.0293275		25	1	24	0	SPV_RS01520	1.00847	0.016085	0.126826	0.0248727		26	1	25	0	0.011	49	0.276	0.784	membrane protein	SPV_0278	.	SPD_0278	SP_0304	SPT_0355	conserved hypothetical protein	UNKNOWN	Membrane	ENVIRONMENTAL INFORMATION PROCESSING			Membrane transport			#FF64E1	SPV_RS01520	CDS	0.209096	FALSE	rpoC30	0.18464
SPV_RS10460	1.00168	0.0182433	0.135068	0.0270135	argF	25	0	25	0	SPV_RS10460	1.00516	0.00511562	0.0715236	0.0143047	argF	25	0	25	0	-0.003	48	0.114	0.91	ornithine carbamoyltransferase	SPV_1976	arcB	SPD_1976	SP_2150	SPT_2161	ornithine carbamoyltransferase	AMINO ACID METABOLSIM	Intracellular	METABOLISM			Amino acid metabolism		arcB	#FFFF00	SPV_RS10460	CDS	0.232122	FALSE	rpoC30	0.0332438
SPV_RS07920	1.04964	0.0244332	0.156311	0.0312623		25	0	25	0	SPV_RS07920	1.05377	0.0100683	0.100341	0.0200681		25	0	25	0	-0.004	48	0.111	0.912	hypothetical protein	SPV_1491	.	SPD_1491	SP_1679	SPT_1617	hypothetical protein	UNKNOWN		HYPOTHETICAL/UNKNOWN			Hypothetical/Unknown			#D3D3D3	SPV_RS07920	CDS	0.233124	FALSE	rpoC30	0.0224298
SPV_RS04105	0.945495	0.0451104	0.212392	0.0424784		25	0	25	0	SPV_RS04105	0.942807	0.0113776	0.106666	0.0213332		25	0	25	0	0.003	48	0.057	0.955	D-alanyl-D-alanine carboxypeptidase	SPV_0767	pbp3	SPD_0767	SP_0872	SPT_1329	D-alanyl-D-alanine carboxypeptidase	PEPTIDOGLYCAN	Membrane	METABOLISM	METABOLISM		Cell wall metabolism	Amino acid metabolism	dacA	#006600	SPV_RS04105	CDS	0.241991	FALSE	rpoC30	0.0981279
SPV_RS08465	1.00644	0.0282021	0.167935	0.033587		25	0	25	0	SPV_RS08465	1.00681	0.00903498	0.0950525	0.0190105		25	0	25	0	0	48	0.009	0.993	alkaline shock response membrane anchor protein AmaP	SPV_1588	.	SPD_1588	SP_1802	SPT_1726	hypothetical protein	UNKNOWN		HYPOTHETICAL/UNKNOWN			Hypothetical/Unknown			#D3D3D3	SPV_RS08465	CDS	0.249142	FALSE	rpoC30	0.0656859
SPV_RS10210	0.920377	0.0160539	0.126704	0.0258634		24	0	24	0	SPV_RS10210	1.0167	0.0112556	0.106092	0.021656		24	0	24	0	-0.096	46	2.855	0.00643	hypothetical protein	SPV_1928	.	SPD_1928	SP_2102	SPT_2111	hypothetical protein	UNKNOWN		HYPOTHETICAL/UNKNOWN			Hypothetical/Unknown			#D3D3D3	SPV_RS10210	CDS	0.020738	FALSE	rpoC30	-0.972459
SPV_RS10660	0.852395	0.0226971	0.150656	0.0307525		24	0	24	0	SPV_RS10660	0.767957	0.0149803	0.122394	0.0249836		24	0	24	0	0.084	46	2.131	0.0385	Hsp33 family molecular chaperone HslO	SPV_2015	hslO	SPD_2015	SP_2188	SPT_2203	chaperonin, 33 kDa	TRANSCRIPTION AND TRANSLATION	Intracellular	GENETIC INFORMATION PROCESSING			Folding, sorting, degradation		hslO	#9600FA	SPV_RS10660	CDS	0.0383295	FALSE	rpoC30	0.974063
SPV_RS09905	0.966876	0.0184524	0.13584	0.0277282		24	0	24	0	SPV_RS09905	1.02405	0.00445715	0.0667619	0.0136277		24	0	24	0	-0.057	46	1.851	0.0706	alcohol dehydrogenase	SPV_1865	adh	SPD_1865	SP_2055	SPT_2050	alcohol dehydrogenase, zinc-containing	CARBOHYDRATE METABOLISM	Intracellular	METABOLISM			Carbohydrate metabolism			#00FF00	SPV_RS09905	CDS	0.0533467	FALSE	rpoC30	-0.550713
SPV_RS07375	0.955936	0.0211419	0.145403	0.0296802		24	0	24	0	SPV_RS07375	0.87036	0.0323294	0.179804	0.0359608		25	0	25	0	0.086	47	1.835	0.0728	DegV domain-containing protein	SPV_1388	.	SPD_1388	SP_1557	SPT_1498	degV family protein	UNKNOWN		HYPOTHETICAL/UNKNOWN			Hypothetical/Unknown			#D3D3D3	SPV_RS07375	CDS	0.0536327	FALSE	rpoC30	0.995691
SPV_RS08210	0.84031	0.0371624	0.192775	0.0393501		24	0	24	0	SPV_RS08210	0.94827	0.0519975	0.22803	0.0465464		24	2	22	0	-0.108	46	1.771	0.0831	16S rRNA (cytosine(967)-C(5))-methyltransferase RsmB	SPV_1544	sun	SPD_1544	SP_1734	SPT_1672	rRNA methyltransferase RsmB	TRANSCRIPTION AND TRANSLATION	Intracellular	GENETIC INFORMATION PROCESSING			Translation		rsmB	#960096	SPV_RS08210	CDS	0.0564931	FALSE	rpoC30	-1.10223
SPV_RS01600	0.975383	0.020669	0.143767	0.0293463		24	0	24	0	SPV_RS01600	1.02992	0.00487116	0.0697937	0.0142466		24	0	24	0	-0.055	46	1.672	0.101	hypothetical protein	SPV_0291	.	SPD_0291	SP_0319	SPT_0368	conserved domain protein	UNKNOWN		HYPOTHETICAL/UNKNOWN			Hypothetical/Unknown			#D3D3D3	SPV_RS01600	CDS	0.0640732	FALSE	rpoC30	-0.529085
SPV_RS09895	0.993749	0.00938429	0.0968726	0.019774		24	0	24	0	SPV_RS09895	1.03455	0.00841836	0.0917516	0.0187287		24	0	24	0	-0.041	46	1.498	0.141	type II/IV secretion system protein	SPV_1863	comGA	SPD_1863	SP_2053	SPT_2048	competence protein CglA	TRANSPORT	Membrane	ENVIRONMENTAL INFORMATION PROCESSING	CELLULAR PROCESSES		Membrane transport	Cellular community	cglA	#FF64E1	SPV_RS09895	CDS	0.0746568	FALSE	rpoC30	-0.377689
SPV_RS06085	1.09616	0.0388945	0.197217	0.0402567		24	0	24	0	SPV_RS06085	1.03236	0.00628341	0.079268	0.0161805		24	0	24	0	0.064	46	1.471	0.148	uracil permease	SPV_1141	uraA	SPD_1141	SP_1286	SPT_0941	uracil permease	TRANSPORT	Membrane	ENVIRONMENTAL INFORMATION PROCESSING	METABOLISM		Membrane transport	Nucleotide metabolism	UraA	#FF64E1	SPV_RS06085	CDS	0.0773741	FALSE	rpoC30	0.757783
SPV_RS07095	0.652475	0.0636472	0.252284	0.0514973		24	4	20	0	SPV_RS07095	0.734432	0.0133169	0.115399	0.0235557		24	1	23	0	-0.082	46	1.447	0.155	hypothetical protein	SPV_1333	.	SPD_1333	SP_1506	SPT_1442	conserved hypothetical protein	CARBOHYDRATE METABOLISM		METABOLISM			Carbohydrate metabolism			#00FF00	SPV_RS07095	CDS	0.0805206	FALSE	rpoC30	-0.821063
SPV_RS10465	0.927876	0.0432282	0.207914	0.0424402	arcC	24	0	24	0	SPV_RS10465	1.00092	0.022668	0.150559	0.0301118	arcC	25	0	25	0	-0.073	47	1.404	0.167	carbamate kinase	SPV_1977	arcC	SPD_1977	SP_2151	SPT_2162	carbamate kinase	NUCLEOTIDE METABOLSIM	Intracellular	METABOLISM			Amino acid metabolism		arcC	#FFFF00	SPV_RS10465	CDS	0.083238	FALSE	rpoC30	-0.723737
SPV_RS05530	1.05225	0.0193382	0.139062	0.0283859	pepT	24	0	24	0	SPV_RS05530	1.01029	0.0027764	0.0526915	0.0107556	pepT	24	0	24	0	0.042	46	1.382	0.174	peptidase T	SPV_0894	pepT	SPD_0894	SP_1008	SPT_1055	peptidase t	UNKNOWN	Intracellular	GENETIC INFORMATION PROCESSING			Folding, sorting, degradation			#9600FA	SPV_RS05530	CDS	0.0853833	FALSE	rpoC30	0.519874
SPV_RS02665	1.05213	0.0224302	0.149767	0.0305711		24	0	24	0	SPV_RS02665	1.00504	0.00631612	0.0794741	0.0162226		24	0	24	0	0.047	46	1.361	0.18	cell division protein Fic	SPV_0496	.	SPD_0496	SP_0571	SPT_0602	cell filamentation protein Fic-related protein	CELL DIVISION	Intracellular	CELLULAR PROCESSES			Cell division			#0000C8	SPV_RS02665	CDS	0.0860984	FALSE	rpoC30	0.573945
SPV_RS08690	1.00014	0.00842746	0.0918012	0.0187388		24	0	24	0	SPV_RS08690	1.02905	0.00666098	0.0816148	0.0166596		24	0	24	0	-0.029	46	1.153	0.255	protein DpnD	SPV_1630	dpnD	SPD_1630	SP_1849	SPT_1766	DpnD protein	AMINO ACID METABOLSIM		HYPOTHETICAL/UNKNOWN			Hypothetical/Unknown		dpnD	#D3D3D3	SPV_RS08690	CDS	0.107122	FALSE	rpoC30	-0.247921
SPV_RS01355	0.940808	0.0203679	0.142716	0.0291318		24	0	24	0	SPV_RS01355	0.984785	0.0195768	0.139917	0.02744		26	1	25	0	-0.044	48	1.099	0.277	LLM class flavin-dependent oxidoreductase	SPV_0249	.	SPD_0249	SP_0267	SPT_0314	putative oxidoreductase	UNKNOWN	Intracellular	METABOLISM			Various metabolism			#99FF99	SPV_RS01355	CDS	0.11127	FALSE	rpoC30	-0.410131
SPV_RS07650	1.00894	0.0188137	0.137163	0.0279983		24	0	24	0	SPV_RS07650	1.03855	0.0066528	0.0815647	0.0166493		24	0	24	0	-0.03	46	0.909	0.368	hypothetical protein	SPV_2364	.	.	SP_1628								Hypothetical/Unknown			#D3D3D3	SPV_RS07650	CDS	0.128576	FALSE	rpoC30	-0.258735
SPV_RS04475	1.01266	0.0177615	0.133272	0.0272041		24	0	24	0	SPV_RS04475	0.989617	0.00638648	0.0799154	0.0159831		25	0	25	0	0.023	47	0.73	0.469	RNA-binding virulence regulatory protein CvfB	SPV_0836	.	SPD_0836	SP_0946	SPT_1258	conserved hypothetical protein	UNKNOWN		HYPOTHETICAL/UNKNOWN			Hypothetical/Unknown			#D3D3D3	SPV_RS04475	CDS	0.14917	FALSE	rpoC30	0.314408
SPV_RS04690	0.977261	0.0370824	0.192568	0.0393078		24	0	24	0	SPV_RS04690	1.01001	0.0118173	0.108708	0.0217415		25	0	25	0	-0.033	47	0.729	0.47	DUF368 domain-containing protein	SPV_0872	.	SPD_0872	SP_0986	SPT_1218	conserved hypothetical protein	MEMBRANE PROTEIN		HYPOTHETICAL/UNKNOWN			Hypothetical/Unknown			#D3D3D3	SPV_RS04690	CDS	0.149314	FALSE	rpoC30	-0.291177
SPV_RS06035	1.0165	0.0175822	0.132598	0.0270664		24	0	24	0	SPV_RS06035	0.99253	0.00889276	0.0943014	0.0192492		24	0	24	0	0.024	46	0.722	0.474	carbamoyl-phosphate synthase small subunit	SPV_1132	carA	SPD_1132	SP_1276	SPT_0951	carbamoyl-phosphate synthase, small subunit	NUCLEOTIDE METABOLSIM	Intracellular	METABOLISM			Nucleotide metabolism		CarA	#009600	SPV_RS06035	CDS	0.150029	FALSE	rpoC30	0.325222
SPV_RS03575	1.05888	0.0244661	0.156416	0.0319283		24	0	24	0	SPV_RS03575	1.03582	0.00465067	0.0681958	0.0139204		24	0	24	0	0.023	46	0.662	0.511	dihydroorotate oxidase	SPV_0665	pyrDa	SPD_0665	SP_0764	SPT_0777	dihydroorotate dehydrogenase A	NUCLEOTIDE METABOLSIM	Intracellular	METABOLISM			Nucleotide metabolism		pyrDA	#009600	SPV_RS03575	CDS	0.156751	FALSE	rpoC30	0.314408
SPV_RS03610	1.02615	0.0114296	0.106909	0.0218227		24	0	24	0	SPV_RS03610	1.04078	0.00537656	0.073325	0.0149674		24	0	24	0	-0.015	46	0.553	0.583	peptidylprolyl isomerase	SPV_0672	ppiA	SPD_0672	SP_0771	SPT_0784	peptidyl-prolyl cis-trans isomerase, cyclophilin-type	PROTEIN TURNOVER	Intracellular	GENETIC INFORMATION PROCESSING			Folding, sorting, degradation		ppiB	#9600FA	SPV_RS03610	CDS	0.170767	FALSE	rpoC30	-0.0965243
SPV_RS04445	1.05486	0.050062	0.223745	0.0456718		24	1	23	0	SPV_RS04445	1.02218	0.0362535	0.190404	0.0380807		25	1	24	0	0.033	47	0.55	0.585	replication initiator protein A	SPV_0831	.	SPD_0831	SP_0940	n.p.	hypothetical protein	UNKNOWN		HYPOTHETICAL/UNKNOWN			Hypothetical/Unknown			#D3D3D3	SPV_RS04445	CDS	0.171482	FALSE	rpoC30	0.422548
SPV_RS04355	1.02412	0.0206593	0.143734	0.0293395	aguA	24	0	24	0	SPV_RS04355	1.00568	0.0082065	0.0905897	0.0184915	aguA	24	0	24	0	0.018	46	0.532	0.597	agmatine deiminase	SPV_0814	aguA	SPD_0814	SP_0921	SPT_1278	agmatine deiminase	AMINO ACID METABOLSIM	Intracellular	METABOLISM			Various metabolism		aguA	#99FF99	SPV_RS04355	CDS	0.174199	FALSE	rpoC30	0.260338
SPV_RS06975	1.00175	0.0243501	0.156045	0.0318526		24	0	24	0	SPV_RS06975	1.01434	0.0131831	0.114818	0.0234371		24	0	24	0	-0.013	46	0.318	0.752	hypothetical protein			SPD_1310									Hypothetical/Unknown			#D3D3D3	SPV_RS06975	CDS	0.203232	FALSE	rpoC30	-0.0748963
SPV_RS08370	0.972759	0.0167464	0.129408	0.0264152		24	0	24	0	SPV_RS08370	0.981702	0.0112591	0.106109	0.0216594		24	0	24	0	-0.009	46	0.262	0.795	50S ribosomal protein L11 methyltransferase	SPV_1573	prmA	SPD_1573	SP_1782	SPT_1705	ribosomal protein L11 methyltransferase	TRANSCRIPTION AND TRANSLATION	Intracellular	GENETIC INFORMATION PROCESSING			Translation		prmA	#960096	SPV_RS08370	CDS	0.210812	FALSE	rpoC30	-0.0316402
SPV_RS05465	0.881323	0.0714893	0.267375	0.0545777	prmC	24	1	23	0	SPV_RS05465	0.86792	0.0324954	0.180265	0.0375878	prmC	23	0	23	0	0.013	45	0.202	0.841	peptide chain release factor N(5)-glutamine methyltransferase	SPV_0907	hemK	SPD_0907	SP_1021	SPT_1073	HemK protein	VARIOUS METABOLISM AND BIOSYNTHESIS	Intracellular	METABOLISM			Various metabolism		hemK	#99FF99	SPV_RS05465	CDS	0.219823	FALSE	rpoC30	0.206268
SPV_RS00595	0.982613	0.0302578	0.173948	0.0355069		24	0	24	0	SPV_RS00595	0.989709	0.0217321	0.147418	0.0300916		24	0	24	0	-0.007	46	0.152	0.879	XRE family transcriptional regulator	SPV_0112	.	SPD_0112	SP_0114	SPT_0150	hypothetical protein	UNKNOWN		HYPOTHETICAL/UNKNOWN			Hypothetical/Unknown			#D3D3D3	SPV_RS00595	CDS	0.226116	FALSE	rpoC30	-0.0100122
SPV_RS02165	0.992349	0.0495432	0.222583	0.0454345		24	1	23	0	SPV_RS02165	0.999974	0.0396152	0.199036	0.040628		24	1	23	0	-0.008	46	0.125	0.901	glycosyltransferase family 8 protein	SPV_0400	.	SPD_0400	SP_0440	n.p.	glycosyl transferase, family 8	UNKNOWN	Intracellular	METABOLISM			Various metabolism		rfaJ	#99FF99	SPV_RS02165	CDS	0.230978	FALSE	rpoC30	-0.0208262
SPV_RS02795	0.996976	0.0168338	0.129745	0.0264841		24	0	24	0	SPV_RS02795	0.997712	0.00701295	0.0837433	0.017094		24	0	24	0	-0.001	46	0.023	0.981	ABC transporter ATP-binding protein	SPV_0522	vex2	SPD_0522	SP_0600	SPT_0627	ABC transporter, ATP-binding protein Vexp2	TRANSPORT	Membrane	ENVIRONMENTAL INFORMATION PROCESSING			Membrane transport		vex2	#FF64E1	SPV_RS02795	CDS	0.246854	FALSE	rpoC30	0.0548719
SPV_RS10935	0.878903	0.0135705	0.116492	0.0242903		23	0	23	0	SPV_RS10935	1.02045	0.0111024	0.105368	0.0210736		25	0	25	0	-0.142	46	4.402	6.34e-05	23S rRNA (pseudouridine(1915)-N(3))-methyltransferase RlmH	SPV_2067	rlmH	SPD_2067	SP_2238	SPT_2259	conserved hypothetical protein	UNKNOWN	Intracellular	GENETIC INFORMATION PROCESSING	METABOLISM		Translation	Nucleotide metabolism	rlmH	#960096	SPV_RS10935	CDS	0.0055778	TRUE	rpoC30	-1.4699
SPV_RS10675	0.879521	0.0117043	0.108186	0.0225584		23	0	23	0	SPV_RS10675	1.00712	0.00776217	0.0881032	0.0183708		23	0	23	0	-0.128	44	4.386	7.1e-05	isoprenylcysteine carboxyl methyltransferase	SPV_2018	.	SPD_2018	SP_2191	SPT_2209	conserved hypothetical protein	UNKNOWN		HYPOTHETICAL/UNKNOWN			Hypothetical/Unknown			#D3D3D3	SPV_RS10675	CDS	0.00614989	TRUE	rpoC30	-1.31851
SPV_RS01740	0.634482	0.0860829	0.293399	0.0611779		23	1	22	0	SPV_RS01740	0.890749	0.0208822	0.144507	0.0301317		23	0	23	0	-0.256	44	3.758	0.000501	glycosyltransferase family 1 protein	SPV_0320	cps2T	SPD_0320	.	n.p.	cps2T glycoside hydrolase family protein	CAPSULE	Intracellular	METABOLISM			Capsule metabolism		cps2T	#00CCCC	SPV_RS01740	CDS	0.00986842	TRUE	rpoC30	-2.7027
SPV_RS04615	1.06871	0.0237152	0.153998	0.0321107		23	0	23	0	SPV_RS04615	0.939107	0.0213014	0.14595	0.0304327		23	0	23	0	0.13	44	2.929	0.00536	MFS transporter	SPV_0860	pmrA	SPD_0860	SP_0972	SPT_1231	multi-drug resistance efflux pump	TRANSPORT	Membrane	ENVIRONMENTAL INFORMATION PROCESSING	CELLULAR PROCESSES		Membrane transport	Antibiotic response/sensing	pmrA	#FF64E1	SPV_RS04615	CDS	0.0197368	TRUE	rpoC30	1.47151
SPV_RS09855	0.894829	0.0149012	0.12207	0.0254534		23	0	23	0	SPV_RS09855	0.980718	0.013946	0.118093	0.0246242		23	0	23	0	-0.086	44	2.425	0.0195	class I SAM-dependent methyltransferase	SPV_1854	.	SPD_1854	SP_2045	SPT_2040	conserved hypothetical protein	UNKNOWN	Intracellular	GENETIC INFORMATION PROCESSING			DNA repair and editing			#FF5050	SPV_RS09855	CDS	0.0306064	FALSE	rpoC30	-0.864319
SPV_RS01855	0.902047	0.0124343	0.111509	0.0232513		23	0	23	0	SPV_RS01855	0.975074	0.0110136	0.104946	0.0218827		23	0	23	0	-0.073	44	2.287	0.0271	class I SAM-dependent RNA methyltransferase	SPV_0341	rlmL	SPD_0341	SP_0373	SPT_0416	conserved hypothetical protein	UNKNOWN		HYPOTHETICAL/UNKNOWN			Hypothetical/Unknown			#D3D3D3	SPV_RS01855	CDS	0.0327517	FALSE	rpoC30	-0.723737
SPV_RS00430	0.92655	0.0322938	0.179705	0.037471		23	1	22	0	SPV_RS00430	1.02921	0.0261584	0.161736	0.0337242		23	1	22	0	-0.103	44	2.036	0.0478	YSIRK-type signal peptide-containing protein	SPV_0080	pavB	SPD_0080	SP_0082	SPT_0116	cell wall surface anchor family protein	VARIOUS	Cell Wall	CELLULAR PROCESSES			Structural proteins			#CCCCFF	SPV_RS00430	CDS	0.0420481	TRUE	rpoC30	-1.04816
SPV_RS10215	0.941074	0.0222798	0.149264	0.0311237		23	1	22	0	SPV_RS10215	1.00755	0.0132906	0.115285	0.0235325		24	1	23	0	-0.066	45	1.704	0.0953	methyltransferase domain-containing protein	SPV_1929	rrmA	SPD_1929	SP_2103	SPT_2112	rRNA (guanine-N1-)-methyltransferase	TRANSCRIPTION AND TRANSLATION	Intracellular	GENETIC INFORMATION PROCESSING			Translation		rrmA	#960096	SPV_RS10215	CDS	0.062214	FALSE	rpoC30	-0.648039
SPV_RS01715	0.904606	0.0444464	0.210823	0.0439597		23	2	21	0	SPV_RS01715	1.00834	0.0444112	0.21074	0.043017		24	3	21	0	-0.104	45	1.687	0.0986	LytR family transcriptional regulator	SPV_0315	cps2A	SPD_0315	SP_0346	SPT_0392	capsular polysaccharide biosynthesis protein Cps4A	CAPSULE	Capsule	METABOLISM			Capsule metabolism		cps4A	#00CCCC	SPV_RS01715	CDS	0.0632151	FALSE	rpoC30	-1.05897
SPV_RS08775	0.963434	0.0209739	0.144824	0.0301978	pepA	23	0	23	0	SPV_RS08775	1.0129	0.00555247	0.0745149	0.0155374	pepA	23	0	23	0	-0.049	44	1.457	0.152	glutamyl aminopeptidase	SPV_1647	pepA	SPD_1647	SP_1865	SPT_1783	glutamyl-aminopeptidase	AMINO ACID METABOLSIM	Intracellular	GENETIC INFORMATION PROCESSING			Folding, sorting, degradation			#9600FA	SPV_RS08775	CDS	0.0786613	FALSE	rpoC30	-0.464201
SPV_RS10500	0.953049	0.00840361	0.0916712	0.0191148		23	0	23	0	SPV_RS10500	0.990314	0.00832928	0.0912649	0.01903		23	0	23	0	-0.037	44	1.382	0.174	SPFH domain-containing protein	SPV_1984	ybbK	SPD_1984	SP_2156	SPT_2169	SPFH domain/Band 7 family	UNKNOWN		HYPOTHETICAL/UNKNOWN			Hypothetical/Unknown			#D3D3D3	SPV_RS10500	CDS	0.0855263	FALSE	rpoC30	-0.334433
SPV_RS05800	1.05805	0.0149137	0.122122	0.0254641	mutY	23	0	23	0	SPV_RS05800	1.01438	0.00841395	0.0917276	0.0191265	mutY	23	0	23	0	0.044	44	1.371	0.177	A/G-specific adenine glycosylase	SPV_1086	mutY	SPD_1086	SP_1228	SPT_1000	A/G-specific adenine glycosylase	DNA TURNOVER	Intracellular	GENETIC INFORMATION PROCESSING			DNA repair and editing		MutY	#FF5050	SPV_RS05800	CDS	0.0859554	FALSE	rpoC30	0.541502
SPV_RS09265	0.99769	0.0191505	0.138385	0.0288553		23	0	23	0	SPV_RS09265	1.03844	0.0104028	0.101994	0.0212672		23	0	23	0	-0.041	44	1.137	0.262	competence/damage-inducible protein A	SPV_1740	cinA	SPD_1740	SP_1941	SPT_1899	competence/damage-inducible protein CinA	VARIOUS	Intracellular	METABOLISM			Cofactor and vitamin metabolism			#00FFCC	SPV_RS09265	CDS	0.108839	FALSE	rpoC30	-0.377689
SPV_RS02120	0.972085	0.018577	0.136298	0.02842		23	0	23	0	SPV_RS02120	1.01583	0.0167716	0.129505	0.0270037		23	0	23	0	-0.044	44	1.116	0.271	hypothetical protein						hypothetical protein						Hypothetical/Unknown			#D3D3D3	SPV_RS02120	CDS	0.110412	FALSE	rpoC30	-0.410131
SPV_RS03910	1.03577	0.0171635	0.131009	0.0273174		23	0	23	0	SPV_RS03910	1.00319	0.00540115	0.0734925	0.0153242		23	0	23	0	0.033	44	1.04	0.304	hypothetical protein	SPV_2227	.	SPD_0727	SP_0832,SP_0833		hypothetical protein						Hypothetical/Unknown			#D3D3D3	SPV_RS03910	CDS	0.116276	FALSE	rpoC30	0.422548
SPV_RS01220	0.982948	0.0141567	0.118982	0.0248094		23	0	23	0	SPV_RS01220	1.01105	0.00290553	0.0539029	0.0112395		23	0	23	0	-0.028	44	1.032	0.308	histidine phosphatase family protein	SPV_0222	gpmB1	SPD_0222	SP_0240	SPT_0286	phosphoglycerate mutase family protein	CARBOHYDRATE METABOLISM	Intracellular	METABOLISM			Amino acid metabolism			#FFFF00	SPV_RS01220	CDS	0.11742	FALSE	rpoC30	-0.237106
SPV_RS09375	0.963741	0.0356912	0.188921	0.0393928		23	0	23	0	SPV_RS09375	1.00559	0.00984618	0.0992279	0.0206905		23	0	23	0	-0.042	44	0.94	0.352	DNA-entry nuclease	SPV_1762	endA	SPD_1762	SP_1964	SPT_1943	DNA-entry nuclease	DNA TURNOVER	Membrane	GENETIC INFORMATION PROCESSING	ENVIRONMENTAL INFORMATION PROCESSING	CELLULAR PROCESSES	DNA repair and editing	Membrane transport	endA	#FF5050	SPV_RS09375	CDS	0.125858	FALSE	rpoC30	-0.388503
SPV_RS08475	1.07253	0.0186861	0.136697	0.0285033		23	0	23	0	SPV_RS08475	1.04526	0.0107529	0.103696	0.0207392		25	0	25	0	0.027	46	0.774	0.443	Asp23/Gls24 family envelope stress response protein	SPV_1590	gls24	SPD_1590	SP_1804	SPT_1728	putative general stress protein 24	UNKNOWN		HYPOTHETICAL/UNKNOWN			Hypothetical/Unknown			#D3D3D3	SPV_RS08475	CDS	0.142305	FALSE	rpoC30	0.357664
SPV_RS01460	1.10029	0.241027	0.490945	0.102369		23	1	22	0	SPV_RS01460	1.0219	0.00612112	0.0782376	0.0163137		23	0	23	0	0.078	44	0.756	0.454	CPBP family intramembrane metalloprotease	SPV_0268	.	SPD_0268	SP_0288	SPT_0334	conserved hypothetical protein	UNKNOWN		HYPOTHETICAL/UNKNOWN			Hypothetical/Unknown			#D3D3D3	SPV_RS01460	CDS	0.145166	FALSE	rpoC30	0.909179
SPV_RS07930	1.04369	0.0310351	0.176168	0.0367335		23	0	23	0	SPV_RS07930	1.01294	0.0138553	0.117708	0.0245439		23	0	23	0	0.031	44	0.696	0.49	carbohydrate ABC transporter permease	SPV_1493	satC	SPD_1493	SP_1681	SPT_1619	sugar ABC transporter, permease protein	TRANSPORT	Membrane	ENVIRONMENTAL INFORMATION PROCESSING	METABOLISM		Membrane transport	Carbohydrate metabolism		#FF64E1	SPV_RS07930	CDS	0.154176	FALSE	rpoC30	0.40092
SPV_RS03320	1.01113	0.0145115	0.120464	0.0251184		23	0	23	0	SPV_RS03320	1.03077	0.00591228	0.0768913	0.016033		23	0	23	0	-0.02	44	0.659	0.513	amino acid ABC transporter permease	SPV_0618	glnP3a	SPD_0618	SP_0711	SPT_0727	amino acid ABC transporter, permease protein	TRANSPORT	Membrane	ENVIRONMENTAL INFORMATION PROCESSING	METABOLISM		Membrane transport	Amino acid metabolism	hisM	#FF64E1	SPV_RS03320	CDS	0.157466	FALSE	rpoC30	-0.150594
SPV_RS07570	1.03165	0.0302481	0.17392	0.0362648		23	0	23	0	SPV_RS07570	1.0051	0.0117971	0.108615	0.0226477		23	0	23	0	0.027	44	0.621	0.538	MFS transporter	SPV_1425	.	SPD_1425	SP_1600	SPT_1538	putative membrane protein	TRANSPORT	Membrane	ENVIRONMENTAL INFORMATION PROCESSING			Membrane transport			#FF64E1	SPV_RS07570	CDS	0.161756	FALSE	rpoC30	0.357664
SPV_RS08760	1.02208	0.050536	0.224802	0.0468745		23	1	22	0	SPV_RS08760	0.988367	0.0260335	0.161349	0.0336436		23	1	22	0	0.034	44	0.584	0.562	polyketide cyclase	SPV_1644	.	SPD_1644	SP_1862	SPT_1780	hypothetical protein	UNKNOWN		HYPOTHETICAL/UNKNOWN			Hypothetical/Unknown			#D3D3D3	SPV_RS08760	CDS	0.16619	FALSE	rpoC30	0.433362
SPV_RS02900	0.946014	0.0203576	0.14268	0.0297509	pepV	23	0	23	0	SPV_RS02900	0.925043	0.00926946	0.096278	0.0200754	pepV	23	0	23	0	0.021	44	0.584	0.562	dipeptidase PepV	SPV_0542	pepV	SPD_0542	SP_0623	SPT_0647	dipeptidase	PROTEIN TURNOVER	Intracellular	METABOLISM			Amino acid metabolism		pepV	#FFFF00	SPV_RS02900	CDS	0.166333	FALSE	rpoC30	0.29278
SPV_RS02510	0.996739	0.0276802	0.166374	0.0346913		23	0	23	0	SPV_RS02510	1.021	0.0124189	0.11144	0.0227476		24	0	24	0	-0.024	45	0.585	0.562	response regulator transcription factor	SPV_0467	blpS	SPD_0467	SP_0525	SPT_0560	BlpS protein	REGULATOR	Intracellular	GENETIC INFORMATION PROCESSING	CELLULAR PROCESSES	ENVIRONMENTAL INFORMATION PROCESSING	Transcription	Cellular community	blpS	#990000	SPV_RS02510	CDS	0.166619	FALSE	rpoC30	-0.19385
SPV_RS02830	1.02716	0.0200492	0.141595	0.0295246		23	0	23	0	SPV_RS02830	1.01089	0.0084098	0.0917049	0.0191218		23	0	23	0	0.016	44	0.462	0.646	amino acid ABC transporter permease	SPV_0528	glnP2b	SPD_0528	SP_0607	SPT_0633	amino acid ABC transporter, permease protein	TRANSPORT	Membrane	ENVIRONMENTAL INFORMATION PROCESSING	METABOLISM		Membrane transport	Amino acid metabolism	hisM	#FF64E1	SPV_RS02830	CDS	0.182494	FALSE	rpoC30	0.23871
SPV_RS07575	1.02504	0.0193425	0.139077	0.0289996		23	0	23	0	SPV_RS07575	1.04059	0.00958174	0.0978864	0.0204107		23	0	23	0	-0.016	44	0.439	0.663	hypothetical protein	SPV_1426	.	SPD_1426	SP_1601	SPT_1541	conserved hypothetical protein	UNKNOWN		HYPOTHETICAL/UNKNOWN			Hypothetical/Unknown			#D3D3D3	SPV_RS07575	CDS	0.185641	FALSE	rpoC30	-0.107338
SPV_RS00620	1.02932	0.0289924	0.170272	0.0355041		23	0	23	0	SPV_RS00620	1.04522	0.006104	0.0781281	0.0159478		24	0	24	0	-0.016	45	0.409	0.685	SP_0115 family bacteriocin-like peptide	SPV_0116	.	SPD_0116	SP_0115	SPT_0149	hypothetical protein	UNKNOWN		HYPOTHETICAL/UNKNOWN			Hypothetical/Unknown			#D3D3D3	SPV_RS00620	CDS	0.191362	FALSE	rpoC30	-0.107338
SPV_RS06435	1.01481	0.00980412	0.0990157	0.0206462	aroA	23	0	23	0	SPV_RS06435	1.00422	0.00841928	0.0917566	0.0187297	aroA	24	0	24	0	0.011	45	0.38	0.706	3-phosphoshikimate 1-carboxyvinyltransferase	SPV_1205	aroA	SPD_1205	SP_1371	SPT_0902	3-phosphoshikimate 1-carboxyvinyltransferase	AMINO ACID METABOLSIM	Intracellular	METABOLISM			Amino acid metabolism		AroA	#FFFF00	SPV_RS06435	CDS	0.195223	FALSE	rpoC30	0.18464
SPV_RS03385	1.04063	0.0294837	0.171708	0.0358037	tenA	23	0	23	0	SPV_RS03385	1.02673	0.00321752	0.0567232	0.0118276	tenA	23	0	23	0	0.014	44	0.369	0.714	thiaminase II	SPV_0628	tenA	SPD_0628	SP_0722	SPT_0738	transcriptional activator TenA	AMINO ACID METABOLSIM	Intracellular	GENETIC INFORMATION PROCESSING	METABOLISM		Transcription	Cofactor and vitamin metabolism	tenA	#990000	SPV_RS03385	CDS	0.197225	FALSE	rpoC30	0.217082
SPV_RS08195	0.979959	0.00928829	0.0963758	0.0200957		23	0	23	0	SPV_RS08195	0.985878	0.0031626	0.056237	0.0114793		24	0	24	0	-0.006	45	0.256	0.799	threonine/serine exporter	SPV_1541	.	SPD_1541	SP_1731	SPT_1669	conserved hypothetical protein	UNKNOWN	Membrane	ENVIRONMENTAL INFORMATION PROCESSING			Membrane transport			#FF64E1	SPV_RS08195	CDS	0.211384	FALSE	rpoC30	0.000801799
SPV_RS03785	1.02498	0.0287293	0.169497	0.0353426		23	0	23	0	SPV_RS03785	1.03456	0.00818238	0.0904565	0.0188615		23	0	23	0	-0.01	44	0.239	0.812	U32 family peptidase	SPV_0704	.	SPD_0704	SP_0801	SPT_1398	conserved hypothetical protein	UNKNOWN	Intracellular	GENETIC INFORMATION PROCESSING			Folding, sorting, degradation		prtC	#9600FA	SPV_RS03785	CDS	0.213244	FALSE	rpoC30	-0.0424543
SPV_RS08335	1.03706	0.0124926	0.11177	0.0233057		23	0	23	0	SPV_RS08335	1.03027	0.00849477	0.0921671	0.0192182		23	0	23	0	0.007	44	0.225	0.823	NADPH-dependent 7-cyano-7-deazaguanine reductase QueF	SPV_1568	queF	SPD_1568	SP_1777	SPT_1697	conserved hypothetical protein	UNKNOWN	Intracellular	METABOLISM			Cofactor and vitamin metabolism		queF	#00FFCC	SPV_RS08335	CDS	0.215675	FALSE	rpoC30	0.141384
SPV_RS00825	1.04761	0.152404	0.39039	0.0814018		23	0	23	0	SPV_RS00825	1.03143	0.00778913	0.088256	0.0180152		24	0	24	0	0.016	45	0.194	0.847	CPBP family intramembrane metalloprotease	SPV_0147	.	SPD_0147	SP_0144	SPT_0190	hypothetical protein	UNKNOWN	Membrane	GENETIC INFORMATION PROCESSING			Folding, sorting, degradation			#9600FA	SPV_RS00825	CDS	0.221253	FALSE	rpoC30	0.23871
SPV_RS01510	1.03008	0.0186599	0.136601	0.0284833		23	0	23	0	SPV_RS01510	1.03329	0.00428322	0.0654463	0.0136465		23	0	23	0	-0.003	44	0.102	0.92	antibiotic biosynthesis monooxygenase	SPV_0276	.	SPD_0276	SP_0302	SPT_0353	conserved domain protein	UNKNOWN		HYPOTHETICAL/UNKNOWN			Hypothetical/Unknown			#D3D3D3	SPV_RS01510	CDS	0.23484	FALSE	rpoC30	0.0332438
SPV_RS06160	1.04217	0.0148882	0.122017	0.0254424		23	0	23	0	SPV_RS06160	1.03967	0.00910944	0.0954434	0.0194823		24	0	24	0	0.002	45	0.078	0.938	deferrochelatase/peroxidase EfeB			SPD_1156			deferrochelatase/peroxidase EfeB						Mobile element/pseudogene			#999999	SPV_RS06160	CDS	0.238844	FALSE	rpoC30	0.0873139
SPV_RS02955	1.02185	0.0138122	0.117525	0.0245057		23	0	23	0	SPV_RS02955	1.01989	0.0142524	0.119383	0.024369		24	0	24	0	0.002	45	0.057	0.955	hypothetical protein	SPV_0553	.	SPD_0553	SP_0633	SPT_0659	hypothetical protein	UNKNOWN		HYPOTHETICAL/UNKNOWN			Hypothetical/Unknown			#D3D3D3	SPV_RS02955	CDS	0.242134	FALSE	rpoC30	0.0873139
SPV_RS09815	0.979114	0.0237593	0.154141	0.0321405		23	0	23	0	SPV_RS09815	0.977416	0.00746598	0.0864059	0.0180169		23	0	23	0	0.002	44	0.046	0.963	PTS ascorbate transporter subunit IIA	SPV_1845	ulaC	SPD_1845	SP_2036	SPT_2031	PTS system, IIA component	TRANSPORT	Membrane	ENVIRONMENTAL INFORMATION PROCESSING			Membrane transport			#FF64E1	SPV_RS09815	CDS	0.243421	FALSE	rpoC30	0.0873139
SPV_RS05525	1.03749	0.0136442	0.116808	0.0243562	hemH	23	0	23	0	SPV_RS05525	1.03633	0.00521051	0.0721838	0.0147345	hemH	24	0	24	0	0.001	45	0.041	0.968	ferrochelatase	SPV_0895	hemH	SPD_0895	SP_1009	SPT_1062	ferrochelatase	VARIOUS METABOLISM AND BIOSYNTHESIS	Intracellular	METABOLISM			Cofactor and vitamin metabolism			#00FFCC	SPV_RS05525	CDS	0.244565	FALSE	rpoC30	0.0764999
SPV_RS00505	1.03074	0.0199879	0.141379	0.0294795		23	1	22	0	SPV_RS00505	1.03231	0.0170546	0.130593	0.0272306		23	1	22	0	-0.002	44	0.039	0.969	DUF4097 domain-containing protein	SPV_0094	ptvB	SPD_0094	SP_0098	SPT_0132	hypothetical protein	UNKNOWN	Membrane	HYPOTHETICAL/UNKNOWN			Hypothetical/Unknown			#D3D3D3	SPV_RS00505	CDS	0.244708	FALSE	rpoC30	0.0440579
SPV_RS04025	1.07715	0.0109834	0.104802	0.0218527		23	0	23	0	SPV_RS04025	1.07773	0.00496742	0.0704799	0.0150264		22	0	22	0	-0.001	43	0.022	0.983	DUF969 domain-containing protein	SPV_0751	.	SPD_0751	SP_0858	SPT_1346	putative membrane protein	UNKNOWN	Membrane	HYPOTHETICAL/UNKNOWN			Hypothetical/Unknown			#D3D3D3	SPV_RS04025	CDS	0.24714	FALSE	rpoC30	0.0548719
SPV_RS00440	0.936888	0.0191998	0.138563	0.0295418		22	0	22	0	SPV_RS00440	1.03739	0.010348	0.101725	0.0207645		24	0	24	0	-0.101	44	2.783	0.0079	HAMP domain-containing histidine kinase	SPV_0082	.	SPD_0082	SP_0084	SPT_0118	sensor histidine kinase	REGULATOR	Membrane	ENVIRONMENTAL INFORMATION PROCESSING			Signal transduction			#CC0066	SPV_RS00440	CDS	0.0221682	TRUE	rpoC30	-1.02653
SPV_RS01020	0.901266	0.0529247	0.230054	0.0490476		22	1	21	0	SPV_RS01020	1.039	0.0077222	0.0878761	0.0187352		22	0	22	0	-0.138	42	2.623	0.0121	hypothetical protein	SPV_0184	.	SPD_0184	SP_0198	SPT_0246	hypothetical protein	UNKNOWN		HYPOTHETICAL/UNKNOWN			Hypothetical/Unknown			#D3D3D3	SPV_RS01020	CDS	0.0250286	TRUE	rpoC30	-1.42665
SPV_RS05500	1.10488	0.0146421	0.121005	0.0257983		22	0	22	0	SPV_RS05500	1.02842	0.00455003	0.0674539	0.0143812		22	0	22	0	0.076	42	2.589	0.0132	aspartate-semialdehyde dehydrogenase	SPV_0900	asd	SPD_0900	SP_1013	SPT_1067	aspartate-semialdehyde dehydrogenase	AMINO ACID METABOLSIM	Intracellular	METABOLISM			Amino acid metabolism			#FFFF00	SPV_RS05500	CDS	0.0256007	FALSE	rpoC30	0.887551
SPV_RS02460	0.896334	0.0306284	0.17501	0.0373122		22	0	22	0	SPV_RS02460	0.744381	0.0486667	0.220605	0.0470332		22	0	22	0	0.152	42	2.531	0.0152	heat-inducible transcriptional repressor HrcA	SPV_0458	hrcA	SPD_0458	SP_0515	SPT_0548	heat-inducible transcription repressor HrcA	REGULATOR	Intracellular	GENETIC INFORMATION PROCESSING			Transcription		hrcA	#990000	SPV_RS02460	CDS	0.0271739	TRUE	rpoC30	1.70942
SPV_RS08730	0.925596	0.0380857	0.195156	0.0416073		22	1	21	0	SPV_RS08730	1.03876	0.00677794	0.0823282	0.0175524		22	0	22	0	-0.113	42	2.506	0.0162	cation transporter	SPV_1638	czcD	SPD_1638	SP_1857	SPT_1774	cation efflux system protein	TRANSPORT	Membrane	ENVIRONMENTAL INFORMATION PROCESSING			Membrane transport			#FF64E1	SPV_RS08730	CDS	0.028032	TRUE	rpoC30	-1.1563
SPV_RS03020	1.34462	0.402014	0.634046	0.135179		22	0	22	0	SPV_RS03020	1.04916	0.0119509	0.10932	0.0227948		23	0	23	0	0.295	43	2.155	0.0368	PTS galactitol transporter subunit IIC	SPV_0561	.	SPD_0561	SP_0647	SPT_0669	putative PTS system, IIC component	TRANSPORT	Membrane	ENVIRONMENTAL INFORMATION PROCESSING	METABOLISM		Membrane transport	Carbohydrate metabolism	sgcC	#FF64E1	SPV_RS03020	CDS	0.0367563	TRUE	rpoC30	3.25582
SPV_RS01595	0.931235	0.0144401	0.120167	0.0256197		22	0	22	0	SPV_RS01595	0.993318	0.0066475	0.0815322	0.0173827		22	0	22	0	-0.062	42	2.005	0.0514	sugar kinase	SPV_0290	.	SPD_0290	SP_0318	SPT_0367	carbohydrate kinase, PfkB family	CARBOHYDRATE METABOLISM	Intracellular	METABOLISM			Carbohydrate metabolism			#00FF00	SPV_RS01595	CDS	0.0437643	FALSE	rpoC30	-0.604783
SPV_RS09145	1.09257	0.0110278	0.105013	0.022389		22	0	22	0	SPV_RS09145	1.03335	0.00828474	0.0910205	0.0194056		22	0	22	0	0.059	42	1.999	0.0521	phosphatase PAP2 family protein	SPV_1719	.	SPD_1719	SP_1916	SPT_1866	PAP2 family protein	UNKNOWN		HYPOTHETICAL/UNKNOWN			Hypothetical/Unknown			#D3D3D3	SPV_RS09145	CDS	0.0440503	FALSE	rpoC30	0.703713
SPV_RS02775	1.07645	0.0121821	0.110373	0.0235315		22	0	22	0	SPV_RS02775	1.01546	0.0105174	0.102554	0.0218647		22	0	22	0	0.061	42	1.899	0.0645	Mini-ribonuclease 3	SPV_0516	mrnC	SPD_0516	SP_0592	SPT_0621	conserved hypothetical protein	TRANSCRIPTION AND TRANSLATION	Intracellular	GENETIC INFORMATION PROCESSING			Translation		mrnC	#960096	SPV_RS02775	CDS	0.0497712	FALSE	rpoC30	0.725341
SPV_RS07600	0.835029	0.12841	0.358344	0.0763991		22	3	19	0	SPV_RS07600	0.992234	0.0275272	0.165913	0.0353728		22	1	21	0	-0.157	42	1.867	0.0689	glycosyltransferase	SPV_1431	gtrB	SPD_1431	SP_1606	SPT_1546	glycosyl transferase, family 2	CARBOHYDRATE METABOLISM	Intracellular	METABOLISM			Carbohydrate metabolism			#00FF00	SPV_RS07600	CDS	0.0526316	FALSE	rpoC30	-1.63211
SPV_RS08740	0.978742	0.0149699	0.122352	0.0260855		22	0	22	0	SPV_RS08740	1.02999	0.0048495	0.0696383	0.0142149		24	0	24	0	-0.051	44	1.725	0.0915	nicotinamide riboside transporter PnuC	SPV_1640	pnuC	SPD_1640	SP_1859	SPT_1776	putative transporter	TRANSPORT	Membrane	ENVIRONMENTAL INFORMATION PROCESSING			Membrane transport			#FF64E1	SPV_RS08740	CDS	0.0604977	FALSE	rpoC30	-0.485829
SPV_RS04980	1.09129	0.0099059	0.0995284	0.0212195		22	0	22	0	SPV_RS04980	1.05062	0.0066892	0.0817876	0.0174372		22	0	22	0	0.041	42	1.481	0.146	MutR family transcriptional regulator	SPV_0999	rggD	SPD_0999	SP_1115	SPT_1161	putative transcriptional regulator MutR	REGULATOR	Intracellular	GENETIC INFORMATION PROCESSING			Transcription			#990000	SPV_RS04980	CDS	0.0768021	FALSE	rpoC30	0.50906
SPV_RS09440	0.91689	0.0648513	0.254659	0.0542935	pflA	22	1	21	0	SPV_RS09440	1.00336	0.00959628	0.0979606	0.0213768	pflA	21	0	21	0	-0.086	41	1.482	0.146	pyruvate formate lyase-activating protein	SPV_1774	pflA	SPD_1774	SP_1976	SPT_1956	pyruvate formate-lyase-activating enzyme	CARBOHYDRATE METABOLISM	Intracellular	METABOLISM			Amino acid metabolism		pflA	#FFFF00	SPV_RS09440	CDS	0.0769451	FALSE	rpoC30	-0.864319
SPV_RS00385	0.90333	0.0562773	0.237228	0.0505773		22	0	22	0	SPV_RS00385	0.981048	0.00939198	0.0969122	0.0206618		22	0	22	0	-0.078	42	1.422	0.162	rhodanese-like domain-containing protein						rhodanese-like domain-containing protein						Mobile element/pseudogene			#999999	SPV_RS00385	CDS	0.0822368	FALSE	rpoC30	-0.777807
SPV_RS06635	1.05563	0.0411088	0.202753	0.0432271		22	0	22	0	SPV_RS06635	0.995922	0.00610495	0.0781342	0.0162921		23	0	23	0	0.06	43	1.292	0.203	prolipoprotein diacylglyceryl transferase	SPV_1243	lgt	SPD_1243	SP_1412	SPT_0862	prolipoprotein diacylglyceryl transferase	LIPOPROTEIN	Intracellular	METABOLISM			Various metabolism		Lgt	#99FF99	SPV_RS06635	CDS	0.0919622	FALSE	rpoC30	0.714527
SPV_RS09230	0.983809	0.0168075	0.129644	0.0276401		22	0	22	0	SPV_RS09230	1.02624	0.0075063	0.0866389	0.0180655		23	0	23	0	-0.042	43	1.285	0.206	hypothetical protein	SPV_1736	.	SPD_1736	SP_1935	SPT_1893	hypothetical protein	UNKNOWN		HYPOTHETICAL/UNKNOWN			Hypothetical/Unknown			#D3D3D3	SPV_RS09230	CDS	0.0931064	FALSE	rpoC30	-0.388503
SPV_RS00760	0.973586	0.020133	0.141891	0.0302512		22	1	21	0	SPV_RS00760	0.918357	0.0228106	0.151032	0.0322001		22	1	21	0	0.055	42	1.25	0.218	ISL3 family transposase						ISL3 family transposase						Mobile element/pseudogene			#999999	SPV_RS00760	CDS	0.0965389	FALSE	rpoC30	0.660457
SPV_RS08105	1.05223	0.0195154	0.139697	0.0297836		22	0	22	0	SPV_RS08105	1.01107	0.00888342	0.0942519	0.0200946		22	0	22	0	0.041	42	1.145	0.259	ABC transporter ATP-binding protein	SPV_1525	.	SPD_1525	SP_1715	SPT_1653	ABC transporter, ATP-binding protein	TRANSPORT	Membrane	ENVIRONMENTAL INFORMATION PROCESSING			Membrane transport			#FF64E1	SPV_RS08105	CDS	0.108124	FALSE	rpoC30	0.50906
SPV_RS00670	1.01679	0.0180455	0.134333	0.02864		22	0	22	0	SPV_RS00670	1.04696	0.00270445	0.0520043	0.0110874		22	0	22	0	-0.03	42	0.982	0.332	hypothetical protein	SPV_0123	.	SPD_0123	.	SPT_0160	hypothetical protein	UNKNOWN		HYPOTHETICAL/UNKNOWN			Hypothetical/Unknown			#D3D3D3	SPV_RS00670	CDS	0.121568	FALSE	rpoC30	-0.258735
SPV_RS10140	0.969073	0.0255338	0.159793	0.034068	pstB	22	0	22	0	SPV_RS10140	1.00485	0.00774361	0.0879978	0.0187612	pstB	22	0	22	0	-0.036	42	0.92	0.363	phosphate ABC transporter ATP-binding protein	SPV_1913	pstB1	SPD_1913	SP_2087	SPT_2097	phosphate ABC transporter, ATP-binding protein	TRANSPORT	Membrane	ENVIRONMENTAL INFORMATION PROCESSING			Membrane transport		pstB	#FF64E1	SPV_RS10140	CDS	0.127717	FALSE	rpoC30	-0.323619
SPV_RS05510	0.995819	0.0300212	0.173266	0.0369405		22	0	22	0	SPV_RS05510	1.02989	0.0149133	0.12212	0.0260361		22	0	22	0	-0.034	42	0.754	0.455	queuosine transporter QueT	SPV_0898	queT	SPD_0898	SP_1012	SPT_1065	conserved hypothetical protein	UNKNOWN		HYPOTHETICAL/UNKNOWN			Hypothetical/Unknown			#D3D3D3	SPV_RS05510	CDS	0.145595	FALSE	rpoC30	-0.301991
SPV_RS06655	1.02063	0.0208542	0.14441	0.0307883		22	0	22	0	SPV_RS06655	1.04791	0.00845878	0.0919717	0.0196084		22	0	22	0	-0.027	42	0.747	0.459	tRNA preQ1(34) S-adenosylmethionine ribosyltransferase-isomerase QueA	SPV_1247	queA	SPD_1247	SP_1416	SPT_0858	S-adenosylmethionine:tRNA ribosyltransferase-isomerase	TRANSCRIPTION AND TRANSLATION	Intracellular	GENETIC INFORMATION PROCESSING			Translation		QueA	#960096	SPV_RS06655	CDS	0.14631	FALSE	rpoC30	-0.226292
SPV_RS05355	0.998273	0.0228074	0.151021	0.0321979		22	0	22	0	SPV_RS05355	1.02304	0.00368394	0.0606955	0.0126559		23	0	23	0	-0.025	43	0.716	0.478	ADP-ribosylglycohydrolase family protein	SPV_0925	.	SPD_0925	SP_1044	SPT_1099	putative hydrolase	UNKNOWN	Intracellular	HYPOTHETICAL/UNKNOWN			Hypothetical/Unknown			#D3D3D3	SPV_RS05355	CDS	0.151173	FALSE	rpoC30	-0.204664
SPV_RS06575	1.0513	0.0163592	0.127903	0.027269	pstC	22	0	22	0	SPV_RS06575	1.03192	0.00656328	0.0810141	0.0172723	pstC	22	0	22	0	0.019	42	0.6	0.552	phosphate ABC transporter permease subunit PstC	SPV_1231	pstC2	SPD_1231	SP_1399	SPT_0875	putative phosphate ABC transporter, permease protein	TRANSPORT	Membrane	ENVIRONMENTAL INFORMATION PROCESSING			Membrane transport		PstC	#FF64E1	SPV_RS06575	CDS	0.163759	FALSE	rpoC30	0.271152
SPV_RS09840	0.926748	0.0476448	0.218277	0.0465368		22	1	21	0	SPV_RS09840	0.962558	0.0475858	0.218142	0.046508		22	1	21	0	-0.036	42	0.544	0.589	membrane protein insertase YidC	SPV_1850	yidC2	SPD_1850	SP_2041	SPT_2036	SpoIIIJ family protein	TRANSPORT	Membrane	ENVIRONMENTAL INFORMATION PROCESSING	GENETIC INFORMATION PROCESSING		Membrane transport	Folding, sorting, degradation		#FF64E1	SPV_RS09840	CDS	0.172054	FALSE	rpoC30	-0.323619
SPV_RS08845	0.963693	0.0219347	0.148104	0.0315758		22	0	22	0	SPV_RS08845	0.980858	0.0109112	0.104456	0.0222702		22	0	22	0	-0.017	42	0.444	0.659	nucleoside-triphosphate diphosphatase	SPV_1660	rdgB	SPD_1660	SP_1880	SPT_1797	HAM1 protein	NUCLEOTIDE METABOLSIM	Intracellular	METABOLISM			Nucleotide metabolism			#009600	SPV_RS08845	CDS	0.18464	FALSE	rpoC30	-0.118152
SPV_RS08830	0.875983	0.0283696	0.168433	0.03591		22	1	21	0	SPV_RS08830	0.884052	0.0269252	0.164089	0.0349839		22	0	22	0	-0.008	42	0.161	0.873	site-specific tyrosine recombinase XerD	SPV_1657	xerD	SPD_1657	SP_1877								DNA repair and editing			#FF5050	SPV_RS08830	CDS	0.224542	FALSE	rpoC30	-0.0208262
SPV_RS07235	1.01137	0.0281525	0.167787	0.0357723		22	0	22	0	SPV_RS07235	1.00616	0.00704347	0.0839254	0.017893		22	0	22	0	0.005	42	0.13	0.897	DUF1803 domain-containing protein												Mobile element/pseudogene			#999999	SPV_RS07235	CDS	0.229691	FALSE	rpoC30	0.119756
SPV_RS04405	1.01694	0.0130097	0.11406	0.0243177		22	0	22	0	SPV_RS04405	1.02084	0.00866865	0.0931056	0.0198502		22	0	22	0	-0.004	42	0.124	0.902	glutamate 5-kinase	SPV_0822	proB	SPD_0822	SP_0931	SPT_1268	glutamate 5-kinase	AMINO ACID METABOLSIM	Intracellular	METABOLISM			Amino acid metabolism		proB	#FFFF00	SPV_RS04405	CDS	0.231121	FALSE	rpoC30	0.0224298
SPV_RS06570	1.02982	0.0238892	0.154561	0.0329526	pstA	22	0	22	0	SPV_RS06570	1.02568	0.00805155	0.0897304	0.0187101	pstA	23	0	23	0	0.004	43	0.109	0.914	phosphate ABC transporter permease PstA	SPV_1230	pstA2	SPD_1230	SP_1398	SPT_0876	putative phosphate ABC transporter, permease protein	TRANSPORT	Membrane	ENVIRONMENTAL INFORMATION PROCESSING			Membrane transport		PstA	#FF64E1	SPV_RS06570	CDS	0.233696	FALSE	rpoC30	0.108942
SPV_RS02455	1.03007	0.00889965	0.094338	0.0201129		22	0	22	0	SPV_RS02455	1.02753	0.00846098	0.0919836	0.019611		22	0	22	0	0.003	42	0.09	0.928	DUF2812 domain-containing protein	SPV_0457	.	SPD_0457	SP_0513,SP_0514	SPT_0547	hypothetical protein	UNKNOWN		HYPOTHETICAL/UNKNOWN			Hypothetical/Unknown			#D3D3D3	SPV_RS02455	CDS	0.236413	FALSE	rpoC30	0.0981279
SPV_RS00190	0.948852	0.0234911	0.153268	0.0334458		21	1	20	0	SPV_RS00190	1.0469	0.0127136	0.112755	0.0240394		22	0	22	0	-0.098	41	2.381	0.022	YeiH family putative sulfate export transporter	SPV_0040	yeiH	SPD_0040	SP_0034	SPT_0072	membrane protein	UNKNOWN	Membrane	HYPOTHETICAL/UNKNOWN			Hypothetical/Unknown			#D3D3D3	SPV_RS00190	CDS	0.0311785	FALSE	rpoC30	-0.994087
SPV_RS02750	1.00583	0.017914	0.133843	0.0292069	pnp	21	0	21	0	SPV_RS02750	0.927461	0.00947898	0.09736	0.0207572	pnp	22	0	22	0	0.078	41	2.187	0.0345	polyribonucleotide nucleotidyltransferase	SPV_0512	pnp	SPD_0512	SP_0588	SPT_0617	polyribonucleotide nucleotidyltransferase	NUCLEOTIDE METABOLSIM	Intracellular	GENETIC INFORMATION PROCESSING			Translation		pnp	#960096	SPV_RS02750	CDS	0.0358982	FALSE	rpoC30	0.909179
SPV_RS03310	1.05959	0.0199223	0.141146	0.0308007		21	0	21	0	SPV_RS03310	1.00325	0.00489896	0.0699926	0.0149225		22	0	22	0	0.056	41	1.646	0.107	amino acid ABC transporter ATP-binding protein	SPV_0616	glnQ3	SPD_0616	SP_0709	n.p.	amino acid ABC transporter, ATP-binding protein	TRANSPORT	Membrane	ENVIRONMENTAL INFORMATION PROCESSING	METABOLISM		Membrane transport	Amino acid metabolism	glnQ	#FF64E1	SPV_RS03310	CDS	0.0662185	FALSE	rpoC30	0.671271
SPV_RS02350	1.1078	0.14552	0.38147	0.0832436		21	0	21	0	SPV_RS02350	0.991863	0.0119504	0.109318	0.0238551		21	0	21	0	0.116	40	1.339	0.188	phosphatase PAP2 family protein	SPV_0438	.	SPD_0438	SP_0489	SPT_0529	PAP2 family protein	UNKNOWN	Membrane	HYPOTHETICAL/UNKNOWN			Hypothetical/Unknown			#D3D3D3	SPV_RS02350	CDS	0.0886728	FALSE	rpoC30	1.32011
SPV_RS09460	0.878929	0.0315793	0.177706	0.0387785		21	1	20	0	SPV_RS09460	0.938324	0.0124831	0.111728	0.024381		21	0	21	0	-0.059	40	1.297	0.202	HD domain-containing protein	SPV_1777	yhaM	SPD_1777	SP_1980	SPT_1959	cmp-binding-factor 1	UNKNOWN		GENETIC INFORMATION PROCESSING			Translation		cbf1	#960096	SPV_RS09460	CDS	0.0916762	FALSE	rpoC30	-0.572341
SPV_RS05370	1.08199	0.014902	0.122074	0.0266387		21	0	21	0	SPV_RS05370	1.03913	0.0148254	0.12176	0.0248541		24	0	24	0	0.043	43	1.177	0.246	hypothetical protein	SPV_0922	.	SPD_0922	SP_1041	SPT_1096	hypothetical protein	UNKNOWN		HYPOTHETICAL/UNKNOWN			Hypothetical/Unknown			#D3D3D3	SPV_RS05370	CDS	0.104834	FALSE	rpoC30	0.530688
SPV_RS09285	1.01747	0.0120769	0.109895	0.0239811		21	0	21	0	SPV_RS09285	1.0512	0.00679109	0.0824081	0.0179829		21	0	21	0	-0.034	40	1.125	0.267	hypothetical protein	SPV_1744	comM	SPD_1744	SP_1945	SPT_1903	hypothetical protein	LIPOPROTEIN		HYPOTHETICAL/UNKNOWN			Hypothetical/Unknown			#D3D3D3	SPV_RS09285	CDS	0.109554	FALSE	rpoC30	-0.301991
SPV_RS03990	1.047	0.0244415	0.156338	0.0341157		21	0	21	0	SPV_RS03990	1.00794	0.00897382	0.0947303	0.0201966		22	0	22	0	0.039	41	0.985	0.33	ABC transporter permease	SPV_0742	.	SPD_0742	SP_0848	SPT_1355	putative sugar ABC transporter, permease protein	TRANSPORT	Membrane	ENVIRONMENTAL INFORMATION PROCESSING			Membrane transport		yufQ	#FF64E1	SPV_RS03990	CDS	0.121138	FALSE	rpoC30	0.487432
SPV_RS04815	1.05012	0.0146623	0.121088	0.0264236		21	0	21	0	SPV_RS04815	1.01979	0.00632701	0.0795425	0.0169585		22	0	22	0	0.03	41	0.966	0.34	thiamine pyrophosphate-dependent dehydrogenase E1 component subunit alpha	SPV_1028	acoA	SPD_1028	SP_1164	SPT_1190	putative acetoin dehydrogenase, E1 component, alpha subunit	CARBOHYDRATE METABOLISM	Intracellular	METABOLISM			Cofactor and vitamin metabolism			#00FFCC	SPV_RS04815	CDS	0.123284	FALSE	rpoC30	0.390106
SPV_RS02790	1.01598	0.0363363	0.190621	0.0415969		21	0	21	0	SPV_RS02790	0.97724	0.00825977	0.0908833	0.0198324		21	0	21	0	0.039	40	0.841	0.406	ABC transporter permease	SPV_0521	vex1	SPD_0521	SP_0599	SPT_0626	transmembrane protein Vexp1	TRANSPORT	Membrane	ENVIRONMENTAL INFORMATION PROCESSING			Membrane transport		vex1	#FF64E1	SPV_RS02790	CDS	0.136013	FALSE	rpoC30	0.487432
SPV_RS03130	1.02702	0.0187479	0.136923	0.029879		21	0	21	0	SPV_RS03130	0.997886	0.00803468	0.0896364	0.0191105		22	0	22	0	0.029	41	0.822	0.416	N-acetylmuramoyl-L-alanine amidase family protein	SPV_0579	cbpL	SPD_0579	SP_0667	SPT_0691	putative pneumococcal surface protein	VARIOUS	Cell Wall	HYPOTHETICAL/UNKNOWN			Hypothetical/Unknown			#D3D3D3	SPV_RS03130	CDS	0.138015	FALSE	rpoC30	0.379292
SPV_RS00120	0.51887	0.0788964	0.280885	0.0612941		21	3	18	0	SPV_RS00120	0.450845	0.103939	0.322396	0.068735		22	6	16	0	0.068	41	0.739	0.464	nucleoside deaminase	SPV_0025	.	SPD_0025	SP_0020	SPT_0060	cytidine/deoxycytidylate deaminase family protein	NUCLEOTIDE METABOLSIM	Intracellular	METABOLISM			Nucleotide metabolism		tadA	#009600	SPV_RS00120	CDS	0.147597	FALSE	rpoC30	0.801039
SPV_RS08165	0.974114	0.0197843	0.140657	0.0306938		21	0	21	0	SPV_RS08165	1.0004	0.0118492	0.108854	0.0237539		21	0	21	0	-0.026	40	0.677	0.502	LacI family transcriptional regulator	SPV_1535	scrR	SPD_1535	SP_1725	SPT_1663	sucrose operon repressor	REGULATOR	Intracellular	GENETIC INFORMATION PROCESSING			Transcription		scrR	#990000	SPV_RS08165	CDS	0.155606	FALSE	rpoC30	-0.215478
SPV_RS08640	0.984531	0.0238153	0.154322	0.0336758		21	0	21	0	SPV_RS08640	1.00985	0.00792628	0.0890297	0.018564		23	0	23	0	-0.025	42	0.658	0.514	ABC transporter ATP-binding protein	SPV_1621	.	SPD_1621	SP_1839	SPT_1756	ABC transporter, permease/ATP-binding protein	TRANSPORT	Membrane	ENVIRONMENTAL INFORMATION PROCESSING			Membrane transport			#FF64E1	SPV_RS08640	CDS	0.157895	FALSE	rpoC30	-0.204664
SPV_RS04365	1.0417	0.0123196	0.110994	0.0242208		21	0	21	0	SPV_RS04365	1.02395	0.00922163	0.0960293	0.0209553		21	0	21	0	0.018	40	0.554	0.582	Cof-type HAD-IIB family hydrolase	SPV_0816	.	SPD_0816	SP_0923	SPT_1276	Cof family protein	UNKNOWN		METABOLISM			Various metabolism			#99FF99	SPV_RS04365	CDS	0.170481	FALSE	rpoC30	0.260338
SPV_RS09760	1.01408	0.0182542	0.135108	0.029483		21	0	21	0	SPV_RS09760	1.03323	0.00778483	0.0882317	0.0192537		21	0	21	0	-0.019	40	0.544	0.59	PTS lactose/cellobiose transporter subunit IIA	SPV_1833	bguC	SPD_1833	SP_2024	SPT_2020	PTS system, IIA component	TRANSPORT	Membrane	ENVIRONMENTAL INFORMATION PROCESSING			Membrane transport		celC	#FF64E1	SPV_RS09760	CDS	0.172483	FALSE	rpoC30	-0.13978
SPV_RS09410	0.970183	0.0472337	0.217333	0.047426		21	0	21	0	SPV_RS09410	0.995978	0.0124076	0.111389	0.0237483		22	0	22	0	-0.026	41	0.486	0.629	aspartate--ammonia ligase	SPV_1768	asnA	SPD_1768	SP_1970	SPT_1950	aspartate--ammonia ligase	AMINO ACID METABOLSIM	Intracellular	METABOLISM			Amino acid metabolism		asnA	#FFFF00	SPV_RS09410	CDS	0.179348	FALSE	rpoC30	-0.215478
SPV_RS09715	0.993138	0.0301354	0.173595	0.0378816		21	0	21	0	SPV_RS09715	1.01045	0.00493269	0.0702331	0.0140466		25	0	25	0	-0.017	44	0.429	0.67	carboxylating nicotinate-nucleotide diphosphorylase	SPV_1826	nadC	SPD_1826	SP_2016	SPT_2013	nicotinate-nucleotide pyrophosphorylase	VARIOUS METABOLISM AND BIOSYNTHESIS	Intracellular	METABOLISM			Cofactor and vitamin metabolism		nadC	#00FFCC	SPV_RS09715	CDS	0.188215	FALSE	rpoC30	-0.118152
SPV_RS05960	1.06019	0.00858368	0.0926481	0.0202175		21	0	21	0	SPV_RS05960	1.05076	0.00400468	0.0632825	0.0138094		21	0	21	0	0.009	40	0.385	0.702	copper homeostasis protein CutC	SPV_1118	cutC	SPD_1118	SP_1260	SPT_0967	copper homeostasis protein CutC	TRANSPORT	Membrane	ENVIRONMENTAL INFORMATION PROCESSING			Membrane transport		CutC	#FF64E1	SPV_RS05960	CDS	0.194651	FALSE	rpoC30	0.163012
SPV_RS03920	1.05042	0.0402487	0.200621	0.043779		21	1	20	0	SPV_RS03920	1.0349	0.0117723	0.1085	0.0236767		21	0	21	0	0.016	40	0.312	0.757	hemolysin	SPV_0729	.	SPD_0729	SP_0834	SPT_1368	hemolysin-related protein	VARIOUS	Extracellular	CELLULAR PROCESSES			Cellular community			#0064C8	SPV_RS03920	CDS	0.204233	FALSE	rpoC30	0.23871
SPV_RS04180	1.05848	0.0171193	0.130841	0.0285518		21	0	21	0	SPV_RS04180	1.05078	0.00866545	0.0930884	0.0208152		20	0	20	0	0.008	39	0.218	0.829	restriction endonuclease subunit S	SPV_0783	.	SPD_0783	SP_0887	SPT_1313	putative type I restriction-modification system, S subunit	VARIOUS	Intracellular	GENETIC INFORMATION PROCESSING			DNA repair and editing		hsdS	#FF5050	SPV_RS04180	CDS	0.218106	FALSE	rpoC30	0.152198
SPV_RS03530	1.03155	0.0172965	0.131516	0.0286992		21	0	21	0	SPV_RS03530	1.02535	0.00512895	0.0716167	0.015628		21	0	21	0	0.006	40	0.19	0.85	CBS domain-containing protein	SPV_0657	.	SPD_0657	SP_0754	SPT_0768	putative acetoin utilization protein AcuB	UNKNOWN	Intracellular	METABOLISM			Various metabolism		acuB	#99FF99	SPV_RS03530	CDS	0.221968	FALSE	rpoC30	0.13057
SPV_RS06545	1.03727	0.0239827	0.154864	0.033794		21	0	21	0	SPV_RS06545	1.03105	0.0134844	0.116122	0.02534		21	0	21	0	0.006	40	0.147	0.884	PLP-dependent aminotransferase family protein	SPV_1225	.	SPD_1225	SP_1393	SPT_0881	conserved hypothetical protein	UNKNOWN	Intracellular	GENETIC INFORMATION PROCESSING			Transcription			#990000	SPV_RS06545	CDS	0.227403	FALSE	rpoC30	0.13057
SPV_RS10160	0.443063	0.0787931	0.280701	0.061254		21	6	15	0	SPV_RS10160	0.432267	0.0499065	0.223398	0.0487494		21	5	16	0	0.011	40	0.138	0.891	NAD(P)H-dependent glycerol-3-phosphate dehydrogenase	SPV_1918	gpsA	SPD_1918	SP_2091	SPT_2101	glycerol-3-phosphate dehydrogenase (NAD(P)+)	LIPOPROTEIN	Intracellular	METABOLISM	METABOLISM		Carbohydrate metabolism	Energy metabolism	gpsA	#00FF00	SPV_RS10160	CDS	0.228833	FALSE	rpoC30	0.18464
SPV_RS03865	0.983743	0.0338767	0.184056	0.0401644		21	0	21	0	SPV_RS03865	0.989742	0.0208942	0.144548	0.031543		21	0	21	0	-0.006	40	0.117	0.907	amino acid ABC transporter permease	SPV_0719	glnP4	SPD_0719	SP_0823	SPT_1378	amino acid ABC transporter, permease protein	TRANSPORT	Membrane	ENVIRONMENTAL INFORMATION PROCESSING	METABOLISM		Membrane transport	Amino acid metabolism	hisM	#FF64E1	SPV_RS03865	CDS	0.231836	FALSE	rpoC30	0.000801799
SPV_RS06445	0.998866	0.0185125	0.136061	0.0296908		21	0	21	0	SPV_RS06445	0.994661	0.0101255	0.100626	0.0219583		21	0	21	0	0.004	40	0.114	0.91	prephenate dehydrogenase	SPV_1207	tyrA	SPD_1207	SP_1373	SPT_0900	prephenate dehydrogenase	AMINO ACID METABOLSIM	Intracellular	METABOLISM			Amino acid metabolism		TyrA	#FFFF00	SPV_RS06445	CDS	0.232265	FALSE	rpoC30	0.108942
SPV_RS00510	0.970332	0.0656981	0.256316	0.0559328		21	2	19	0	SPV_RS00510	0.976266	0.0290021	0.1703	0.0371625		21	1	20	0	-0.006	40	0.088	0.93	DUF1700 domain-containing protein	SPV_0095	ptvA	SPD_0095	SP_0099	SPT_0133	hypothetical protein	UNKNOWN		HYPOTHETICAL/UNKNOWN			Hypothetical/Unknown			#D3D3D3	SPV_RS00510	CDS	0.237414	FALSE	rpoC30	0.000801799
SPV_RS03470	1.00383	0.0096073	0.0980168	0.021389		21	0	21	0	SPV_RS03470	1.0051	0.00882126	0.0939215	0.0200241		22	0	22	0	-0.001	41	0.043	0.966	DegV family protein	SPV_0646	.	SPD_0646	SP_0742	SPT_0757	conserved hypothetical protein	UNKNOWN		HYPOTHETICAL/UNKNOWN			Hypothetical/Unknown			#D3D3D3	SPV_RS03470	CDS	0.243993	FALSE	rpoC30	0.0548719
SPV_RS04800	0.996948	0.0542439	0.232903	0.0508236		21	1	20	0	SPV_RS04800	0.994542	0.0151753	0.123188	0.0268818		21	0	21	0	0.002	40	0.042	0.967	dihydroorotase	SPV_1030	pyrC	SPD_1030	SP_1167	SPT_1192	dihydroorotase, multifunctional complex type	NUCLEOTIDE METABOLSIM	Intracellular	METABOLISM			Nucleotide metabolism		pyrC	#009600	SPV_RS04800	CDS	0.244279	FALSE	rpoC30	0.0873139
SPV_RS01620	1.0575	0.0393045	0.198254	0.0432625		21	0	21	0	SPV_RS01620	1.05841	0.00554727	0.07448	0.0162529		21	0	21	0	-0.001	40	0.02	0.984	PTS system mannose/fructose/N-acetylgalactosamine-transporter subunit IIB	SPV_0295	.	SPD_0295	SP_0323	SPT_0372	PTS system, IIB component	TRANSPORT	Membrane	ENVIRONMENTAL INFORMATION PROCESSING	METABOLISM		Membrane transport	Carbohydrate metabolism		#FF64E1	SPV_RS01620	CDS	0.247855	FALSE	rpoC30	0.0548719
SPV_RS04110	0.100593	0.0323713	0.17992	0.0402314		20	11	9	0	SPV_RS04110	0.603527	0.024595	0.156828	0.0350678		20	1	19	0	-0.503	38	9.424	1.73e-11	AI-2E family transporter	SPV_0768	cozE	SPD_0768	SP_0873	SPT_1328	membrane protein	UNKNOWN	Membrane	HYPOTHETICAL/UNKNOWN			Hypothetical/Unknown			#D3D3D3	SPV_RS04110	CDS	0.00143021	TRUE	rpoC30	-5.37376
SPV_RS10770	0.88559	0.00955028	0.0977255	0.0218521		20	0	20	0	SPV_RS10770	1.01621	0.00837844	0.0915338	0.0204676		20	0	20	0	-0.131	38	4.363	9.5e-05	YigZ family protein	SPV_2036	.	SPD_2036	SP_2209	SPT_2227	conserved hypothetical protein	UNKNOWN		HYPOTHETICAL/UNKNOWN			Hypothetical/Unknown			#D3D3D3	SPV_RS10770	CDS	0.00629291	TRUE	rpoC30	-1.35095
SPV_RS07415	0.79243	0.02246	0.149866	0.0335112		20	1	19	0	SPV_RS07415	0.984532	0.0213868	0.146242	0.0319127		21	1	20	0	-0.192	39	4.151	0.000174	YvcK family protein	SPV_1395	.	SPD_1395	SP_1565	SPT_1505	conserved hypothetical protein	UNKNOWN		HYPOTHETICAL/UNKNOWN			Hypothetical/Unknown			#D3D3D3	SPV_RS07415	CDS	0.00743707	TRUE	rpoC30	-2.0106
SPV_RS10280	0.838602	0.0420067	0.204955	0.0458294		20	1	19	0	SPV_RS10280	0.994226	0.00452278	0.0672516	0.0150379		20	0	20	0	-0.156	38	3.226	0.00258	YitT family protein	SPV_1940	.	SPD_1940	SP_2113	SPT_2121	conserved hypothetical protein	UNKNOWN		HYPOTHETICAL/UNKNOWN			Hypothetical/Unknown			#D3D3D3	SPV_RS10280	CDS	0.0164474	TRUE	rpoC30	-1.6213
SPV_RS05450	1.04907	0.00835988	0.0914324	0.0204449	glyA	20	0	20	0	SPV_RS05450	0.938476	0.0186649	0.136619	0.030549	glyA	20	0	20	0	0.111	38	3.009	0.00464	serine hydroxymethyltransferase	SPV_0910	glyA	SPD_0910	SP_1024	SPT_1076	serine hydroxymethyltransferase	AMINO ACID METABOLSIM	Intracellular	METABOLISM			Amino acid metabolism		glyA	#FFFF00	SPV_RS05450	CDS	0.0191648	TRUE	rpoC30	1.26604
SPV_RS08735	0.958426	0.00739314	0.0859834	0.0192265		20	0	20	0	SPV_RS08735	1.02667	0.00453914	0.0673732	0.014702		21	0	21	0	-0.068	39	2.82	0.00752	TetR/AcrR family transcriptional regulator	SPV_1639	sczA	SPD_1639	SP_1858	SPT_1775	transcriptional regulator, TetR family	REGULATOR	Intracellular	GENETIC INFORMATION PROCESSING			Transcription			#990000	SPV_RS08735	CDS	0.0214531	FALSE	rpoC30	-0.669667
SPV_RS05455	1.07128	0.0110868	0.105294	0.0235444		20	0	20	0	SPV_RS05455	0.955493	0.0281021	0.167637	0.0395124		18	1	17	0	0.116	36	2.517	0.0164	GNAT family N-acetyltransferase	SPV_0909	.	SPD_0909	SP_1023	SPT_1075	acetyltransferase, GNAT family	CARBOHYDRATE METABOLISM	Intracellular	METABOLISM			Various metabolism			#99FF99	SPV_RS05455	CDS	0.0281751	TRUE	rpoC30	1.32011
SPV_RS00205	1.0783	0.0213713	0.146189	0.0326889		20	0	20	0	SPV_RS00205	1.01008	0.00453207	0.0673206	0.0146906		21	0	21	0	0.068	39	1.904	0.0644	phosphate acyltransferase PlsX	SPV_0043	plsX	SPD_0043	SP_0037	SPT_0075	fatty acid/phospholipid synthesis protein PlsX	LIPOPROTEIN	Intracellular	METABOLISM			Lipid metabolism		plsX	#669900	SPV_RS00205	CDS	0.0496281	FALSE	rpoC30	0.801039
SPV_RS05445	1.019	0.0328473	0.181238	0.0405261		20	1	19	0	SPV_RS05445	0.929545	0.0167244	0.129323	0.0289175		20	0	20	0	0.089	38	1.797	0.0803	nucleoid-associated protein	SPV_0911	.	SPD_0911	SP_1025	SPT_1077	hypothetical protein	UNKNOWN		HYPOTHETICAL/UNKNOWN			Hypothetical/Unknown			#D3D3D3	SPV_RS05445	CDS	0.055778	FALSE	rpoC30	1.02813
SPV_RS10540	0.996749	0.0152606	0.123534	0.027623		20	0	20	0	SPV_RS10540	1.05532	0.00644885	0.0803048	0.0179567		20	0	20	0	-0.059	38	1.778	0.0835	PTS sugar transporter subunit IIA	SPV_1992	.	SPD_1992	SP_2164	SPT_2177	PTS system, IIA component	TRANSPORT	Membrane	ENVIRONMENTAL INFORMATION PROCESSING			Membrane transport			#FF64E1	SPV_RS10540	CDS	0.0567792	FALSE	rpoC30	-0.572341
SPV_RS03090	1.09992	0.0305197	0.174699	0.0390639		20	0	20	0	SPV_RS03090	1.03144	0.00683679	0.0826849	0.0184889		20	0	20	0	0.068	38	1.584	0.121	peptide-methionine (R)-S-oxide reductase	SPV_0573	msrAB2	SPD_0573	SP_0660	SPT_0684	peptide methionine sulfoxide reductase	AMINO ACID METABOLSIM	Intracellular	METABOLISM			Amino acid metabolism			#FFFF00	SPV_RS03090	CDS	0.0690789	FALSE	rpoC30	0.801039
SPV_RS06920	1.01401	0.00801387	0.0895202	0.0200173		20	0	20	0	SPV_RS06920	1.05925	0.0096698	0.0983351	0.0219884		20	0	20	0	-0.045	38	1.521	0.136	pyridoxal 5'-phosphate synthase lyase subunit PdxS	SPV_1297	pdxS	SPD_1297	SP_1468	SPT_0807	pyridoxine biosynthesis protein	VARIOUS METABOLISM AND BIOSYNTHESIS	Intracellular	METABOLISM			Cofactor and vitamin metabolism		PdxS	#00FFCC	SPV_RS06920	CDS	0.0736556	FALSE	rpoC30	-0.420945
SPV_RS10145	0.982943	0.0108018	0.103932	0.0232399	phoU	20	0	20	0	SPV_RS10145	1.02764	0.0063803	0.0798768	0.017861	phoU	20	0	20	0	-0.045	38	1.525	0.136	phosphate signaling complex protein PhoU	SPV_1914	phoU1	SPD_1914	SP_2088	SPT_2098	phosphate transport system regulatory protein PhoU	REGULATOR	Intracellular	GENETIC INFORMATION PROCESSING			Transcription		phoU	#990000	SPV_RS10145	CDS	0.0739416	FALSE	rpoC30	-0.420945
SPV_RS09225	1.19272	0.182634	0.427357	0.09556		20	0	20	0	SPV_RS09225	1.04674	0.00991796	0.0995889	0.0222688		20	0	20	0	0.146	38	1.488	0.145	hypothetical protein	SPV_2417	.	SPD_1735	SP_1934								Hypothetical/Unknown			#D3D3D3	SPV_RS09225	CDS	0.076373	FALSE	rpoC30	1.64453
SPV_RS00555	0.977681	0.0111445	0.105567	0.0236056		20	0	20	0	SPV_RS00555	1.01898	0.00646997	0.0804361	0.0179861		20	0	20	0	-0.041	38	1.392	0.172	LysM domain-containing protein	SPV_0104	.	SPD_0104	SP_0107	SPT_0141	LysM domain protein	MEMBRANE PROTEIN	Cell Wall	HYPOTHETICAL/UNKNOWN			Hypothetical/Unknown			#D3D3D3	SPV_RS00555	CDS	0.0842391	FALSE	rpoC30	-0.377689
SPV_RS03415	1.12381	0.122577	0.35011	0.0782869		20	0	20	0	SPV_RS03415	1.01916	0.00710843	0.0843115	0.0183983		21	0	21	0	0.105	39	1.301	0.201	ATPase	SPV_0634	cupA	SPD_0634	SP_0728	SPT_0744	hypothetical protein	UNKNOWN	Membrane	ENVIRONMENTAL INFORMATION PROCESSING			Membrane transport			#FF64E1	SPV_RS03415	CDS	0.0915332	FALSE	rpoC30	1.20116
SPV_RS03775	0.922049	0.0232658	0.152531	0.0341071		20	0	20	0	SPV_RS03775	0.991588	0.0578828	0.240588	0.0525007		21	3	18	0	-0.07	39	1.111	0.273	HAMP domain-containing histidine kinase	SPV_0702	ciaH	SPD_0702	SP_0799	SPT_1400	sensor histidine kinase CiaH	REGULATOR	Membrane	ENVIRONMENTAL INFORMATION PROCESSING			Signal transduction		ciaH	#CC0066	SPV_RS03775	CDS	0.110698	FALSE	rpoC30	-0.691295
SPV_RS03455	1.01517	0.0181924	0.134879	0.0301599		20	0	20	0	SPV_RS03455	1.05287	0.00803587	0.089643	0.0200448		20	0	20	0	-0.038	38	1.041	0.304	MerR family transcriptional regulator			SPD_0643			MerR family transcriptional regulator						Mobile element/pseudogene			#999999	SPV_RS03455	CDS	0.116133	FALSE	rpoC30	-0.345247
SPV_RS08325	1.02086	0.0154283	0.124211	0.0277744		20	0	20	0	SPV_RS08325	1.04853	0.00531445	0.0729003	0.016301		20	0	20	0	-0.028	38	0.859	0.396	DUF4649 family protein	SPV_1566	.	SPD_1566	SP_1775	SPT_1695	conserved domain protein	UNKNOWN		HYPOTHETICAL/UNKNOWN			Hypothetical/Unknown			#D3D3D3	SPV_RS08325	CDS	0.132866	FALSE	rpoC30	-0.237106
SPV_RS09890	1.06185	0.0446415	0.211285	0.0472449		20	0	20	0	SPV_RS09890	1.01799	0.00787581	0.0887458	0.0198442		20	0	20	0	0.044	38	0.856	0.397	type II secretion system F family protein	SPV_1862	comGB	SPD_1862	SP_2052	SPT_2047	competence protein CglB	TRANSPORT	Membrane	ENVIRONMENTAL INFORMATION PROCESSING	CELLULAR PROCESSES		Membrane transport	Cellular community	cglB	#FF64E1	SPV_RS09890	CDS	0.133009	FALSE	rpoC30	0.541502
SPV_RS09085	0.996287	0.0191518	0.13839	0.0309449		20	0	20	0	SPV_RS09085	1.01989	0.0109459	0.104623	0.0228306		21	0	21	0	-0.024	39	0.614	0.543	transcriptional regulator	SPV_1707	.	SPD_1707	SP_1904	SPT_1849	hypothetical protein	UNKNOWN		HYPOTHETICAL/UNKNOWN			Hypothetical/Unknown			#D3D3D3	SPV_RS09085	CDS	0.163043	FALSE	rpoC30	-0.19385
SPV_RS03175	1.05992	0.0117658	0.10847	0.0242546		20	0	20	0	SPV_RS03175	1.04321	0.00552718	0.074345	0.0158504		22	0	22	0	0.017	40	0.577	0.567	LysR family transcriptional regulator	SPV_0588	mtaR	SPD_0588	SP_0676	SPT_0700	putative transcriptional regulator	REGULATOR	Intracellular	GENETIC INFORMATION PROCESSING			Transcription			#990000	SPV_RS03175	CDS	0.167191	FALSE	rpoC30	0.249524
SPV_RS06460	1.0201	0.00965914	0.0982809	0.0219763		20	0	20	0	SPV_RS06460	1.00566	0.00582987	0.0763536	0.0159208		23	0	23	0	0.014	41	0.532	0.598	shikimate dehydrogenase	SPV_1210	aroE	SPD_1210	SP_1376	SPT_0897	shikimate 5-dehydrogenase	AMINO ACID METABOLSIM	Intracellular	METABOLISM			Amino acid metabolism		AroE	#FFFF00	SPV_RS06460	CDS	0.174342	FALSE	rpoC30	0.217082
SPV_RS05295	1.0497	0.0140588	0.11857	0.026513		20	0	20	0	SPV_RS05295	1.03409	0.00481065	0.0693588	0.0155091		20	0	20	0	0.016	38	0.508	0.614	hypothetical protein			SPD_0937			hypothetical protein						Hypothetical/Unknown			#D3D3D3	SPV_RS05295	CDS	0.176773	FALSE	rpoC30	0.23871
SPV_RS08805	1.02776	0.0644135	0.253798	0.056751		20	1	19	0	SPV_RS08805	1.0006	0.034181	0.184881	0.0413407		20	1	19	0	0.027	38	0.387	0.701	siderophore ABC transporter substrate-binding protein	SPV_1652	piuA	SPD_1652	SP_1872	SPT_1789	iron-compound ABC transporter, iron-compound-binding protein	TRANSPORT	Membrane	ENVIRONMENTAL INFORMATION PROCESSING			Membrane transport			#FF64E1	SPV_RS08805	CDS	0.194508	FALSE	rpoC30	0.357664
SPV_RS01060	1.06045	0.020434	0.142948	0.0319641		20	0	20	0	SPV_RS01060	1.04714	0.00512809	0.0716107	0.0160126		20	0	20	0	0.013	38	0.372	0.712	phosphoribulokinase	SPV_0191	.	SPD_0191	SP_0206,SP_0207	SPT_0254	conserved domain protein	UNKNOWN	Intracellular	HYPOTHETICAL/UNKNOWN			Hypothetical/Unknown			#D3D3D3	SPV_RS01060	CDS	0.196939	FALSE	rpoC30	0.206268
SPV_RS00865	1.008	0.0155796	0.124818	0.0279102		20	0	20	0	SPV_RS00865	1.01699	0.00665743	0.0815931	0.0182448		20	0	20	0	-0.009	38	0.27	0.789	MptD family putative ECF transporter S component	SPV_0155	.	SPD_0155	SP_0153	SPT_0200	putative membrane protein	UNKNOWN		HYPOTHETICAL/UNKNOWN			Hypothetical/Unknown			#D3D3D3	SPV_RS00865	CDS	0.209954	FALSE	rpoC30	-0.0316402
SPV_RS03980	0.993297	0.0191763	0.138479	0.0309648		20	0	20	0	SPV_RS03980	1.00218	0.0128724	0.113456	0.0247582		21	0	21	0	-0.009	39	0.224	0.824	ABC transporter ATP-binding protein	SPV_0740	.	SPD_0740	SP_0846	SPT_1357	sugar ABC transporter, ATP-binding protein	TRANSPORT	Intracellular	ENVIRONMENTAL INFORMATION PROCESSING			Membrane transport		yufO	#FF64E1	SPV_RS03980	CDS	0.216819	FALSE	rpoC30	-0.0316402
SPV_RS05985	1.0362	0.00514164	0.0717052	0.0160338	dprA	20	0	20	0	SPV_RS05985	1.04024	0.00271615	0.0521167	0.0116537	dprA	20	0	20	0	-0.004	38	0.204	0.84	DNA-protecting protein DprA	SPV_1122	dprA	SPD_1122	SP_1266	SPT_0962	putative DNA processing protein DprA	DNA TURNOVER	Intracellular	GENETIC INFORMATION PROCESSING	CELLULAR PROCESSES		DNA repair and editing	Cellular community	DprA	#FF5050	SPV_RS05985	CDS	0.219537	FALSE	rpoC30	0.0224298
SPV_RS07240	1.02266	0.00626388	0.0791447	0.0176973		20	0	20	0	SPV_RS07240	1.01742	0.00750609	0.0866377	0.0193728		20	0	20	0	0.005	38	0.2	0.843	UDP-N-acetylmuramoylalanyl-D-glutamate--2, 6-diaminopimelate ligase	SPV_1362	.	SPD_1362	SP_1533	SPT_1471	conserved domain protein	UNKNOWN		HYPOTHETICAL/UNKNOWN			Hypothetical/Unknown			#D3D3D3	SPV_RS07240	CDS	0.220538	FALSE	rpoC30	0.119756
SPV_RS04255	1.07184	0.022627	0.150423	0.0336355		20	0	20	0	SPV_RS04255	1.07127	0.00223809	0.0473084	0.0105785		20	0	20	0	0.001	38	0.016	0.987	alpha/beta hydrolase	SPV_0796	.	SPD_0796	SP_0902	SPT_1297	hypothetical protein	UNKNOWN		HYPOTHETICAL/UNKNOWN			Hypothetical/Unknown			#D3D3D3	SPV_RS04255	CDS	0.248427	FALSE	rpoC30	0.0764999
SPV_RS08235	1.11921	0.0116094	0.107747	0.0247189		19	0	19	0	SPV_RS08235	0.661886	0.0192364	0.138695	0.0326908		18	0	18	0	0.457	35	11.158	4.46e-13	ribonuclease Y	SPV_1549	rny	SPD_1549	SP_1739	SPT_1677	KH domain protein	RNA TURNOVER	Intracellular	GENETIC INFORMATION PROCESSING			Translation		rny	#960096	SPV_RS08235	CDS	0.00114416	TRUE	rpoC30	5.00769
SPV_RS08250	0.822975	0.0305165	0.17469	0.0400766		19	0	19	0	SPV_RS08250	0.40298	0.032419	0.180053	0.0424388		18	2	16	0	0.42	35	7.195	2.14e-08	nucleotidyltransferase	SPV_1552	.	SPD_1552	SP_1742	SPT_1680	conserved hypothetical protein	UNKNOWN		HYPOTHETICAL/UNKNOWN			Hypothetical/Unknown			#D3D3D3	SPV_RS08250	CDS	0.00214531	TRUE	rpoC30	4.60757
SPV_RS08300	0.66954	0.0557652	0.236147	0.0541757		19	1	18	0	SPV_RS08300	1.02142	0.0127894	0.11309	0.0259447		19	0	19	0	-0.352	36	5.858	1.08e-06	mechanosensitive ion channel family protein	SPV_1562	.	SPD_1562	SP_1752	SPT_1690	putative mechanosensitive ion channel	TRANSPORT	Membrane	ENVIRONMENTAL INFORMATION PROCESSING			Membrane transport			#FF64E1	SPV_RS08300	CDS	0.00257437	TRUE	rpoC30	-3.74085
SPV_RS07470	0.930853	0.0149692	0.122349	0.0280687		19	0	19	0	SPV_RS07470	1.02724	0.0108925	0.104367	0.0233372		20	0	20	0	-0.096	37	2.641	0.0121	homoserine O-succinyltransferase	SPV_1406	metA	SPD_1406	SP_1576	SPT_1516	homoserine O-succinyltransferase	AMINO ACID METABOLSIM	Intracellular	METABOLISM			Amino acid metabolism		MetA	#FFFF00	SPV_RS07470	CDS	0.0248856	FALSE	rpoC30	-0.972459
SPV_RS06660	1.10909	0.0103299	0.101636	0.0233169		19	0	19	0	SPV_RS06660	1.04545	0.00324586	0.0569725	0.0130704		19	0	19	0	0.064	36	2.381	0.0227	N-acetylmuramoyl-L-alanine amidase family protein	SPV_1248	cbpM	SPD_1248	SP_1417	SPT_0856	choline binding protein	CAPSULE	Cell Wall	HYPOTHETICAL/UNKNOWN			Hypothetical/Unknown			#D3D3D3	SPV_RS06660	CDS	0.0313215	FALSE	rpoC30	0.757783
SPV_RS06610	1.07876	0.0174313	0.132028	0.0302892		19	0	19	0	SPV_RS06610	1.02302	0.00572865	0.0756878	0.017364		19	0	19	0	0.056	36	1.597	0.119	TIGR01457 family HAD-type hydrolase	SPV_1238	nagD	SPD_1238	SP_1407	SPT_0867	hydrolase, haloacid dehalogenase-like family	VARIOUS METABOLISM AND BIOSYNTHESIS	Intracellular	METABOLISM			Various metabolism			#99FF99	SPV_RS06610	CDS	0.0687929	FALSE	rpoC30	0.671271
SPV_RS04160	1.07998	0.0175861	0.132613	0.0304235		19	0	19	0	SPV_RS04160	1.02681	0.006984	0.0835704	0.0191724		19	0	19	0	0.053	36	1.478	0.148	alpha/beta hydrolase	SPV_0778	.	SPD_0778	SP_0882	SPT_1319	conserved hypothetical protein	UNKNOWN	Intracellular	HYPOTHETICAL/UNKNOWN			Hypothetical/Unknown		ybbA	#D3D3D3	SPV_RS04160	CDS	0.0776602	FALSE	rpoC30	0.638829
SPV_RS01265	0.987027	0.0113598	0.106582	0.0244517		19	0	19	0	SPV_RS01265	1.0286	0.00499033	0.0706423	0.0162065		19	0	19	0	-0.042	36	1.417	0.165	PTS lactose/cellobiose transporter subunit IIA	SPV_0232	.	SPD_0232	SP_0248	SPT_0296	PTS system, IIA component	TRANSPORT	Membrane	ENVIRONMENTAL INFORMATION PROCESSING	METABOLISM		Membrane transport	Carbohydrate metabolism	CelC	#FF64E1	SPV_RS01265	CDS	0.0829519	FALSE	rpoC30	-0.388503
SPV_RS00045	0.776783	0.0942216	0.306955	0.0704204		19	2	17	0	SPV_RS00045	0.879944	0.0102461	0.101223	0.0238585		18	0	18	0	-0.103	35	1.387	0.174	serine hydrolase	SPV_0010	.	SPD_0010	SP_0010	SPT_0044	conserved domain protein	PEPTIDOGLYCAN	Cell Wall	METABOLISM			Antibiotic response/sensing		penP	#9999F	SPV_RS00045	CDS	0.0850973	FALSE	rpoC30	-1.04816
SPV_RS07345	0.972994	0.018047	0.134339	0.0308195		19	0	19	0	SPV_RS07345	1.01951	0.00675107	0.0821649	0.0188499		19	0	19	0	-0.047	36	1.288	0.206	glutathione-dependent disulfide-bond oxidoreductase	SPV_1382	.	SPD_1382	SP_1550	SPT_1492	glutathione S-transferase family protein	AMINO ACID METABOLSIM	Intracellular	METABOLISM			Various metabolism			#99FF99	SPV_RS07345	CDS	0.0932494	FALSE	rpoC30	-0.442573
SPV_RS08355	0.99787	0.0148476	0.121851	0.0279545		19	0	19	0	SPV_RS08355	1.04179	0.0079434	0.0891258	0.0204469		19	0	19	0	-0.044	36	1.268	0.213	DUF2785 domain-containing protein	SPV_1570	.	SPD_1570	SP_1779	SPT_1701	hypothetical protein	UNKNOWN		HYPOTHETICAL/UNKNOWN			Hypothetical/Unknown			#D3D3D3	SPV_RS08355	CDS	0.0952517	FALSE	rpoC30	-0.410131
SPV_RS02785	1.04838	0.0185887	0.136341	0.0312787		19	0	19	0	SPV_RS02785	1.00814	0.00481737	0.0694073	0.0159231		19	0	19	0	0.04	36	1.147	0.259	hypothetical protein	SPV_2188	.	SPD_0518	SP_0595,SP_0596		hypothetical protein						Hypothetical/Unknown			#D3D3D3	SPV_RS02785	CDS	0.108267	FALSE	rpoC30	0.498246
SPV_RS04240	1.08151	0.0263127	0.162212	0.037214		19	0	19	0	SPV_RS04240	1.03568	0.0048258	0.069468	0.0159371		19	0	19	0	0.046	36	1.132	0.265	DUF4300 family protein	SPV_0792	.	SPD_0792	SP_0899	SPT_1300	conserved hypothetical protein	UNKNOWN		HYPOTHETICAL/UNKNOWN			Hypothetical/Unknown			#D3D3D3	SPV_RS04240	CDS	0.109125	FALSE	rpoC30	0.563131
SPV_RS03390	1.03973	0.0156968	0.125287	0.0287428	thiW	19	0	19	0	SPV_RS03390	1.00652	0.00562662	0.0750108	0.0167729	thiW	20	0	20	0	0.033	37	0.998	0.325	energy coupling factor transporter S component ThiW	SPV_0629	thiW	SPD_0629	SP_0723	SPT_0739	thiW protein	VARIOUS	Membrane	ENVIRONMENTAL INFORMATION PROCESSING	METABOLISM		Membrane transport	Cofactor and vitamin metabolism	thiW	#FF64E1	SPV_RS03390	CDS	0.119851	FALSE	rpoC30	0.422548
SPV_RS03075	1.06371	0.0224857	0.149952	0.0344014		19	0	19	0	SPV_RS03075	1.02638	0.00560167	0.0748443	0.0167357		20	0	20	0	0.037	37	0.976	0.336	YihY/virulence factor BrkB family protein	SPV_0570	yihY	SPD_0570	SP_0657	SPT_0680	putative ribonuclease BN	TRANSCRIPTION AND TRANSLATION	Intracellular	METABOLISM			Nucleotide metabolism			#009600	SPV_RS03075	CDS	0.122569	FALSE	rpoC30	0.465804
SPV_RS04635	0.818253	0.0412396	0.203075	0.0465887		19	0	19	0	SPV_RS04635	0.763131	0.0198034	0.140725	0.0322844		19	0	19	0	0.055	36	0.972	0.337	SsrA-binding protein SmpB	SPV_0863	smpB	SPD_0863	SP_0976	SPT_1227	SsrA-binding protein	TRANSCRIPTION AND TRANSLATION	Intracellular	GENETIC INFORMATION PROCESSING	GENETIC INFORMATION PROCESSING		Translation	Folding, sorting, degradation	smpB	#960096	SPV_RS04635	CDS	0.122712	FALSE	rpoC30	0.660457
SPV_RS03950	1.06438	0.0356043	0.188691	0.0432887		19	0	19	0	SPV_RS03950	1.02393	0.00427296	0.0653679	0.0149964		19	0	19	0	0.04	36	0.883	0.383	hypothetical protein	SPV_0734	.	SPD_0734	SP_0840	SPT_1363	hypothetical protein	UNKNOWN		HYPOTHETICAL/UNKNOWN			Hypothetical/Unknown			#D3D3D3	SPV_RS03950	CDS	0.130721	FALSE	rpoC30	0.498246
SPV_RS02760	1.05954	0.0164049	0.128082	0.029384		19	0	19	0	SPV_RS02760	1.02984	0.0052356	0.0723574	0.0165999		19	0	19	0	0.03	36	0.88	0.385	GNAT family N-acetyltransferase	SPV_0514	.	SPD_0514	SP_0590	SPT_0619	acetyltransferase, GNAT family	VARIOUS METABOLISM AND BIOSYNTHESIS		METABOLISM			Various metabolism			#99FF99	SPV_RS02760	CDS	0.131293	FALSE	rpoC30	0.390106
SPV_RS00405	0.99844	0.0492502	0.221924	0.0509128		19	0	19	0	SPV_RS00405	1.04209	0.0113692	0.106626	0.0244618		19	0	19	0	-0.044	36	0.773	0.445	hypothetical protein						hypothetical protein						Hypothetical/Unknown			#D3D3D3	SPV_RS00405	CDS	0.142878	FALSE	rpoC30	-0.410131
SPV_RS04520	1.0518	0.0118708	0.108953	0.0249956		19	0	19	0	SPV_RS04520	1.03269	0.00719229	0.0848073	0.0194561		19	0	19	0	0.019	36	0.603	0.55	N-acetyltransferase	SPV_0842	.	SPD_0842	SP_0953	SPT_1249	acetyltransferase, GNAT family	VARIOUS METABOLISM AND BIOSYNTHESIS	Intracellular	METABOLISM			Various metabolism			#99FF99	SPV_RS04520	CDS	0.163473	FALSE	rpoC30	0.271152
SPV_RS00965	1.04795	0.0161604	0.127123	0.0291641		19	0	19	0	SPV_RS00965	1.02786	0.00644978	0.0803105	0.0184245		19	0	19	0	0.02	36	0.582	0.564	DUF1129 domain-containing protein	SPV_0174	.	SPD_0174	SP_0184	SPT_0220	hypothetical protein	UNKNOWN	Membrane	CELLULAR PROCESSES			Structural proteins			#CCCCFF	SPV_RS00965	CDS	0.166905	FALSE	rpoC30	0.281966
SPV_RS04035	0.950669	0.0305335	0.174738	0.0400877	pcp	19	0	19	0	SPV_RS04035	0.919362	0.0284888	0.168786	0.0377417	pcp	20	1	19	0	0.031	37	0.569	0.573	pyroglutamyl-peptidase I	SPV_0753	pcp1	SPD_0753	SP_0860	SPT_1344	pyrrolidone-carboxylate peptidase	AMINO ACID METABOLSIM	Intracellular	GENETIC INFORMATION PROCESSING	METABOLISM		Folding, sorting, degradation	Amino acid metabolism	pcp1	#9600FA	SPV_RS04035	CDS	0.168478	FALSE	rpoC30	0.40092
SPV_RS09345	0.962269	0.0315123	0.177517	0.0407252		19	1	18	0	SPV_RS09345	0.986219	0.0107063	0.103471	0.0243884		18	0	18	0	-0.024	35	0.505	0.617	ABC transporter ATP-binding protein	SPV_1755	.	SPD_1755	SP_1957	SPT_1934	ABC transporter, ATP-binding protein	TRANSPORT	Membrane	ENVIRONMENTAL INFORMATION PROCESSING			Membrane transport			#FF64E1	SPV_RS09345	CDS	0.176916	FALSE	rpoC30	-0.19385
SPV_RS06450	1.02372	0.0203434	0.14263	0.0327216	aroC	19	0	19	0	SPV_RS06450	1.0069	0.00607865	0.0779657	0.0174337	aroC	20	0	20	0	0.017	37	0.454	0.653	chorismate synthase	SPV_1208	aroC	SPD_1208	SP_1374	SPT_0899	chorismate synthase	AMINO ACID METABOLSIM	Intracellular	METABOLISM			Amino acid metabolism		AroC	#FFFF00	SPV_RS06450	CDS	0.183924	FALSE	rpoC30	0.249524
SPV_RS03645	0.962878	0.0657232	0.256365	0.0588143		19	0	19	0	SPV_RS03645	0.931153	0.0304107	0.174387	0.040007		19	0	19	0	0.032	36	0.446	0.658	alpha/beta hydrolase			SPD_0676			alpha/beta hydrolase						Various metabolism			#99FF99	SPV_RS03645	CDS	0.184497	FALSE	rpoC30	0.411734
SPV_RS02965	1.0091	0.0172633	0.13139	0.0301429		19	0	19	0	SPV_RS02965	0.991885	0.0129235	0.113681	0.0260803		19	0	19	0	0.017	36	0.432	0.668	ATP-binding cassette domain-containing protein	SPV_0554	.	SPD_0554	SP_0636	SPT_0661	ABC transporter, ATP-binding protein	TRANSPORT	Membrane	ENVIRONMENTAL INFORMATION PROCESSING			Membrane transport			#FF64E1	SPV_RS02965	CDS	0.187357	FALSE	rpoC30	0.249524
SPV_RS04640	0.987142	0.0324864	0.18024	0.0413499		19	0	19	0	SPV_RS04640	0.967631	0.0139859	0.118262	0.0271312		19	0	19	0	0.02	36	0.395	0.696	SAM-dependent methyltransferase TehB	SPV_0864	tehB	SPD_0864	SP_0977	SPT_1226	tellurite resistance protein TehB	VARIOUS	Intracellular	METABOLISM			Various metabolism		tehB	#99FF99	SPV_RS04640	CDS	0.193221	FALSE	rpoC30	0.281966
SPV_RS03220	1.01846	0.0120025	0.109556	0.0251339		19	0	19	0	SPV_RS03220	1.02754	0.00372352	0.0610206	0.0139991		19	0	19	0	-0.009	36	0.316	0.754	ABC transporter ATP-binding protein	SPV_0597	.	SPD_0597	SP_0687	SPT_0709	ABC transporter, ATP-binding protein	TRANSPORT	Membrane	ENVIRONMENTAL INFORMATION PROCESSING			Membrane transport			#FF64E1	SPV_RS03220	CDS	0.203804	FALSE	rpoC30	-0.0316402
SPV_RS02360	1.0124	0.0171624	0.131005	0.0300547		19	0	19	0	SPV_RS02360	1.0231	0.00579478	0.0761234	0.0174639		19	0	19	0	-0.011	36	0.308	0.76	GNAT family N-acetyltransferase	SPV_0440	.	SPD_0440	SP_0491,SP_0492	SPT_0531	conserved domain protein	UNKNOWN		HYPOTHETICAL/UNKNOWN			Hypothetical/Unknown			#D3D3D3	SPV_RS02360	CDS	0.204949	FALSE	rpoC30	-0.0532683
SPV_RS05440	1.01942	0.0111644	0.105662	0.0242405		19	0	19	0	SPV_RS05440	1.0114	0.0125487	0.112021	0.0256993		19	0	19	0	0.008	36	0.227	0.822	Pneumococcal vaccine antigen A	SPV_0912	pvaA	SPD_0912	SP_1026	SPT_1078	conserved hypothetical protein	MEMBRANE PROTEIN		HYPOTHETICAL/UNKNOWN			Hypothetical/Unknown			#D3D3D3	SPV_RS05440	CDS	0.215389	FALSE	rpoC30	0.152198
SPV_RS07015	1.03351	0.00850801	0.0922388	0.021161		19	0	19	0	SPV_RS07015	1.03007	0.00354747	0.0595606	0.0133182		20	0	20	0	0.003	37	0.137	0.891	hypothetical protein												Hypothetical/Unknown			#D3D3D3	SPV_RS07015	CDS	0.228976	FALSE	rpoC30	0.0981279
SPV_RS06510	1.05744	0.0112221	0.105934	0.024303		19	0	19	0	SPV_RS06510	1.05422	0.0081469	0.0902602	0.0207071		19	0	19	0	0.003	36	0.101	0.92	ABC transporter substrate-binding protein	SPV_1218	potD	SPD_1218	SP_1386	SPT_0889	spermidine/putrescine ABC transporter, spermidine/putrescine-binding protein	TRANSPORT	Membrane	ENVIRONMENTAL INFORMATION PROCESSING			Membrane transport		PotD	#FF64E1	SPV_RS06510	CDS	0.234697	FALSE	rpoC30	0.0981279
SPV_RS10870	0.851316	0.0231567	0.152173	0.0358676		18	0	18	0	SPV_RS10870	0.645859	0.0453244	0.212895	0.0516347		17	1	16	0	0.205	33	3.268	0.00253	IMP dehydrogenase	SPV_2055	guaB	SPD_2055	SP_2228	SPT_2246	inosine-5-monophosphate dehydrogenase	NUCLEOTIDE METABOLSIM	Intracellular	METABOLISM			Nucleotide metabolism		guaB	#009600	SPV_RS10870	CDS	0.0161613	TRUE	rpoC30	2.28256
SPV_RS00115	0.832501	0.0608232	0.246624	0.0581297		18	1	17	0	SPV_RS00115	1.00043	0.00777494	0.0881756	0.0197167		20	0	20	0	-0.168	36	2.736	0.0096	adenylosuccinate synthase	SPV_0024	purA	SPD_0024	SP_0019	SPT_0059	adenylosuccinate synthetase	NUCLEOTIDE METABOLSIM	Intracellular	METABOLISM			Nucleotide metabolism		purA	#009600	SPV_RS00115	CDS	0.0231693	TRUE	rpoC30	-1.75107
SPV_RS00020	0.770741	0.0120022	0.109554	0.0258222		18	0	18	0	SPV_RS00020	0.862218	0.0128068	0.113167	0.0266738		18	0	18	0	-0.091	34	2.464	0.019	redox-regulated ATPase YchF	SPV_0004	ychF	SPD_0004	SP_0004	SPT_0038	GTP-dependent nucleic acid-binding protein	TRANSCRIPTION AND TRANSLATION	Intracellular	GENETIC INFORMATION PROCESSING			Translation		ychF	#960096	SPV_RS00020	CDS	0.0303204	FALSE	rpoC30	-0.918389
SPV_RS10070	0.967033	0.00815204	0.0902886	0.0212812		18	0	18	0	SPV_RS10070	1.03531	0.00638604	0.0799127	0.0188356		18	0	18	0	-0.068	34	2.402	0.0219	gamma-glutamyl-gamma-aminobutyrate hydrolase family protein	SPV_1899	.	SPD_1899	SP_2072	SPT_2083	glutamine amidotransferase, class-I	AMINO ACID METABOLSIM	Intracellular	METABOLISM			Amino acid metabolism			#FFFF00	SPV_RS10070	CDS	0.0310355	FALSE	rpoC30	-0.669667
SPV_RS09135	0.9903	0.0272173	0.164977	0.0388854		18	0	18	0	SPV_RS09135	0.840091	0.0820741	0.286486	0.0640602		20	3	17	0	0.15	36	2.004	0.0526	membrane protein	SPV_1717	.	SPD_1717	SP_1914	SPT_1864	hypothetical protein	UNKNOWN		HYPOTHETICAL/UNKNOWN			Hypothetical/Unknown			#D3D3D3	SPV_RS09135	CDS	0.0444794	TRUE	rpoC30	1.68779
SPV_RS08895	1.05208	0.0112711	0.106166	0.0250235		18	0	18	0	SPV_RS08895	0.989659	0.00836612	0.0914665	0.0215589		18	0	18	0	0.062	34	1.89	0.0673	peptide ABC transporter permease	SPV_1669	amiD	SPD_1669	SP_1889	SPT_1811	oligopeptide ABC transporter, permease protein AmiD	TRANSPORT	Membrane	ENVIRONMENTAL INFORMATION PROCESSING			Membrane transport		amiD	#FF64E1	SPV_RS08895	CDS	0.0519165	FALSE	rpoC30	0.736155
SPV_RS00480	1.26403	0.398204	0.631034	0.148736		18	1	17	0	SPV_RS00480	0.995818	0.0114785	0.107138	0.0252527		18	0	18	0	0.268	34	1.778	0.0844	hypothetical protein						IS630 family transposase						Mobile element/pseudogene			#999999	SPV_RS00480	CDS	0.0572082	FALSE	rpoC30	2.96384
SPV_RS03465	0.993738	0.00929521	0.0964117	0.0227244		18	0	18	0	SPV_RS03465	1.04338	0.00570875	0.0755563	0.0173338		19	0	19	0	-0.05	35	1.737	0.0912	NAD(P)/FAD-dependent oxidoreductase	SPV_0645	.	SPD_0645	SP_0741	SPT_0756	conserved hypothetical protein	UNKNOWN		HYPOTHETICAL/UNKNOWN			Hypothetical/Unknown			#D3D3D3	SPV_RS03465	CDS	0.0600687	FALSE	rpoC30	-0.475015
SPV_RS03155	1.04141	0.032072	0.179087	0.0422111	hflX	18	0	18	0	SPV_RS03155	0.943512	0.0272127	0.164963	0.0388821	hflX	18	0	18	0	0.098	34	1.706	0.0972	GTPase HflX	SPV_0584	hflX	SPD_0584	SP_0672	SPT_0696	GTP-binding protein HflX	TRANSCRIPTION AND TRANSLATION	Intracellular	GENETIC INFORMATION PROCESSING			Translation		hflX	#960096	SPV_RS03155	CDS	0.0625	FALSE	rpoC30	1.12546
SPV_RS02840	1.05279	0.0179487	0.133973	0.0315776		18	0	18	0	SPV_RS02840	1.00638	0.00719696	0.0848349	0.0199958		18	0	18	0	0.046	34	1.242	0.223	transporter substrate-binding domain-containing protein	SPV_0530	glnH2	SPD_0530	SP_0609	SPT_0635	amino acid ABC transporter, amino acid-binding protein	TRANSPORT	Membrane	ENVIRONMENTAL INFORMATION PROCESSING	METABOLISM		Membrane transport	Amino acid metabolism		#FF64E1	SPV_RS02840	CDS	0.0983982	FALSE	rpoC30	0.563131
SPV_RS07210	1.08226	0.0214868	0.146584	0.0345501		18	0	18	0	SPV_RS07210	1.03797	0.0036508	0.0604218	0.0138617		19	0	19	0	0.044	35	1.19	0.242	ABC transporter												Membrane transport			#FF64E1	SPV_RS07210	CDS	0.10369	FALSE	rpoC30	0.541502
SPV_RS09425	0.95337	0.0206525	0.14371	0.0338727		18	0	18	0	SPV_RS09425	1.00004	0.0078714	0.0887209	0.0209117		18	0	18	0	-0.047	34	1.172	0.249	RNA methyltransferase	SPV_1771	yjfA	SPD_1771	SP_1973	SPT_1953	spoU rRNA Methylase family protein	TRANSCRIPTION AND TRANSLATION	Intracellular	GENETIC INFORMATION PROCESSING			Translation			#960096	SPV_RS09425	CDS	0.105692	FALSE	rpoC30	-0.442573
SPV_RS03965	1.0187	0.0429347	0.207207	0.0488391	deoC	18	0	18	0	SPV_RS03965	0.965935	0.0100342	0.100171	0.0236105	deoC	18	0	18	0	0.053	34	0.973	0.338	deoxyribose-phosphate aldolase	SPV_0737	deoC	SPD_0737	SP_0843	SPT_1360	deoxyribose-phosphate aldolase	CARBOHYDRATE METABOLISM	Intracellular	METABOLISM			Carbohydrate metabolism		deoC	#00FF00	SPV_RS03965	CDS	0.122855	FALSE	rpoC30	0.638829
SPV_RS04265	1.0478	0.0132805	0.115241	0.0271626		18	0	18	0	SPV_RS04265	1.01816	0.00592177	0.076953	0.018138		18	0	18	0	0.03	34	0.908	0.37	permease	SPV_0798	.	SPD_0798	SP_0905	SPT_1295	conserved hypothetical protein	UNKNOWN		HYPOTHETICAL/UNKNOWN			Hypothetical/Unknown		yraQ	#D3D3D3	SPV_RS04265	CDS	0.129005	FALSE	rpoC30	0.390106
SPV_RS04030	0.935777	0.0490435	0.221458	0.052198		18	0	18	0	SPV_RS04030	0.862842	0.0860056	0.293267	0.0691237		18	0	18	0	0.073	34	0.842	0.406	DUF979 domain-containing protein	SPV_0752	.	SPD_0752	SP_0859	SPT_1345	membrane protein	UNKNOWN	Membrane	HYPOTHETICAL/UNKNOWN			Hypothetical/Unknown			#D3D3D3	SPV_RS04030	CDS	0.135727	FALSE	rpoC30	0.855109
SPV_RS03400	1.08443	0.0242596	0.155755	0.0367118		18	0	18	0	SPV_RS03400	1.05095	0.00456387	0.0675564	0.0159232		18	0	18	0	0.033	34	0.837	0.409	thiamine phosphate synthase	SPV_0631	thiE-2	SPD_0631	SP_0725	SPT_0741	thiamine-phosphate pyrophosphorylase	AMINO ACID METABOLSIM	Intracellular	METABOLISM			Cofactor and vitamin metabolism		thiE-2	#00FFCC	SPV_RS03400	CDS	0.136299	FALSE	rpoC30	0.422548
SPV_RS03395	1.05889	0.0166325	0.128967	0.0303978		18	0	18	0	SPV_RS03395	1.03123	0.00311351	0.0557989	0.0131519		18	0	18	0	0.028	34	0.835	0.41	hydroxyethylthiazole kinase	SPV_0630	thiM-2	SPD_0630	SP_0724	SPT_0740	putative hydroxyethylthiazole kinase	AMINO ACID METABOLSIM	Intracellular	METABOLISM			Cofactor and vitamin metabolism		thiM	#00FFCC	SPV_RS03395	CDS	0.136728	FALSE	rpoC30	0.368478
SPV_RS00435	1.02879	0.0144662	0.120276	0.0283492		18	0	18	0	SPV_RS00435	1.05395	0.00480086	0.0692882	0.0163314		18	0	18	0	-0.025	34	0.769	0.447	response regulator transcription factor	SPV_0081	.	SPD_0081	SP_0083	SPT_0117	DNA-binding response regulator	REGULATOR	Intracellular	GENETIC INFORMATION PROCESSING	ENVIRONMENTAL INFORMATION PROCESSING		Transcription	Signal transduction		#990000	SPV_RS00435	CDS	0.14345	FALSE	rpoC30	-0.204664
SPV_RS08315	1.00933	0.0678084	0.2604	0.061377		18	1	17	0	SPV_RS08315	0.95301	0.0361493	0.19013	0.044814		18	1	17	0	0.056	34	0.741	0.464	aromatic acid exporter family protein	SPV_1564	.	SPD_1564	SP_1754	SPT_1693	conserved hypothetical protein	UNKNOWN		HYPOTHETICAL/UNKNOWN			Hypothetical/Unknown			#D3D3D3	SPV_RS08315	CDS	0.147311	FALSE	rpoC30	0.671271
SPV_RS04145	0.972322	0.0292036	0.170891	0.0402793		18	1	17	0	SPV_RS04145	1.00093	0.00714748	0.0845428	0.0199269		18	0	18	0	-0.029	34	0.636	0.529	hypothetical protein	SPV_0775	.	SPD_0775	SP_0879	SPT_1322	hypothetical protein	DNA TURNOVER		HYPOTHETICAL/UNKNOWN			Hypothetical/Unknown			#D3D3D3	SPV_RS04145	CDS	0.16004	FALSE	rpoC30	-0.247921
SPV_RS03245	1.00983	0.022922	0.1514	0.0356854		18	0	18	0	SPV_RS03245	1.03262	0.0197365	0.140487	0.0306567		21	0	21	0	-0.023	37	0.485	0.631	hypothetical protein						hypothetical protein						Hypothetical/Unknown			#D3D3D3	SPV_RS03245	CDS	0.179777	FALSE	rpoC30	-0.183036
SPV_RS07735	0.97612	0.0749885	0.27384	0.0645448		18	2	16	0	SPV_RS07735	0.935154	0.0662153	0.257323	0.059034		19	3	16	0	0.041	35	0.468	0.642	hypothetical protein	SPV_2370	.	.	.								Hypothetical/Unknown			#D3D3D3	SPV_RS07735	CDS	0.181493	FALSE	rpoC30	0.50906
SPV_RS03935	1.00669	0.0152836	0.123627	0.0291392		18	0	18	0	SPV_RS03935	1.02234	0.00638053	0.0798782	0.0178613		20	0	20	0	-0.016	36	0.458	0.65	DNA topology modulation protein	SPV_0731	flaR	SPD_0731	SP_0837	SPT_1366	putative DNA topology modulation protein FlaR	UNKNOWN	Intracellular	GENETIC INFORMATION PROCESSING			Transcription		flaR	#990000	SPV_RS03935	CDS	0.183495	FALSE	rpoC30	-0.107338
SPV_RS09275	0.881422	0.25898	0.508901	0.119949		18	2	16	0	SPV_RS09275	0.929387	0.0219572	0.148179	0.0349262		18	0	18	0	-0.048	34	0.384	0.703	GNAT family N-acetyltransferase	SPV_1742	.	SPD_1742	SP_1943	SPT_1901	acetyltransferase, GNAT family	VARIOUS METABOLISM AND BIOSYNTHESIS	Intracellular	METABOLISM			Various metabolism			#99FF99	SPV_RS09275	CDS	0.194937	FALSE	rpoC30	-0.453387
SPV_RS07475	0.988067	0.00825091	0.0908345	0.0214099		18	0	18	0	SPV_RS07475	0.996891	0.00473058	0.0687793	0.0153795		20	0	20	0	-0.009	36	0.335	0.74	adenine phosphoribosyltransferase	SPV_1407	apt	SPD_1407	SP_1577	SPT_1517	adenine phosphoribosyltransferase	NUCLEOTIDE METABOLSIM	Intracellular	METABOLISM			Nucleotide metabolism		Apt	#009600	SPV_RS07475	CDS	0.201087	FALSE	rpoC30	-0.0316402
SPV_RS03975	1.01617	0.0172998	0.131529	0.0310016		18	0	18	0	SPV_RS03975	1.00437	0.0183405	0.135427	0.0302824		20	0	20	0	0.012	36	0.272	0.787	BMP family ABC transporter substrate-binding protein	SPV_0739	.	SPD_0739	SP_0845	SPT_1358	lipoprotein	TRANSPORT	Membrane	ENVIRONMENTAL INFORMATION PROCESSING			Membrane transport			#FF64E1	SPV_RS03975	CDS	0.209668	FALSE	rpoC30	0.195454
SPV_RS04375	1.03573	0.00709595	0.0842374	0.019855		18	0	18	0	SPV_RS04375	1.04156	0.00496917	0.0704923	0.0166152		18	0	18	0	-0.006	34	0.225	0.823	CPBP family intramembrane metalloprotease	SPV_0817	.	SPD_0817	SP_0925	SPT_1274	conserved hypothetical protein	UNKNOWN	Membrane	GENETIC INFORMATION PROCESSING			Folding, sorting, degradation			#9600FA	SPV_RS04375	CDS	0.215818	FALSE	rpoC30	0.000801799
SPV_RS07730	1.02239	0.0125458	0.112008	0.0264006		18	0	18	0	SPV_RS07730	1.02924	0.00640056	0.0800035	0.0183541		19	0	19	0	-0.007	35	0.213	0.833	hypothetical protein	SPV_2369	.	.	.								Hypothetical/Unknown			#D3D3D3	SPV_RS07730	CDS	0.218822	FALSE	rpoC30	-0.0100122
SPV_RS03270	1.03989	0.00619753	0.0787244	0.0185555		18	0	18	0	SPV_RS03270	1.03551	0.0053805	0.0733519	0.0168281		19	0	19	0	0.004	35	0.175	0.862	orotidine-5'-phosphate decarboxylase	SPV_0608	pyrF	SPD_0608	SP_0701	SPT_0713	orotidine 5-phosphate decarboxylase	NUCLEOTIDE METABOLSIM	Intracellular	METABOLISM			Nucleotide metabolism		pyrF	#009600	SPV_RS03270	CDS	0.222969	FALSE	rpoC30	0.108942
SPV_RS06705	1.03182	0.0196913	0.140326	0.0330751		18	0	18	0	SPV_RS06705	1.02659	0.0154598	0.124338	0.0293066		18	0	18	0	0.005	34	0.118	0.907	U32 family peptidase			SPD_1256			collagenase-like protease						Mobile element/pseudogene			#999999	SPV_RS06705	CDS	0.231693	FALSE	rpoC30	0.119756
SPV_RS10775	0.910984	0.00763095	0.0873553	0.0211868	cysK	17	0	17	0	SPV_RS10775	1.03971	0.00523026	0.0723206	0.0175403	cysK	17	0	17	0	-0.129	32	4.68	5.03e-05	cysteine synthase A	SPV_2037	cysK	SPD_2037	SP_2210	SPT_2228	cysteine synthase	AMINO ACID METABOLSIM	Intracellular	METABOLISM			Amino acid metabolism			#FFFF00	SPV_RS10775	CDS	0.00500572	TRUE	rpoC30	-1.32932
SPV_RS10755	0.930346	0.013616	0.116688	0.0283009	raiA	17	0	17	0	SPV_RS10755	1.01901	0.00438485	0.0662182	0.0160603	raiA	17	0	17	0	-0.089	32	2.725	0.0103	ribosome-associated translation inhibitor RaiA	SPV_2033	hpf	SPD_2033	SP_2206	SPT_2224	ribosomal subunit interface protein	TRANSCRIPTION AND TRANSLATION	Intracellular	GENETIC INFORMATION PROCESSING			Translation		raiA	#960096	SPV_RS10755	CDS	0.0241705	FALSE	rpoC30	-0.896761
SPV_RS05750	1.07806	0.00913825	0.0955942	0.023185		17	0	17	0	SPV_RS05750	0.987514	0.0104157	0.102058	0.0240552		18	0	18	0	0.091	33	2.71	0.0106	sortase	SPV_1076	srtA	SPD_1076	SP_1218	SPT_1011	conserved hypothetical protein	UNKNOWN		HYPOTHETICAL/UNKNOWN			Hypothetical/Unknown			#D3D3D3	SPV_RS05750	CDS	0.0244565	FALSE	rpoC30	1.04976
SPV_RS10620	0.903691	0.0270623	0.164506	0.0398986		17	0	17	0	SPV_RS10620	1.02108	0.00802842	0.0896014	0.0217315		17	0	17	0	-0.117	32	2.584	0.0145	maturase												DNA repair and editing			#FF5050	SPV_RS10620	CDS	0.0263158	TRUE	rpoC30	-1.19955
SPV_RS01635	0.955903	0.0111858	0.105763	0.0256513		17	0	17	0	SPV_RS01635	1.03505	0.00572204	0.0756442	0.0178295		18	0	18	0	-0.079	33	2.534	0.0162	preprotein translocase subunit YajC	SPV_0298	yajC-1	SPD_0298	SP_0326	SPT_0375	preprotein translocase, YajC subunit	TRANSPORT	Membrane	ENVIRONMENTAL INFORMATION PROCESSING			Membrane transport		YajC	#FF64E1	SPV_RS01635	CDS	0.027889	FALSE	rpoC30	-0.788621
SPV_RS03555	0.955473	0.0107986	0.103916	0.0252034		17	0	17	0	SPV_RS03555	1.0309	0.0109413	0.104601	0.0253694		17	0	17	0	-0.075	32	2.109	0.0428	hydrolase	SPV_0662	.	SPD_0662	SP_0760	SPT_0773	hypothetical protein	UNKNOWN	Membrane	ENVIRONMENTAL INFORMATION PROCESSING			Signal transduction		rgfB	#CC0066	SPV_RS03555	CDS	0.0404748	FALSE	rpoC30	-0.745365
SPV_RS09420	0.959085	0.0166484	0.129029	0.0312941		17	0	17	0	SPV_RS09420	1.03117	0.00623526	0.0789637	0.0191515		17	0	17	0	-0.072	32	1.965	0.0582	Bax inhibitor-1/YccA family protein	SPV_1769	.	SPD_1769	SP_1972	SPT_1952	membrane protein	UNKNOWN		HYPOTHETICAL/UNKNOWN			Hypothetical/Unknown			#D3D3D3	SPV_RS09420	CDS	0.0469108	FALSE	rpoC30	-0.712923
SPV_RS00390	0.972075	0.0144797	0.120332	0.0291847		17	0	17	0	SPV_RS00390	1.04767	0.0110618	0.105175	0.0255088		17	0	17	0	-0.076	32	1.95	0.0599	NAD(FAD)-dependent dehydrogenase	SPV_2090	.	.	.		NAD(FAD)-dependent dehydrogenase						Energy metabolism			#CCFF33	SPV_RS00390	CDS	0.0479119	FALSE	rpoC30	-0.756179
SPV_RS06380	1.03971	0.0126265	0.112368	0.0272531		17	0	17	0	SPV_RS06380	0.954629	0.0209869	0.144869	0.0351358		17	0	17	0	0.085	32	1.913	0.0647	homoserine kinase	SPV_1194	thrB	SPD_1194	SP_1360	SPT_0914	homoserine kinase	AMINO ACID METABOLSIM	Intracellular	METABOLISM			Amino acid metabolism		ThrB	#FFFF00	SPV_RS06380	CDS	0.0499142	FALSE	rpoC30	0.984877
SPV_RS00580	0.979879	0.0091572	0.0956932	0.023209		17	0	17	0	SPV_RS00580	1.0387	0.0109459	0.104623	0.0246598		18	0	18	0	-0.059	33	1.737	0.0917	transporter substrate-binding domain-containing protein	SPV_0109	.	SPD_0109	SP_0112	SPT_0146	putative amino acid ABC transporter, periplasmic amino acid-binding protein	TRANSPORT	Membrane	ENVIRONMENTAL INFORMATION PROCESSING			Membrane transport			#FF64E1	SPV_RS00580	CDS	0.0606407	FALSE	rpoC30	-0.572341
SPV_RS10115	0.934949	0.0214589	0.146489	0.0355287		17	0	17	0	SPV_RS10115	1.00373	0.0154178	0.124168	0.0301153		17	0	17	0	-0.069	32	1.477	0.15	response regulator transcription factor	SPV_1908	pnpR	SPD_1908	SP_2082	SPT_2092	response regulator	REGULATOR	Intracellular	ENVIRONMENTAL INFORMATION PROCESSING	GENETIC INFORMATION PROCESSING		Signal transduction	Transcription	pnpR	#CC0066	SPV_RS10115	CDS	0.0780892	FALSE	rpoC30	-0.680481
SPV_RS00395	0.964214	0.0195189	0.13971	0.0338846		17	0	17	0	SPV_RS00395	1.02424	0.0092115	0.0959766	0.0232777		17	0	17	0	-0.06	32	1.46	0.154	phosphorylase	SPV_0074	.	SPD_0074	SP_0075	SPT_0109	phosphorylase, Pnp/Udp family	UNKNOWN	Intracellular	METABOLISM			Nucleotide metabolism			#009600	SPV_RS00395	CDS	0.0799485	FALSE	rpoC30	-0.583155
SPV_RS00950	0.967752	0.0281684	0.167834	0.0407058		17	0	17	0	SPV_RS00950	1.03529	0.00844203	0.0918805	0.0222843		17	0	17	0	-0.068	32	1.455	0.155	DNA-3-methyladenine glycosylase I	SPV_0171	tag	SPD_0171	SP_0180	SPT_0217	DNA-3-methyladenine glycosylase I	DNA TURNOVER	Intracellular	GENETIC INFORMATION PROCESSING			DNA repair and editing			#FF5050	SPV_RS00950	CDS	0.0802346	FALSE	rpoC30	-0.669667
SPV_RS00730	0.968263	0.0165217	0.128537	0.0311747		17	0	17	0	SPV_RS00730	1.02073	0.00987434	0.0993697	0.0241007		17	0	17	0	-0.052	32	1.331	0.192	hypothetical protein	SPV_2109	cibC	.	.		hypothetical protein						Hypothetical/Unknown			#D3D3D3	SPV_RS00730	CDS	0.090246	FALSE	rpoC30	-0.496643
SPV_RS06325	1.02314	0.0231851	0.152267	0.0369301		17	0	17	0	SPV_RS06325	1.07831	0.00882089	0.0939196	0.0221371		18	0	18	0	-0.055	33	1.281	0.209	replication initiator protein A	SPV_2329	.	SPD_1184	SP_1350		hypothetical protein						Hypothetical/Unknown			#D3D3D3	SPV_RS06325	CDS	0.0939645	FALSE	rpoC30	-0.529085
SPV_RS05955	1.08076	0.021652	0.147146	0.0356882		17	0	17	0	SPV_RS05955	1.03257	0.00639678	0.0799799	0.019398		17	0	17	0	0.048	32	1.187	0.244	MmcQ/YjbR family DNA-binding protein	SPV_1117	.	SPD_1117	SP_1259	SPT_0968	conserved hypothetical protein	UNKNOWN		HYPOTHETICAL/UNKNOWN			Hypothetical/Unknown			#D3D3D3	SPV_RS05955	CDS	0.104405	FALSE	rpoC30	0.584759
SPV_RS07610	0.939295	0.0519267	0.227874	0.0552676		17	0	17	0	SPV_RS07610	1.00272	0.0213143	0.145994	0.0354088		17	0	17	0	-0.063	32	0.966	0.341	FAD-binding oxidoreductase	SPV_1433	.	SPD_1433	SP_1608	SPT_1549	oxidoreductase, DadA family protein	UNKNOWN	Intracellular	HYPOTHETICAL/UNKNOWN			Hypothetical/Unknown			#D3D3D3	SPV_RS07610	CDS	0.123427	FALSE	rpoC30	-0.615597
SPV_RS09830	0.774986	0.138742	0.372481	0.09034		17	4	13	0	SPV_RS09830	0.887152	0.106331	0.326084	0.0748087		19	1	18	0	-0.112	34	0.956	0.346	hypothetical protein	SPV_1848	.	SPD_1848	SP_2039	SPT_2034	conserved hypothetical protein	UNKNOWN		HYPOTHETICAL/UNKNOWN			Hypothetical/Unknown			#D3D3D3	SPV_RS09830	CDS	0.124428	FALSE	rpoC30	-1.14548
SPV_RS09810	0.939725	0.0137955	0.117454	0.0284869	ulaD	17	0	17	0	SPV_RS09810	0.971303	0.00643609	0.0802252	0.0194575	ulaD	17	0	17	0	-0.032	32	0.915	0.367	3-dehydro-L-gulonate-6-phosphate decarboxylase	SPV_1844	ulaD	SPD_1844	SP_2035	SPT_2030	putative hexulose-6-phosphate synthase	CARBOHYDRATE METABOLISM	Intracellular	METABOLISM			Carbohydrate metabolism		ulaD	#00FF00	SPV_RS09810	CDS	0.128432	FALSE	rpoC30	-0.280363
SPV_RS03100	1.05317	0.0147874	0.121604	0.0294932		17	0	17	0	SPV_RS03100	1.02272	0.00432771	0.0657853	0.0159553		17	0	17	0	0.03	32	0.908	0.371	response regulator transcription factor	SPV_0574	yesN	SPD_0574	SP_0661	SPT_0685	DNA-binding response regulator	REGULATOR	Intracellular	GENETIC INFORMATION PROCESSING	ENVIRONMENTAL INFORMATION PROCESSING		Transcription	Signal transduction	yesN	#990000	SPV_RS03100	CDS	0.129148	FALSE	rpoC30	0.390106
SPV_RS03930	1.03064	0.0184904	0.135979	0.0329798	deoD	17	0	17	0	SPV_RS03930	1.06191	0.00428477	0.0654581	0.0158759	deoD	17	0	17	0	-0.031	32	0.854	0.399	purine-nucleoside phosphorylase	SPV_0730	deoD	SPD_0730	SP_0835	SPT_1367	purine nucleoside phosphorylase, family 1	NUCLEOTIDE METABOLSIM	Intracellular	METABOLISM			Nucleotide metabolism		deoD	#009600	SPV_RS03930	CDS	0.133581	FALSE	rpoC30	-0.269549
SPV_RS04780	1.02293	0.0132987	0.11532	0.0279692		17	0	17	0	SPV_RS04780	0.993352	0.00799177	0.0893967	0.0216819		17	0	17	0	0.03	32	0.836	0.409	noncanonical pyrimidine nucleotidase, YjjG family	SPV_1034	.	SPD_1034	SP_1171	SPT_1196	hydrolase, haloacid dehalogenase-like family	UNKNOWN		METABOLISM			Various metabolism			#99FF99	SPV_RS04780	CDS	0.136442	FALSE	rpoC30	0.390106
SPV_RS10485	1.016	0.0184277	0.135749	0.0329239		17	0	17	0	SPV_RS10485	1.04942	0.00991008	0.0995494	0.0241443		17	0	17	0	-0.033	32	0.819	0.419	hypothetical protein	SPV_1981	.	SPD_1981	SP_2155	n.p.	hypothetical protein	UNKNOWN		HYPOTHETICAL/UNKNOWN			Hypothetical/Unknown			#D3D3D3	SPV_RS10485	CDS	0.138301	FALSE	rpoC30	-0.291177
SPV_RS02000	1.05189	0.0254891	0.159653	0.0387216		17	0	17	0	SPV_RS02000	1.01951	0.00573284	0.0757155	0.0173703		19	0	19	0	0.032	34	0.763	0.451	CvpA family protein	SPV_0370	zapB	SPD_0370	SP_0405	SPT_0443	conserved hypothetical protein	UNKNOWN		HYPOTHETICAL/UNKNOWN			Hypothetical/Unknown			#D3D3D3	SPV_RS02000	CDS	0.144594	FALSE	rpoC30	0.411734
SPV_RS03195	1.00092	0.0180256	0.134259	0.0325627		17	0	17	0	SPV_RS03195	1.02773	0.00399158	0.063179	0.0153232		17	0	17	0	-0.027	32	0.745	0.462	16S rRNA pseudouridine(516) synthase	SPV_0592	rsuA-2	SPD_0592	SP_0680	SPT_0704	ribosomal small subunit pseudouridine synthase A	TRANSCRIPTION AND TRANSLATION	Intracellular	GENETIC INFORMATION PROCESSING			Translation		rsuA-2	#960096	SPV_RS03195	CDS	0.146739	FALSE	rpoC30	-0.226292
SPV_RS00770	0.942953	0.0258653	0.160827	0.0390062		17	0	17	0	SPV_RS00770	0.974909	0.00623559	0.0789657	0.019152		17	0	17	0	-0.032	32	0.735	0.467	IS630 family transposase						IS630 family transposase						Mobile element/pseudogene			#999999	SPV_RS00770	CDS	0.148598	FALSE	rpoC30	-0.280363
SPV_RS10095	0.944863	0.0493712	0.222196	0.0538905	argR	17	0	17	0	SPV_RS10095	0.987158	0.0125533	0.112042	0.0271741	argR	17	0	17	0	-0.042	32	0.701	0.489	arginine repressor	SPV_1904	argR1	SPD_1904	SP_2077	SPT_2088	putative transcriptional repressor	REGULATOR	Intracellular	GENETIC INFORMATION PROCESSING	METABOLISM		Transcription	Amino acid metabolism	argR	#990000	SPV_RS10095	CDS	0.154033	FALSE	rpoC30	-0.388503
SPV_RS06110	0.966262	0.0210741	0.145169	0.0352087		17	0	17	0	SPV_RS06110	0.991817	0.00660529	0.0812729	0.0197116		17	0	17	0	-0.026	32	0.633	0.531	sugar-phosphatase	SPV_1146	yidA	SPD_1146	SP_1291	SPT_0936	Cof family protein	UNKNOWN		HYPOTHETICAL/UNKNOWN			Hypothetical/Unknown			#D3D3D3	SPV_RS06110	CDS	0.160469	FALSE	rpoC30	-0.215478
SPV_RS09190	0.98897	0.00684878	0.0827574	0.0200716		17	0	17	0	SPV_RS09190	1.00798	0.0114531	0.107019	0.0252247		18	0	18	0	-0.019	33	0.59	0.559	hypothetical protein	SPV_1728	.	SPD_1728	SP_1925	SPT_1874	hypothetical protein	UNKNOWN		HYPOTHETICAL/UNKNOWN			Hypothetical/Unknown			#D3D3D3	SPV_RS09190	CDS	0.165618	FALSE	rpoC30	-0.13978
SPV_RS07035	1.0579	0.0277424	0.16656	0.0403968		17	0	17	0	SPV_RS07035	1.03702	0.0032965	0.0574152	0.0135329		18	0	18	0	0.021	33	0.49	0.627	hypothetical protein	SPV_1323	.	SPD_1323	SP_1494	SPT_1431	hypothetical protein	UNKNOWN		HYPOTHETICAL/UNKNOWN			Hypothetical/Unknown			#D3D3D3	SPV_RS07035	CDS	0.179062	FALSE	rpoC30	0.29278
SPV_RS06320	1.02306	0.0199169	0.141127	0.0342284		17	0	17	0	SPV_RS06320	1.04053	0.00985459	0.0992703	0.0240766		17	0	17	0	-0.017	32	0.418	0.679	hypothetical protein			SPD_1183			hypothetical protein						Mobile element/pseudogene			#999999	SPV_RS06320	CDS	0.189359	FALSE	rpoC30	-0.118152
SPV_RS02905	1.023	0.00825137	0.090837	0.0220312		17	0	17	0	SPV_RS02905	1.01156	0.0049673	0.070479	0.0170937		17	0	17	0	0.011	32	0.41	0.684	uracil-DNA glycosylase family protein	SPV_0543	.	SPD_0543	SP_0624	SPT_0648	conserved hypothetical protein	UNKNOWN		HYPOTHETICAL/UNKNOWN			Hypothetical/Unknown			#D3D3D3	SPV_RS02905	CDS	0.191076	FALSE	rpoC30	0.18464
SPV_RS07680	1.02513	0.00569562	0.0754693	0.018304		17	0	17	0	SPV_RS07680	1.0341	0.00299914	0.0547644	0.0132823		17	0	17	0	-0.009	32	0.397	0.694	HAMP domain-containing histidine kinase	SPV_1445	.	SPD_1445	SP_1632	SPT_1571	sensor histidine kinase	REGULATOR	Intracellular	ENVIRONMENTAL INFORMATION PROCESSING			Signal transduction			#CC0066	SPV_RS07680	CDS	0.192792	FALSE	rpoC30	-0.0316402
SPV_RS00370	1.01041	0.213698	0.462274	0.112118		17	0	17	0	SPV_RS00370	0.965645	0.0160582	0.126721	0.0307344		17	0	17	0	0.045	32	0.385	0.703	metal-sensitive transcriptional regulator	SPV_0073	.	SPD_0073	.	SPT_0105	hypothetical protein	UNKNOWN		HYPOTHETICAL/UNKNOWN			Hypothetical/Unknown			#D3D3D3	SPV_RS00370	CDS	0.194794	FALSE	rpoC30	0.552316
SPV_RS02560	1.00429	0.0295764	0.171978	0.0417108		17	0	17	0	SPV_RS02560	1.01917	0.00522155	0.0722603	0.0170319		18	0	18	0	-0.015	33	0.33	0.743	CPBP family intramembrane metalloprotease	SPV_0475	pncP	SPD_0475	SP_0547	SPT_0579	conserved domain protein	UNKNOWN	Membrane	GENETIC INFORMATION PROCESSING			Folding, sorting, degradation			#9600FA	SPV_RS02560	CDS	0.201945	FALSE	rpoC30	-0.0965243
SPV_RS07980	1.02707	0.0249694	0.158017	0.0383248		17	0	17	0	SPV_RS07980	1.01455	0.0154911	0.124463	0.0301868		17	0	17	0	0.013	32	0.257	0.799	YhcH/YjgK/YiaL family protein	SPV_1503	.	SPD_1503	SP_1691	SPT_1629	conserved hypothetical protein	UNKNOWN		HYPOTHETICAL/UNKNOWN			Hypothetical/Unknown			#D3D3D3	SPV_RS07980	CDS	0.211527	FALSE	rpoC30	0.206268
SPV_RS07720	1.0456	0.0285551	0.168983	0.0409843		17	0	17	0	SPV_RS07720	1.03514	0.00992881	0.0996434	0.0234862		18	0	18	0	0.01	33	0.222	0.826	hypothetical protein			SPD_1452, SPD_1453									Hypothetical/Unknown			#D3D3D3	SPV_RS07720	CDS	0.217105	FALSE	rpoC30	0.173826
SPV_RS05725	1.01151	0.0105778	0.102849	0.0249444		17	0	17	0	SPV_RS05725	1.00425	0.00953737	0.0976595	0.0236859		17	0	17	0	0.007	32	0.211	0.834	tRNA pseudouridine(55) synthase TruB	SPV_1070	truB	SPD_1070	SP_1212	SPT_1016	tRNA pseudouridine synthase B	TRANSCRIPTION AND TRANSLATION	Intracellular	GENETIC INFORMATION PROCESSING			Translation		TruB	#960096	SPV_RS05725	CDS	0.218965	FALSE	rpoC30	0.141384
SPV_RS06040	1.05536	0.0210254	0.145002	0.035168		17	0	17	0	SPV_RS06040	1.06178	0.006372	0.0798248	0.0193604		17	0	17	0	-0.006	32	0.16	0.874	aspartate carbamoyltransferase	SPV_1133	pyrB	SPD_1133	SP_1277	SPT_0950	aspartate carbamoyltransferase	NUCLEOTIDE METABOLSIM	Intracellular	METABOLISM	METABOLISM		Nucleotide metabolism	Amino acid metabolism	PyrB	#009600	SPV_RS06040	CDS	0.225114	FALSE	rpoC30	0.000801799
SPV_RS02835	0.986462	0.00876834	0.0936394	0.0227109		17	0	17	0	SPV_RS02835	0.981354	0.0086676	0.0930999	0.02258		17	0	17	0	0.005	32	0.16	0.874	amino acid ABC transporter permease	SPV_0529	glnP2a	SPD_0529	SP_0608	SPT_0634	amino acid ABC transporter, permease protein	TRANSPORT	Membrane	ENVIRONMENTAL INFORMATION PROCESSING	METABOLISM		Membrane transport	Amino acid metabolism	hisM	#FF64E1	SPV_RS02835	CDS	0.225257	FALSE	rpoC30	0.119756
SPV_RS06810	1.03265	0.0429924	0.207346	0.0502888		17	0	17	0	SPV_RS06810	1.02409	0.00895542	0.0946331	0.0229519		17	0	17	0	0.009	32	0.155	0.878	GntR family transcriptional regulator	SPV_1275	nagR	SPD_1275	SP_1446	SPT_0828	transcriptional regulator, GntR family	REGULATOR	Intracellular	GENETIC INFORMATION PROCESSING			Transcription			#990000	SPV_RS06810	CDS	0.225973	FALSE	rpoC30	0.163012
SPV_RS01435	0.943273	0.0223809	0.149602	0.0362839		17	0	17	0	SPV_RS01435	0.949084	0.0112862	0.106237	0.0257662		17	0	17	0	-0.006	32	0.131	0.897	PTS mannose/fructose/sorbose transporter subunit IIC	SPV_0263	manM	SPD_0263	SP_0283	SPT_0328	PTS system, mannose-specific IIC component	TRANSPORT	Membrane	ENVIRONMENTAL INFORMATION PROCESSING	METABOLISM		Membrane transport	Carbohydrate metabolism		#FF64E1	SPV_RS01435	CDS	0.229834	FALSE	rpoC30	0.000801799
SPV_RS05200	1.07901	0.011278	0.106198	0.0257568		17	0	17	0	SPV_RS05200	1.07999	0.00256756	0.0506711	0.0122895		17	0	17	0	-0.001	32	0.034	0.973	peptide ABC transporter substrate-binding protein	SPV_0954	.	SPD_0954	SP_1069	SPT_1112	conserved hypothetical protein	UNKNOWN		ENVIRONMENTAL INFORMATION PROCESSING			Membrane transport			#FF64E1	SPV_RS05200	CDS	0.245137	FALSE	rpoC30	0.0548719
SPV_RS00420	0.963376	0.00346158	0.0588352	0.0147088		16	0	16	0	SPV_RS00420	1.04553	0.00409682	0.0640064	0.0150865		18	0	18	0	-0.082	32	3.899	0.000465	glycosyltransferase family 2 protein			SPD_0078			glycosyltransferase family 2 protein						Various metabolism			#99FF99	SPV_RS00420	CDS	0.00958238	FALSE	rpoC30	-0.821063
SPV_RS01790	1.03637	0.0131913	0.114853	0.0287133	rfbB	16	0	16	0	SPV_RS01790	0.844329	0.0277164	0.166482	0.0444943	rfbB	14	1	13	0	0.192	28	3.626	0.00113	dTDP-glucose 4,6-dehydratase	SPV_0330	cps2N	SPD_0330	.	SPT_0405	rfbB dTDP-glucose 4,6-dehydratase	VARIOUS METABOLISM AND BIOSYNTHESIS	Intracellular	METABOLISM			Capsule metabolism		rbfB	#00CCCC	SPV_RS01790	CDS	0.0122998	TRUE	rpoC30	2.14198
SPV_RS02355	0.957981	0.00855915	0.0925157	0.0231289		16	0	16	0	SPV_RS02355	1.04976	0.00386838	0.0621963	0.0155491		16	0	16	0	-0.092	30	3.293	0.00255	chromosome partitioning protein ParB	SPV_0439	.	SPD_0439	SP_0490	SPT_0530	hypothetical protein	UNKNOWN		HYPOTHETICAL/UNKNOWN			Hypothetical/Unknown			#D3D3D3	SPV_RS02355	CDS	0.0163043	FALSE	rpoC30	-0.929203
SPV_RS01755	0.29187	0.107382	0.327692	0.0819231		16	10	6	0	SPV_RS01755	0.598822	0.0508568	0.225514	0.0480798		22	3	19	0	-0.307	36	3.231	0.00263	membrane protein	SPV_0323	cps2H	SPD_0323	.	n.p.	csp2H polysaccharide polymerase	CAPSULE	Membrane	METABOLISM			Capsule metabolism		cps2H	#00CCCC	SPV_RS01755	CDS	0.0165904	TRUE	rpoC30	-3.25422
SPV_RS00550	0.875611	0.0217184	0.147372	0.0368429	sdaAB	16	0	16	0	SPV_RS00550	1.00156	0.00927679	0.0963161	0.024079	sdaAB	16	0	16	0	-0.126	30	2.862	0.00761	L-serine ammonia-lyase, iron-sulfur-dependent, subunit beta	SPV_0103	sdhB	SPD_0103	SP_0106	SPT_0140	L-serine dehydratase, iron-sulfur-dependent, beta subunit	CARBOHYDRATE METABOLISM	Intracellular	METABOLISM			Amino acid metabolism		sdaB	#FFFF00	SPV_RS00550	CDS	0.0215961	TRUE	rpoC30	-1.29688
SPV_RS03895	1.30882	0.116544	0.341385	0.0853463		16	0	16	0	SPV_RS03895	1.05694	0.00873386	0.0934551	0.0226662		17	0	17	0	0.252	31	2.852	0.00766	DUF1697 domain-containing protein			SPD_0725			DUF1697 domain-containing protein						Mobile element/pseudogene			#999999	SPV_RS03895	CDS	0.0217391	TRUE	rpoC30	2.79082
SPV_RS06905	0.903059	0.0192815	0.138858	0.0347144		16	0	16	0	SPV_RS06905	1.01116	0.00578857	0.0760827	0.0190207		16	0	16	0	-0.108	30	2.731	0.0105	DUF1836 domain-containing protein	SPV_1294	.	SPD_1294	SP_1465	SPT_0810	hypothetical protein	UNKNOWN		HYPOTHETICAL/UNKNOWN			Hypothetical/Unknown			#D3D3D3	SPV_RS06905	CDS	0.0243135	TRUE	rpoC30	-1.10223
SPV_RS08910	0.744813	0.0720098	0.268346	0.0670866		16	2	14	0	SPV_RS08910	0.928478	0.0127941	0.113111	0.0282778		16	0	16	0	-0.184	30	2.523	0.0172	hypothetical protein												Hypothetical/Unknown			#D3D3D3	SPV_RS08910	CDS	0.0291762	TRUE	rpoC30	-1.92409
SPV_RS04395	1.02527	0.0126194	0.112336	0.028084		16	0	16	0	SPV_RS04395	0.935454	0.0076559	0.087498	0.0218745		16	0	16	0	0.09	30	2.523	0.0172	RluA family pseudouridine synthase	SPV_0820	rluD1	SPD_0820	SP_0929	SPT_1270	ribosomal large subunit pseudouridine synthase D	TRANSCRIPTION AND TRANSLATION	Intracellular	GENETIC INFORMATION PROCESSING			Translation		rluD	#960096	SPV_RS04395	CDS	0.0293192	FALSE	rpoC30	1.03895
SPV_RS10845	0.869807	0.0448435	0.211763	0.0529407		16	2	14	0	SPV_RS10845	1.00949	0.0139674	0.118184	0.0295459		16	0	16	0	-0.14	30	2.304	0.0283	helix-turn-helix domain-containing protein	SPV_2050	rodZ	SPD_2050	SP_2223	SPT_2241	conserved hypothetical protein	UNKNOWN		HYPOTHETICAL/UNKNOWN			Hypothetical/Unknown			#D3D3D3	SPV_RS10845	CDS	0.0331808	TRUE	rpoC30	-1.44828
SPV_RS10295	0.852992	0.0167297	0.129343	0.0323358		16	0	16	0	SPV_RS10295	0.948356	0.0125678	0.112106	0.0271897		17	0	17	0	-0.095	31	2.257	0.0312	hypothetical protein	SPV_1943	.	SPD_1943	SP_2115	SPT_2124	hypothetical protein	UNKNOWN		HYPOTHETICAL/UNKNOWN			Hypothetical/Unknown			#D3D3D3	SPV_RS10295	CDS	0.0341819	FALSE	rpoC30	-0.961645
SPV_RS01555	0.948101	0.0137391	0.117214	0.0293035		16	0	16	0	SPV_RS01555	1.01815	0.00427692	0.0653982	0.0163495		16	0	16	0	-0.07	30	2.088	0.0454	cell filamentation protein						cell filamentation protein						Cell growth and death			#99CCFF	SPV_RS01555	CDS	0.041476	FALSE	rpoC30	-0.691295
SPV_RS04655	1.07413	0.0177958	0.133401	0.0333502		16	0	16	0	SPV_RS04655	1.00022	0.00321423	0.0566942	0.0141735		16	0	16	0	0.074	30	2.04	0.0503	O-methyltransferase	SPV_0867	.	SPD_0867	SP_0980	SPT_1223	O-methyltransferase	UNKNOWN	Intracellular	METABOLISM			Various metabolism			#99FF99	SPV_RS04655	CDS	0.0430492	FALSE	rpoC30	0.865923
SPV_RS00575	0.919264	0.0317531	0.178194	0.0445485		16	0	16	0	SPV_RS00575	1.01522	0.0059951	0.0774281	0.019357		16	0	16	0	-0.096	30	1.976	0.0575	ABC transporter ATP-binding protein	SPV_0108	.	SPD_0108	SP_0111	SPT_0145	putative amino acid ABC transporter, ATP-binding protein	TRANSPORT	Membrane	ENVIRONMENTAL INFORMATION PROCESSING	CELLULAR PROCESSES		Membrane transport	Cellular community		#FF64E1	SPV_RS00575	CDS	0.0464817	FALSE	rpoC30	-0.972459
SPV_RS01565	0.983848	0.00488569	0.0698977	0.0174744		16	0	16	0	SPV_RS01565	1.02897	0.00357144	0.0597616	0.0149404		16	0	16	0	-0.045	30	1.962	0.059	glutathione peroxidase	SPV_0286	basA	SPD_0286	SP_0313	SPT_0363	glutathione peroxidase	AMINO ACID METABOLSIM	Intracellular	METABOLISM			Various metabolism			#99FF99	SPV_RS01565	CDS	0.0470538	FALSE	rpoC30	-0.420945
SPV_RS09755	0.981716	0.00656163	0.0810039	0.020251		16	0	16	0	SPV_RS09755	1.02997	0.00353142	0.0594258	0.0148564		16	0	16	0	-0.048	30	1.921	0.0643	PTS sugar transporter subunit IIB	SPV_1832	bguB	SPD_1832	SP_2023	SPT_2019	PTS system, IIB component	TRANSPORT	Membrane	ENVIRONMENTAL INFORMATION PROCESSING			Membrane transport		celA	#FF64E1	SPV_RS09755	CDS	0.0493421	FALSE	rpoC30	-0.453387
SPV_RS08310	1.0675	0.0138641	0.117746	0.0294364		16	0	16	0	SPV_RS08310	0.998446	0.00761414	0.0872591	0.0218148		16	0	16	0	0.069	30	1.885	0.0692	serine/threonine transporter SstT	SPV_2388	.	SPD_1563	SP_1753								Membrane transport			#FF64E1	SPV_RS08310	CDS	0.0529176	FALSE	rpoC30	0.811853
SPV_RS07815	1.00445	0.0152441	0.123467	0.0308667		16	0	16	0	SPV_RS07815	0.929537	0.0199769	0.14134	0.0333141		18	0	18	0	0.075	32	1.65	0.109	hypothetical protein												Hypothetical/Unknown			#D3D3D3	SPV_RS07815	CDS	0.0663616	FALSE	rpoC30	0.876737
SPV_RS05850	0.97656	0.0178335	0.133542	0.0333855		16	0	16	0	SPV_RS05850	1.03442	0.00360174	0.0600145	0.0150036		16	0	16	0	-0.058	30	1.581	0.124	N-acetyltransferase	SPV_1095	.	SPD_1095	SP_1237	SPT_0991	acetyltransferase, GNAT family	VARIOUS METABOLISM AND BIOSYNTHESIS	Intracellular	METABOLISM			Various metabolism			#99FF99	SPV_RS05850	CDS	0.0700801	FALSE	rpoC30	-0.561527
SPV_RS05825	0.970069	0.0147861	0.121598	0.0303995		16	0	16	0	SPV_RS05825	0.912826	0.00643633	0.0802268	0.0200567		16	0	16	0	0.057	30	1.572	0.126	ECF transporter S component	SPV_1090	panT	SPD_1090	SP_1232	SPT_0996	membrane protein	UNKNOWN	Membrane	HYPOTHETICAL/UNKNOWN			Hypothetical/Unknown			#D3D3D3	SPV_RS05825	CDS	0.0706522	FALSE	rpoC30	0.682085
SPV_RS07405	0.78894	0.0866	0.294279	0.0735697		16	3	13	0	SPV_RS07405	0.911789	0.0124378	0.111525	0.0270488		17	0	17	0	-0.123	31	1.567	0.127	NAD(P)/FAD-dependent oxidoreductase	SPV_1393	.	SPD_1393	SP_1563	SPT_1503	pyridine nucleotide-disulphide oxidoreductase family protein	NUCLEOTIDE METABOLSIM	Intracellular	METABOLISM			Nucleotide metabolism			#009600	SPV_RS07405	CDS	0.0709382	FALSE	rpoC30	-1.26444
SPV_RS07710	1.0925	0.014584	0.120764	0.0301911		16	0	16	0	SPV_RS07710	1.04111	0.00778696	0.0882438	0.0220609		16	0	16	0	0.051	30	1.374	0.18	metal-dependent transcriptional regulator	SPV_1450	mntR	SPD_1450	SP_1638	SPT_1578	hypothetical protein	UNKNOWN	Intracellular	GENETIC INFORMATION PROCESSING			Transcription			#990000	SPV_RS07710	CDS	0.0863844	FALSE	rpoC30	0.617201
SPV_RS04995	1.06576	0.0241139	0.155286	0.0388216		16	0	16	0	SPV_RS04995	1.00339	0.0124258	0.111471	0.0278678		16	0	16	0	0.062	30	1.305	0.202	DegV family protein	SPV_0996	.	SPD_0996	SP_1112	SPT_1158	degV family protein	UNKNOWN	Membrane	ENVIRONMENTAL INFORMATION PROCESSING			Membrane transport			#FF64E1	SPV_RS04995	CDS	0.0918192	FALSE	rpoC30	0.736155
SPV_RS00765	0.972912	0.0197165	0.140415	0.0351038		16	0	16	0	SPV_RS00765	1.02348	0.00637545	0.0798464	0.0199616		16	0	16	0	-0.051	30	1.252	0.22	hypothetical protein						hypothetical protein						Hypothetical/Unknown			#D3D3D3	SPV_RS00765	CDS	0.09754	FALSE	rpoC30	-0.485829
SPV_RS07075	0.995956	0.0073281	0.0856043	0.0214011		16	0	16	0	SPV_RS07075	1.02718	0.00278768	0.0527985	0.0131996		16	0	16	0	-0.031	30	1.242	0.224	amino acid ABC transporter ATP-binding protein	SPV_1329	glnQ6	SPD_1329	SP_1501	SPT_1438	amino acid ABC transporter, ATP-binding protein	TRANSPORT	Membrane	METABOLISM	ENVIRONMENTAL INFORMATION PROCESSING		Amino acid metabolism	Membrane transport		#FFFF00	SPV_RS07075	CDS	0.0991133	FALSE	rpoC30	-0.269549
SPV_RS09390	0.953684	0.023375	0.152889	0.0382222		16	0	16	0	SPV_RS09390	1.01071	0.0106629	0.103261	0.0258153		16	0	16	0	-0.057	30	1.236	0.226	DUF1146 domain-containing protein	SPV_2422	.	.	.								Hypothetical/Unknown			#D3D3D3	SPV_RS09390	CDS	0.0995423	FALSE	rpoC30	-0.550713
SPV_RS02125	0.977504	0.012645	0.11245	0.0281125		16	0	16	0	SPV_RS02125	1.01691	0.00557922	0.0746942	0.0186735		16	0	16	0	-0.039	30	1.168	0.252	CPBP family intramembrane metalloprotease						CPBP family intramembrane metalloprotease						Folding, sorting, degradation			#9600FA	SPV_RS02125	CDS	0.106121	FALSE	rpoC30	-0.356061
SPV_RS01775	0.976172	0.00893778	0.0945398	0.023635		16	0	16	0	SPV_RS01775	1.01233	0.00818362	0.0904634	0.0226158		16	0	16	0	-0.036	30	1.105	0.278	UDP-galactopuranose mutase	SPV_0327	cps2P	SPD_0327	.	n.p.	cps2P UDP-galactopyranose mutase	CAPSULE	Intracellular	METABOLISM			Capsule metabolism		cps2P	#00CCCC	SPV_RS01775	CDS	0.111413	FALSE	rpoC30	-0.323619
SPV_RS05675	1.05995	0.00749104	0.0865508	0.0216377		16	0	16	0	SPV_RS05675	1.02696	0.00770895	0.0878006	0.0219502		16	0	16	0	0.033	30	1.07	0.293	serine/threonine protein phosphatase	SPV_1061	pphA	SPD_1061	SP_1201	SPT_1025	serine/threonine protein phosphatase	UNKNOWN		METABOLISM			Various metabolism			#99FF99	SPV_RS05675	CDS	0.11413	FALSE	rpoC30	0.422548
SPV_RS08530	0.989398	0.0118528	0.108871	0.0272177		16	0	16	0	SPV_RS08530	1.02144	0.00509616	0.0713874	0.017314		17	0	17	0	-0.032	31	0.993	0.328	indole-3-glycerol phosphate synthase TrpC	SPV_1599	trpC	SPD_1599	SP_1814	SPT_1737	indole-3-glycerol phosphate synthase	AMINO ACID METABOLSIM	Intracellular	METABOLISM			Amino acid metabolism		trpC	#FFFF00	SPV_RS08530	CDS	0.120995	FALSE	rpoC30	-0.280363
SPV_RS01910	0.926981	0.0212692	0.14584	0.0364599		16	0	16	0	SPV_RS01910	0.972128	0.0151537	0.1231	0.0307751		16	0	16	0	-0.045	30	0.946	0.352	response regulator transcription factor	SPV_0352	vraR	SPD_0352	SP_0387	SPT_0432	DNA-binding response regulator	REGULATOR	Intracellular	ENVIRONMENTAL INFORMATION PROCESSING	GENETIC INFORMATION PROCESSING		Signal transduction	Transcription		#CC0066	SPV_RS01910	CDS	0.125715	FALSE	rpoC30	-0.420945
SPV_RS04825	1.11336	0.0165338	0.128584	0.032146		16	0	16	0	SPV_RS04825	1.08106	0.00638558	0.0799098	0.0199775		16	0	16	0	0.032	30	0.853	0.4	dihydrolipoamide acetyltransferase	SPV_1026	acoC	SPD_1026	SP_1162	SPT_1188	putative acetoin dehydrogenase complex, E2 component, dihydrolipoamide acetyltransferase	CARBOHYDRATE METABOLISM	Intracellular	METABOLISM			Carbohydrate metabolism			#00FF00	SPV_RS04825	CDS	0.134153	FALSE	rpoC30	0.411734
SPV_RS04540	1.03774	0.00629466	0.0793389	0.0198347		16	0	16	0	SPV_RS04540	1.01196	0.0133022	0.115335	0.0288338		16	0	16	0	0.026	30	0.737	0.467	ATP-binding cassette domain-containing protein	SPV_2257	.	SPD_0845	SP_0957		ATP-binding cassette domain-containing protein						Hypothetical/Unknown			#D3D3D3	SPV_RS04540	CDS	0.148455	FALSE	rpoC30	0.34685
SPV_RS08795	0.980196	0.0221684	0.148891	0.0372227		16	0	16	0	SPV_RS08795	1.0106	0.00630554	0.0794075	0.0198519		16	0	16	0	-0.03	30	0.721	0.477	ferrichrome ABC transporter permease	SPV_1650	piuC	SPD_1650	SP_1870	SPT_1787	iron-compound ABC transporter, permease protein	TRANSPORT	Membrane	ENVIRONMENTAL INFORMATION PROCESSING			Membrane transport			#FF64E1	SPV_RS08795	CDS	0.150601	FALSE	rpoC30	-0.258735
SPV_RS05710	1.04551	0.0261877	0.161826	0.0404566		16	0	16	0	SPV_RS05710	1.02268	0.00421138	0.0648951	0.0162238		16	0	16	0	0.023	30	0.524	0.604	uridine kinase	SPV_1068	udk	SPD_1068	SP_1208	SPT_1018	uridine kinase	NUCLEOTIDE METABOLSIM	Intracellular	METABOLISM			Nucleotide metabolism		Udk	#009600	SPV_RS05710	CDS	0.175057	FALSE	rpoC30	0.314408
SPV_RS05415	1.07536	0.0192435	0.138721	0.0346802		16	0	16	0	SPV_RS05415	1.05611	0.00582666	0.0763326	0.0190831		16	0	16	0	0.019	30	0.486	0.63	hypothetical protein						hypothetical protein						Hypothetical/Unknown			#D3D3D3	SPV_RS05415	CDS	0.179634	FALSE	rpoC30	0.271152
SPV_RS08025	0.997308	0.00763026	0.0873514	0.0218378		16	0	16	0	SPV_RS08025	1.00702	0.00477872	0.0691283	0.0172821		16	0	16	0	-0.01	30	0.349	0.73	3-deoxy-7-phosphoheptulonate synthase	SPV_1511	aroG	SPD_1511	SP_1701	SPT_1639	phospho-2-dehydro-3-deoxyheptonate aldolase	AMINO ACID METABOLSIM	Intracellular	METABOLISM			Amino acid metabolism			#FFFF00	SPV_RS08025	CDS	0.199228	FALSE	rpoC30	-0.0424543
SPV_RS01650	1.01224	0.00515284	0.0717833	0.0179458		16	0	16	0	SPV_RS01650	1.00425	0.00539562	0.0734549	0.0183637		16	0	16	0	0.008	30	0.311	0.758	hypothetical protein						hypothetical protein						Hypothetical/Unknown			#D3D3D3	SPV_RS01650	CDS	0.204376	FALSE	rpoC30	0.152198
SPV_RS08135	1.05958	0.0153481	0.123888	0.0309719		16	0	16	0	SPV_RS08135	1.05196	0.00249469	0.0499468	0.0124867		16	0	16	0	0.008	30	0.228	0.821	TVP38/TMEM64 family protein	SPV_1530	.	SPD_1530	SP_1720	SPT_1658	conserved hypothetical protein	MEMBRANE PROTEIN		HYPOTHETICAL/UNKNOWN			Hypothetical/Unknown			#D3D3D3	SPV_RS08135	CDS	0.215246	FALSE	rpoC30	0.152198
SPV_RS06075	1	0.010158	0.100787	0.0251967		16	0	16	0	SPV_RS06075	0.993477	0.00872461	0.0934056	0.0226542		17	0	17	0	0.007	31	0.193	0.849	LemA family protein	SPV_1139	lemA	SPD_1139	SP_1284	SPT_0943	lemA protein	UNKNOWN		HYPOTHETICAL/UNKNOWN			Hypothetical/Unknown		LemA	#D3D3D3	SPV_RS06075	CDS	0.221682	FALSE	rpoC30	0.141384
SPV_RS02245	0.774327	0.0955006	0.309032	0.0772579		16	2	14	0	SPV_RS02245	0.78961	0.0539581	0.232289	0.0580722		16	0	16	0	-0.015	30	0.158	0.875	undecaprenyl-diphosphate phosphatase			SPD_0417			undecaprenyl-diphosphate phosphatase						Mobile element/pseudogene			#999999	SPV_RS02245	CDS	0.2254	FALSE	rpoC30	-0.0965243
SPV_RS03740	1.00933	0.0244362	0.156321	0.0390802		16	0	16	0	SPV_RS03740	1.01594	0.00709808	0.0842501	0.0210625		16	0	16	0	-0.007	30	0.149	0.883	3-oxoacyl-ACP reductase	SPV_0695	fabG2	SPD_0695	SP_0793	SPT_1406	oxidoreductase, short chain dehydrogenase/reductase family	LIPOPROTEIN	Intracellular	METABOLISM			Lipid metabolism		fabG	#669900	SPV_RS03740	CDS	0.226974	FALSE	rpoC30	-0.0100122
SPV_RS05910	1.03288	0.0131069	0.114486	0.0286214		16	0	16	0	SPV_RS05910	1.02802	0.00670067	0.0818576	0.0198534		17	0	17	0	0.005	31	0.139	0.89	GMP reductase	SPV_1107	guaC	SPD_1107	SP_1249	SPT_0979	guanosine monophosphate reductase	NUCLEOTIDE METABOLSIM	Intracellular	METABOLISM			Nucleotide metabolism		GuaC	#009600	SPV_RS05910	CDS	0.22869	FALSE	rpoC30	0.119756
SPV_RS00310	0.833697	0.0248513	0.157643	0.0407032		15	1	14	0	SPV_RS00310	0.974707	0.00489437	0.0699598	0.0186975		14	0	14	0	-0.141	27	3.148	0.00398	hypothetical protein	SPV_0061	.	SPD_0061	SP_0055	SPT_0093	hypothetical protein	UNKNOWN		HYPOTHETICAL/UNKNOWN			Hypothetical/Unknown			#D3D3D3	SPV_RS00310	CDS	0.0183066	TRUE	rpoC30	-1.45909
SPV_RS01975	1.07553	0.0124986	0.111797	0.0288659		15	0	15	0	SPV_RS01975	0.994793	0.0058865	0.0767236	0.0198099		15	0	15	0	0.081	28	2.306	0.0287	trigger factor	SPV_0365	tig	SPD_0365	SP_0400	SPT_0438	trigger factor	TRANSCRIPTION AND TRANSLATION	Intracellular	GENETIC INFORMATION PROCESSING			Folding, sorting, degradation		tig	#9600FA	SPV_RS01975	CDS	0.0333238	FALSE	rpoC30	0.941621
SPV_RS00265	0.947352	0.0377985	0.194418	0.0501986		15	0	15	0	SPV_RS00265	1.04046	0.001864	0.043174	0.0111475		15	0	15	0	-0.093	28	1.811	0.0809	phosphoribosylformylglycinamidine cyclo-ligase	SPV_0054	purM	SPD_0054	SP_0047	SPT_0086	phosphoribosylformylglycinamide cyclo-ligase	NUCLEOTIDE METABOLSIM	Intracellular	METABOLISM			Nucleotide metabolism		purM	#009600	SPV_RS00265	CDS	0.0560641	FALSE	rpoC30	-0.940017
SPV_RS08390	0.92686	0.0551189	0.234774	0.0606184		15	1	14	0	SPV_RS08390	1.03951	0.00794639	0.0891425	0.0230165		15	0	15	0	-0.113	28	1.737	0.0933	type II toxin-antitoxin system HicB family antitoxin	SPV_1577	hicB	SPD_1577	SP_1786	SPT_1713	conserved hypothetical protein	UNKNOWN		HYPOTHETICAL/UNKNOWN			Hypothetical/Unknown			#D3D3D3	SPV_RS08390	CDS	0.0609268	FALSE	rpoC30	-1.1563
SPV_RS04790	1.28394	0.381977	0.618043	0.159578		15	0	15	0	SPV_RS04790	1.03953	0.0166568	0.129061	0.0344931		14	0	14	0	0.244	27	1.497	0.146	uracil-DNA glycosylase	SPV_1032	ung	SPD_1032	SP_1169	SPT_1194	uracil-DNA glycosylase	DNA TURNOVER	Intracellular	GENETIC INFORMATION PROCESSING			DNA repair and editing			#FF5050	SPV_RS04790	CDS	0.076659	FALSE	rpoC30	2.70431
SPV_RS07695	1.08093	0.00537808	0.0733354	0.0189351		15	0	15	0	SPV_RS07695	1.03935	0.00681836	0.0825734	0.0206433		16	0	16	0	0.042	29	1.485	0.148	hypothetical protein	SPV_2366	.	.	SP_1635								Hypothetical/Unknown			#D3D3D3	SPV_RS07695	CDS	0.0775172	FALSE	rpoC30	0.519874
SPV_RS09140	1.22204	0.220296	0.469357	0.121188		15	0	15	0	SPV_RS09140	1.0585	0.00828923	0.0910452	0.0243328		14	0	14	0	0.164	27	1.323	0.197	response regulator transcription factor	SPV_1718	.	SPD_1718	SP_1915	SPT_1865	hypothetical protein	UNKNOWN	Intracellular	GENETIC INFORMATION PROCESSING			Transcription			#990000	SPV_RS09140	CDS	0.0909611	FALSE	rpoC30	1.83918
SPV_RS05965	1.00239	0.00882557	0.0939445	0.0242564		15	0	15	0	SPV_RS05965	1.03627	0.00433701	0.065856	0.017004		15	0	15	0	-0.034	28	1.144	0.262	DUF454 domain-containing protein	SPV_1119	.	SPD_1119	SP_1261	SPT_0966	conserved hypothetical protein	UNKNOWN	Membrane	HYPOTHETICAL/UNKNOWN			Hypothetical/Unknown			#D3D3D3	SPV_RS05965	CDS	0.108696	FALSE	rpoC30	-0.301991
SPV_RS08725	1.00296	0.0233823	0.152913	0.0394819		15	0	15	0	SPV_RS08725	1.06498	0.022945	0.151476	0.039111		15	0	15	0	-0.062	28	1.116	0.274	MerR family transcriptional regulator	SPV_1637	nmlR	SPD_1637	SP_1856	SPT_1773	transcriptional regulator, MerR family	REGULATOR	Intracellular	GENETIC INFORMATION PROCESSING			Transcription			#990000	SPV_RS08725	CDS	0.110984	FALSE	rpoC30	-0.604783
SPV_RS03050	0.997179	0.0118694	0.108947	0.0281299		15	0	15	0	SPV_RS03050	1.03456	0.0106505	0.103201	0.0258003		16	0	16	0	-0.037	29	0.979	0.336	DUF3397 domain-containing protein	SPV_0564	.	SPD_0564	SP_0650	SPT_0674	hypothetical protein	MEMRANE PROTEIN		HYPOTHETICAL/UNKNOWN			Hypothetical/Unknown			#D3D3D3	SPV_RS03050	CDS	0.12214	FALSE	rpoC30	-0.334433
SPV_RS03845	1.09869	0.0241056	0.15526	0.0400879		15	0	15	0	SPV_RS03845	1.06153	0.00125923	0.0354856	0.00916234		15	0	15	0	0.037	28	0.903	0.374	NUDIX domain-containing protein	SPV_0715	.	SPD_0715	SP_0817	SPT_1383	MutT/nudix family protein	VARIOUS METABOLISM AND BIOSYNTHESIS	Intracellular	GENETIC INFORMATION PROCESSING			DNA repair and editing			#FF5050	SPV_RS03845	CDS	0.129434	FALSE	rpoC30	0.465804
SPV_RS09525	0.947878	0.0136185	0.116698	0.0301313		15	0	15	0	SPV_RS09525	0.986578	0.0155532	0.124712	0.0322006		15	0	15	0	-0.039	28	0.878	0.388	DUF1542 domain-containing protein	SPV_1789	diiA	SPD_1789	SP_1992	SPT_1972	cell wall surface anchor family protein	VARIOUS	Cell Wall	CELLULAR PROCESSES			Structural proteins			#CCCCFF	SPV_RS09525	CDS	0.132008	FALSE	rpoC30	-0.356061
SPV_RS10310	1.02381	0.0189341	0.137601	0.0355285		15	0	15	0	SPV_RS10310	0.986904	0.0167071	0.129256	0.0333737		15	0	15	0	0.037	28	0.757	0.455	hypothetical protein	SPV_1946	.	SPD_1946	SP_2118	SPT_2127	hypothetical protein	UNKNOWN		HYPOTHETICAL/UNKNOWN			Hypothetical/Unknown			#D3D3D3	SPV_RS10310	CDS	0.145309	FALSE	rpoC30	0.465804
SPV_RS03315	0.957827	0.0344763	0.185678	0.0479419		15	0	15	0	SPV_RS03315	0.99545	0.00537378	0.0733061	0.0183265		16	0	16	0	-0.038	29	0.733	0.469	amino acid ABC transporter permease	SPV_0617	glnP3b	SPD_0617	SP_0710	SPT_0723	glutamine ABC transporter permease	AMINO ACID METABOLSIM	Membrane	ENVIRONMENTAL INFORMATION PROCESSING			Membrane transport			#FF64E1	SPV_RS03315	CDS	0.149027	FALSE	rpoC30	-0.345247
SPV_RS09735	1.03432	0.00905383	0.0951516	0.024568		15	0	15	0	SPV_RS09735	1.05737	0.00680152	0.0824713	0.021294		15	0	15	0	-0.023	28	0.709	0.484	ATP-binding cassette domain-containing protein	SPV_1828	.	SPD_1828	SP_2019	SPT_2015	ABC transporter ATP-binding protein	TRANSPORT	Membrane	ENVIRONMENTAL INFORMATION PROCESSING			Membrane transport			#FF64E1	SPV_RS09735	CDS	0.153461	FALSE	rpoC30	-0.183036
SPV_RS07580	1.02611	0.0127211	0.112788	0.0291217		15	0	15	0	SPV_RS07580	1.04925	0.008299	0.0910988	0.0235216		15	0	15	0	-0.023	28	0.618	0.541	alkylphosphonate utilization protein	SPV_1427	phnA	SPD_1427	SP_1602	SPT_1542	phnA protein	VARIOUS METABOLISM AND BIOSYNTHESIS	Intracellular	METABOLISM			Various metabolism		PhnA	#99FF99	SPV_RS07580	CDS	0.162471	FALSE	rpoC30	-0.183036
SPV_RS01415	0.984334	0.0131392	0.114627	0.0295964		15	0	15	0	SPV_RS01415	1.00598	0.0108842	0.104327	0.0269372		15	0	15	0	-0.022	28	0.541	0.593	rRNA pseudouridine synthase	SPV_0260	rsuA-1	SPD_0260	SP_0280	SPT_0325	ribosomal small subunit pseudouridine synthase A	TRANSCRIPTION AND TRANSLATION	Intracellular	GENETIC INFORMATION PROCESSING			Translation			#960096	SPV_RS01415	CDS	0.173055	FALSE	rpoC30	-0.172222
SPV_RS05845	1.03058	0.00884725	0.0940598	0.0242861		15	0	15	0	SPV_RS05845	1.04923	0.0101188	0.100592	0.0259729		15	0	15	0	-0.019	28	0.525	0.604	GNAT family N-acetyltransferase	SPV_1094	.	SPD_1094	SP_1236	SPT_0992	acetyltransferase, GNAT family	VARIOUS METABOLISM AND BIOSYNTHESIS	Intracellular	METABOLISM			Various metabolism			#99FF99	SPV_RS05845	CDS	0.1752	FALSE	rpoC30	-0.13978
SPV_RS09515	1.01552	0.00877299	0.0936643	0.024184		15	0	15	0	SPV_RS09515	1.03123	0.00491153	0.0700823	0.0180952		15	0	15	0	-0.016	28	0.52	0.607	TatD family deoxyribonuclease	SPV_1788	tatD	SPD_1788	SP_1991	SPT_1971	putative hydrolase	UNKNOWN		HYPOTHETICAL/UNKNOWN			Hypothetical/Unknown			#D3D3D3	SPV_RS09515	CDS	0.175772	FALSE	rpoC30	-0.107338
SPV_RS07850	0.919456	0.0592058	0.243322	0.0628256		15	0	15	0	SPV_RS07850	0.956321	0.0173017	0.131536	0.0339624		15	0	15	0	-0.037	28	0.516	0.61	YggS family pyridoxal phosphate-dependent enzyme	SPV_1478	ylmE	SPD_1478	SP_1665	SPT_1604	ylmE protein	CELL DIVISION		CELLULAR PROCESSES			Cell division		YlmE	#0000C8	SPV_RS07850	CDS	0.176201	FALSE	rpoC30	-0.334433
SPV_RS00860	0.97476	0.0149799	0.122392	0.0316016		15	0	15	0	SPV_RS00860	0.957728	0.00517375	0.0719288	0.0185719		15	0	15	0	0.017	28	0.465	0.646	ABC transporter permease	SPV_0154	metP	SPD_0154	SP_0152	SPT_0199	putative ABC transporter, permease protein	TRANSPORT	Membrane	ENVIRONMENTAL INFORMATION PROCESSING			Membrane transport			#FF64E1	SPV_RS00860	CDS	0.182351	FALSE	rpoC30	0.249524
SPV_RS10725	0.92805	0.0117841	0.108555	0.0280287		15	0	15	0	SPV_RS10725	0.949837	0.0219237	0.148067	0.0382306		15	0	15	0	-0.022	28	0.46	0.649	hypothetical protein	SPV_2027	.	SPD_2027	SP_2199	SPT_2218	conserved hypothetical protein	UNKNOWN		HYPOTHETICAL/UNKNOWN			Hypothetical/Unknown			#D3D3D3	SPV_RS10725	CDS	0.182923	FALSE	rpoC30	-0.172222
SPV_RS01610	1.00654	0.0117287	0.108299	0.0279627		15	0	15	0	SPV_RS01610	1.02398	0.0122872	0.110847	0.0286207		15	0	15	0	-0.017	28	0.436	0.666	PTS sugar transporter subunit IIA	SPV_0293	.	SPD_0293	SP_0321	SPT_0370	PTS system, IIA component	TRANSPORT	Intracellular	ENVIRONMENTAL INFORMATION PROCESSING	METABOLISM		Membrane transport	Carbohydrate metabolism		#FF64E1	SPV_RS01610	CDS	0.186642	FALSE	rpoC30	-0.118152
SPV_RS08815	0.953283	0.0283597	0.168403	0.0434816		15	0	15	0	SPV_RS08815	0.926701	0.0277899	0.166703	0.0430425		15	0	15	0	0.027	28	0.434	0.667	rRNA pseudouridine synthase	SPV_1654	rluB	SPD_1654	SP_1874	SPT_1791	ribosomal large subunit pseudouridine synthase B	TRANSCRIPTION AND TRANSLATION	Intracellular	GENETIC INFORMATION PROCESSING			Translation		rluB	#960096	SPV_RS08815	CDS	0.186928	FALSE	rpoC30	0.357664
SPV_RS05290	1.02501	0.012439	0.11153	0.028797		15	0	15	0	SPV_RS05290	1.04002	0.00747905	0.0864815	0.0223294		15	0	15	0	-0.015	28	0.412	0.684	hypothetical protein			SPD_0938			hypothetical protein						Hypothetical/Unknown			#D3D3D3	SPV_RS05290	CDS	0.190932	FALSE	rpoC30	-0.0965243
SPV_RS08190	0.987746	0.0186515	0.13657	0.0352623		15	0	15	0	SPV_RS08190	1.00423	0.00819131	0.0905059	0.0233685		15	0	15	0	-0.016	28	0.39	0.7	threonine/serine exporter family protein	SPV_1540	.	SPD_1540	SP_1730	SPT_1668	hypothetical protein	UNKNOWN	Membrane	HYPOTHETICAL/UNKNOWN			Hypothetical/Unknown			#D3D3D3	SPV_RS08190	CDS	0.194222	FALSE	rpoC30	-0.107338
SPV_RS02345	0.967284	0.0203849	0.142776	0.0368645		15	0	15	0	SPV_RS02345	0.983967	0.00905477	0.0951565	0.0245693		15	0	15	0	-0.017	28	0.377	0.709	ECF transporter S component	SPV_0437	ribU	SPD_0437	SP_0488	SPT_0528	conserved hypothetical protein	UNKNOWN	Membrane	ENVIRONMENTAL INFORMATION PROCESSING			Membrane transport			#FF64E1	SPV_RS02345	CDS	0.19651	FALSE	rpoC30	-0.118152
SPV_RS03435	0.946501	0.0483402	0.219864	0.0567687		15	0	15	0	SPV_RS03435	0.968563	0.0323987	0.179996	0.0436555		17	0	17	0	-0.022	30	0.308	0.76	IS630 family transposase			SPD_0638, SPD_0639			IS630 family transposase						Mobile element/pseudogene			#999999	SPV_RS03435	CDS	0.204805	FALSE	rpoC30	-0.172222
SPV_RS03370	1.00022	0.013754	0.117278	0.0302809		15	0	15	0	SPV_RS03370	1.01021	0.0143076	0.119614	0.0308843		15	0	15	0	-0.01	28	0.231	0.819	cobalt ABC transporter permease	SPV_0625	ykoE	SPD_0625	SP_0719	SPT_0735	conserved hypothetical protein	UNKNOWN	Membrane	ENVIRONMENTAL INFORMATION PROCESSING			Membrane transport		ykoE	#FF64E1	SPV_RS03370	CDS	0.214674	FALSE	rpoC30	-0.0424543
SPV_RS06710	1.04147	0.0107895	0.103872	0.0268198		15	0	15	0	SPV_RS06710	1.03419	0.00807395	0.0898552	0.0224638		16	0	16	0	0.007	29	0.208	0.837	hypothetical protein			SPD_1257			hypothetical protein						Hypothetical/Unknown			#D3D3D3	SPV_RS06710	CDS	0.219394	FALSE	rpoC30	0.141384
SPV_RS10175	1.02922	0.014912	0.122115	0.0315299		15	0	15	0	SPV_RS10175	1.03794	0.0181788	0.134829	0.0337072		16	1	15	0	-0.009	29	0.189	0.851	5-formyltetrahydrofolate cyclo-ligase	SPV_1921	.	SPD_1921	SP_2095	SPT_2104	5-formyltetrahydrofolate cyclo-ligase family protein	VARIOUS METABOLISM AND BIOSYNTHESIS	Intracellular	METABOLISM			Cofactor and vitamin metabolism			#00FFCC	SPV_RS10175	CDS	0.222254	FALSE	rpoC30	-0.0316402
SPV_RS00145	0.4553	0.146058	0.382176	0.0986773		15	5	10	0	SPV_RS00145	0.479863	0.145807	0.381847	0.0954618		16	5	11	0	-0.025	29	0.179	0.859	carbonic anhydrase	SPV_0030	.	SPD_0030	SP_0024	SPT_0064	conserved hypothetical protein	VARIOUS METABOLISM AND BIOSYNTHESIS	Intracellular	METABOLISM			Various metabolism			#99FF99	SPV_RS00145	CDS	0.222826	FALSE	rpoC30	-0.204664
SPV_RS07755	1.04116	0.00977345	0.0988608	0.0255257		15	0	15	0	SPV_RS07755	1.03536	0.00850755	0.0922364	0.0230591		16	0	16	0	0.006	29	0.169	0.867	MBL fold metallo-hydrolase	SPV_1459	.	SPD_1459	SP_1646	SPT_1586	metallo-beta-lactamase superfamily protein	TRANSCRIPTION AND TRANSLATION	Intracellular	METABOLISM			Various metabolism			#99FF99	SPV_RS07755	CDS	0.223684	FALSE	rpoC30	0.13057
SPV_RS08675	1.06048	0.011607	0.107736	0.0278172		15	0	15	0	SPV_RS08675	1.05651	0.00358727	0.0598938	0.0154645		15	0	15	0	0.004	28	0.125	0.901	glyoxalase												Various metabolism			#99FF99	SPV_RS08675	CDS	0.230549	FALSE	rpoC30	0.108942
SPV_RS10570	0.834426	0.0519134	0.227845	0.0588293		15	1	14	0	SPV_RS10570	0.844979	0.0647118	0.254385	0.065682		15	1	14	0	-0.011	28	0.12	0.906	metal ABC transporter permease	SPV_1998	adcB	SPD_1998	SP_2170	SPT_2183	zinc ABC transporter, permease protein	TRANSPORT	Membrane	ENVIRONMENTAL INFORMATION PROCESSING			Membrane transport		AdcB	#FF64E1	SPV_RS10570	CDS	0.23155	FALSE	rpoC30	-0.0532683
SPV_RS08945	1.32182	0.0200615	0.141639	0.0378545		14	0	14	0	SPV_RS08945	1.04168	0.00462086	0.0679769	0.0164868		17	0	17	0	0.28	29	6.785	1.9e-07	AraC family transcriptional regulator	SPV_1679	msmR	SPD_1679	SP_1899	SPT_1822	msm operon regulatory protein	REGULATOR	Intracellular	GENETIC INFORMATION PROCESSING			Transcription			#990000	SPV_RS08945	CDS	0.00243135	TRUE	rpoC30	3.09361
SPV_RS05490	0.969462	0.00665709	0.081591	0.0218061		14	0	14	0	SPV_RS05490	0.724348	0.0209796	0.144843	0.038711		14	1	13	0	0.245	26	5.517	8.64e-06	tRNA uridine-5-carboxymethylaminomethyl(34) synthesis GTPase MnmE	SPV_0902	mnmE	SPD_0902	SP_1016	SPT_1069	thiophene and furan oxidation protein ThdF	RNA TURNOVER	Intracellular	GENETIC INFORMATION PROCESSING			Translation		trmE	#960096	SPV_RS05490	CDS	0.00314645	TRUE	rpoC30	2.71512
SPV_RS10705	0.782768	0.0228289	0.151092	0.0403811		14	0	14	0	SPV_RS10705	0.936841	0.00653636	0.0808478	0.0216075		14	0	14	0	-0.154	26	3.364	0.00239	CtsR family transcriptional regulator	SPV_2023	ctsR	SPD_2023	SP_2195	SPT_2214	transcriptional regulator CtsR	REGULATOR	Intracellular	GENETIC INFORMATION PROCESSING			Transcription		ctsR	#990000	SPV_RS10705	CDS	0.0157323	TRUE	rpoC30	-1.59967
SPV_RS10855	0.912646	0.00682685	0.0826248	0.0220824		14	0	14	0	SPV_RS10855	0.990882	0.00272218	0.0521745	0.0139442		14	0	14	0	-0.078	26	2.996	0.00595	insulinase family protein	SPV_2052	.	SPD_2052	SP_2225	SPT_2243	conserved hypothetical protein	UNKNOWN	Intracellular	GENETIC INFORMATION PROCESSING			Folding, sorting, degradation			#9600FA	SPV_RS10855	CDS	0.0204519	FALSE	rpoC30	-0.777807
SPV_RS00660	0.911536	0.0207203	0.143945	0.038471		14	0	14	0	SPV_RS00660	1.02635	0.0161801	0.127201	0.0328431		15	0	15	0	-0.115	27	2.27	0.0314	hypothetical protein	SPV_2102	.	.	.		hypothetical protein						Hypothetical/Unknown			#D3D3D3	SPV_RS00660	CDS	0.0343249	TRUE	rpoC30	-1.17793
SPV_RS06585	0.925479	0.00998969	0.0999484	0.0267123		14	0	14	0	SPV_RS06585	0.994988	0.00402453	0.0634391	0.0169548		14	0	14	0	-0.07	26	2.197	0.0371	23S rRNA methyltransferase	SPV_1233	.	SPD_1233	SP_1402	SPT_0872	NOL1/NOP2/sun family protein	AMINO ACID METABOLSIM	Intracellular	GENETIC INFORMATION PROCESSING			Translation			#960096	SPV_RS06585	CDS	0.0373284	FALSE	rpoC30	-0.691295
SPV_RS00130	0.904585	0.0126655	0.112541	0.0300778		14	0	14	0	SPV_RS00130	1.00282	0.0216664	0.147195	0.0380056		15	0	15	0	-0.098	27	2.027	0.0527	dUTP diphosphatase	SPV_0027	dut	SPD_0027	SP_0021	SPT_0061	putative deoxyuridine 5triphosphate nucleotidohydrolase	NUCLEOTIDE METABOLSIM	Intracellular	METABOLISM			Nucleotide metabolism		dut	#009600	SPV_RS00130	CDS	0.0446224	FALSE	rpoC30	-0.994087
SPV_RS00185	0.928551	0.0151675	0.123156	0.0329149		14	0	14	0	SPV_RS00185	1.00724	0.00805974	0.0897761	0.0239937		14	0	14	0	-0.079	26	1.932	0.0643	CoA-binding protein	SPV_0039	.	SPD_0039	SP_0033	SPT_0071	conserved hypothetical protein	UNKNOWN	Intracellular	METABOLISM			Various metabolism			#99FF99	SPV_RS00185	CDS	0.0494851	FALSE	rpoC30	-0.788621
SPV_RS02895	0.977632	0.0118054	0.108653	0.0290387		14	0	14	0	SPV_RS02895	0.90169	0.0111263	0.105481	0.0281911		14	0	14	0	0.076	26	1.876	0.0719	nitroreductase family protein	SPV_0541	nrd	SPD_0541	SP_0622	SPT_0646	nitroreductase family protein	UNKNOWN	Intracellular	METABOLISM			Various metabolism			#99FF99	SPV_RS02895	CDS	0.0534897	FALSE	rpoC30	0.887551
SPV_RS02605	1.11319	0.0197276	0.140455	0.0375382		14	0	14	0	SPV_RS02605	1.03555	0.0045637	0.0675551	0.0180549		14	0	14	0	0.078	26	1.864	0.0737	hypothetical protein	SPV_0484	.	SPD_0484	SP_0558	SPT_0588	conserved hypothetical protein	UNKNOWN		HYPOTHETICAL/UNKNOWN			Hypothetical/Unknown			#D3D3D3	SPV_RS02605	CDS	0.0539188	FALSE	rpoC30	0.909179
SPV_RS01335	0.934893	0.0168571	0.129835	0.0346999	rseP	14	0	14	0	SPV_RS01335	1.0045	0.00510851	0.0714739	0.0191022	rseP	14	0	14	0	-0.07	26	1.757	0.0907	RIP metalloprotease RseP	SPV_0245	eep	SPD_0245	SP_0263	SPT_0310	eep protein	UNKNOWN	Intracellular	GENETIC INFORMATION PROCESSING			Folding, sorting, degradation			#9600FA	SPV_RS01335	CDS	0.0599256	FALSE	rpoC30	-0.691295
SPV_RS07705	0.913552	0.0206078	0.143554	0.0383665		14	0	14	0	SPV_RS07705	0.988481	0.00538575	0.0733877	0.0189486		15	0	15	0	-0.075	27	1.751	0.0913	metallophosphoesterase	SPV_1449	.	SPD_1449	SP_1637	SPT_1576	conserved hypothetical protein	UNKNOWN	Intracellular	GENETIC INFORMATION PROCESSING			Folding, sorting, degradation			#9600FA	SPV_RS07705	CDS	0.0603547	FALSE	rpoC30	-0.745365
SPV_RS02970	1.00972	0.00878942	0.0937519	0.0250562		14	0	14	0	SPV_RS02970	1.06394	0.00522255	0.0722672	0.0193142		14	0	14	0	-0.054	26	1.714	0.0984	antibiotic ABC transporter permease	SPV_0555	.	SPD_0555	SP_0637	SPT_0662	membrane protein	UNKNOWN	Membrane	ENVIRONMENTAL INFORMATION PROCESSING			Membrane transport			#FF64E1	SPV_RS02970	CDS	0.0630721	FALSE	rpoC30	-0.518271
SPV_RS03585	1.13243	0.164402	0.405465	0.108365		14	1	13	0	SPV_RS03585	0.947669	0.0192635	0.138793	0.037094		14	1	13	0	0.185	26	1.613	0.119	superoxide dismutase [Mn]	SPV_0667	sodA	SPD_0667	SP_0766	SPT_0779	superoxide dismutase, manganese-dependent	VARIOUS	Intracellular	METABOLISM			Various metabolism		sodA	#99FF99	SPV_RS03585	CDS	0.0683638	FALSE	rpoC30	2.06628
SPV_RS00995	0.894481	0.0351041	0.187361	0.0500743		14	1	13	0	SPV_RS00995	0.978991	0.00441077	0.0664136	0.0177498		14	0	14	0	-0.085	26	1.591	0.124	hypothetical protein	SPV_0179	.	SPD_0179	SP_0191	SPT_0241	hypothetical protein	UNKNOWN		HYPOTHETICAL/UNKNOWN			Hypothetical/Unknown			#D3D3D3	SPV_RS00995	CDS	0.0699371	FALSE	rpoC30	-0.853505
SPV_RS03590	1.091	0.0170194	0.130458	0.0348665		14	0	14	0	SPV_RS03590	1.03637	0.00544838	0.0738132	0.0197274		14	0	14	0	0.055	26	1.364	0.184	DUF1027 domain-containing protein	SPV_0668	.	SPD_0668	SP_0767	SPT_0780	conserved hypothetical protein	UNKNOWN		HYPOTHETICAL/UNKNOWN			Hypothetical/Unknown		yutD	#D3D3D3	SPV_RS03590	CDS	0.0872426	FALSE	rpoC30	0.660457
SPV_RS05070	1.01477	0.0152703	0.123573	0.0330263		14	0	14	0	SPV_RS05070	0.961197	0.00773364	0.0879411	0.0235033		14	0	14	0	0.054	26	1.322	0.198	ribose-phosphate diphosphokinase	SPV_0980	prs2	SPD_0980	SP_1095	SPT_1140	ribose-phosphate pyrophosphokinase	CARBOHYDRATE METABOLISM	Intracellular	METABOLISM			Carbohydrate metabolism			#00FF00	SPV_RS05070	CDS	0.0911041	FALSE	rpoC30	0.649643
SPV_RS03200	0.822863	0.127948	0.357698	0.0955987	typA	14	2	12	0	SPV_RS03200	0.677248	0.0683966	0.261527	0.0675261	typA	15	2	13	0	0.146	27	1.244	0.224	translational GTPase TypA	SPV_0593	typA	SPD_0593	SP_0681	SPT_0705	elongation factor Tu family protein	TRANSCRIPTION AND TRANSLATION	Intracellular	GENETIC INFORMATION PROCESSING			Transcription		typA	#990000	SPV_RS03200	CDS	0.0989703	FALSE	rpoC30	1.64453
SPV_RS04775	1.08397	0.00825607	0.0908629	0.0242841		14	0	14	0	SPV_RS04775	1.04431	0.00672369	0.0819981	0.0219149		14	0	14	0	0.04	26	1.213	0.236	PTS-dependent dihydroxyacetone kinase phosphotransferase subunit DhaM						PTS-dependent dihydroxyacetone kinase						Mobile element/pseudogene			#999999	SPV_RS04775	CDS	0.10226	FALSE	rpoC30	0.498246
SPV_RS03380	1.09884	0.0234208	0.153039	0.0409013		14	0	14	0	SPV_RS03380	1.04441	0.00588812	0.0767341	0.0205081		14	0	14	0	0.054	26	1.189	0.245	hypothetical protein	SPV_0627	ykoC	SPD_0627	SP_0721	SPT_0737	conserved hypothetical protein	TRANSPORT		HYPOTHETICAL/UNKNOWN			Hypothetical/Unknown			#D3D3D3	SPV_RS03380	CDS	0.104691	FALSE	rpoC30	0.649643
SPV_RS02205	0.95987	0.0418028	0.204457	0.0546435		14	1	13	0	SPV_RS02205	1.0226	0.00747453	0.0864554	0.0209685		17	0	17	0	-0.063	29	1.072	0.293	hypothetical protein	SPV_0408	.	SPD_0408	SP_0449	SPT_0485	hypothetical protein	UNKNOWN		HYPOTHETICAL/UNKNOWN			Hypothetical/Unknown			#D3D3D3	SPV_RS02205	CDS	0.114273	FALSE	rpoC30	-0.615597
SPV_RS01440	1.02094	0.0172246	0.131243	0.035076		14	0	14	0	SPV_RS01440	0.975365	0.00942561	0.0970856	0.0259472		14	0	14	0	0.046	26	1.045	0.306	PTS mannose transporter subunit IIAB	SPV_0264	manL	SPD_0264	SP_0284	SPT_0329	PTS system, mannose-specific IIAB components	TRANSPORT	Membrane	ENVIRONMENTAL INFORMATION PROCESSING	METABOLISM		Membrane transport	Carbohydrate metabolism		#FF64E1	SPV_RS01440	CDS	0.116991	FALSE	rpoC30	0.563131
SPV_RS05890	1.06359	0.0145084	0.120451	0.0321919		14	0	14	0	SPV_RS05890	1.02466	0.00597198	0.0772786	0.0206536		14	0	14	0	0.039	26	1.018	0.318	Cof-type HAD-IIB family hydrolase	SPV_1103	.	SPD_1103	SP_1246	SPT_0983	Cof family protein	UNKNOWN		HYPOTHETICAL/UNKNOWN			Hypothetical/Unknown			#D3D3D3	SPV_RS05890	CDS	0.118278	FALSE	rpoC30	0.487432
SPV_RS04305	1.05203	0.0138267	0.117587	0.0314265		14	0	14	0	SPV_RS04305	1.01307	0.00736881	0.0858418	0.0229422		14	0	14	0	0.039	26	1.001	0.326	ABC transporter ATP-binding protein	SPV_0804	.	SPD_0804	SP_0912	SPT_1289	ABC transporter, ATP-binding protein	TRANSPORT	Membrane	ENVIRONMENTAL INFORMATION PROCESSING			Membrane transport			#FF64E1	SPV_RS04305	CDS	0.120137	FALSE	rpoC30	0.487432
SPV_RS08255	1.02008	0.0178039	0.133431	0.035661		14	0	14	0	SPV_RS08255	0.957701	0.0414196	0.203518	0.0543925		14	0	14	0	0.062	26	0.959	0.346	class I SAM-dependent methyltransferase	SPV_1553	.	SPD_1553	SP_1743	SPT_1681	conserved hypothetical protein	AMINO ACID METABOLSIM		METABOLISM			Various metabolism			#99FF99	SPV_RS08255	CDS	0.124142	FALSE	rpoC30	0.736155
SPV_RS10050	0.976667	0.0112832	0.106222	0.0283891		14	0	14	0	SPV_RS10050	1.01784	0.0161693	0.127159	0.0339845		14	0	14	0	-0.041	26	0.93	0.361	cytidine deaminase	SPV_1895	.	SPD_1895	SP_2068	SPT_2079	cytidine/deoxycytidylate deaminase family protein	NUCLEOTIDE METABOLSIM	Intracellular	METABOLISM			Nucleotide metabolism			#009600	SPV_RS10050	CDS	0.127431	FALSE	rpoC30	-0.377689
SPV_RS05045	1.00894	0.0696096	0.263836	0.0705132	pta	14	1	13	0	SPV_RS05045	0.932651	0.0416356	0.204048	0.0545341	pta	14	0	14	0	0.076	26	0.856	0.4	phosphate acetyltransferase	SPV_0985	eutD	SPD_0985	SP_1100	SPT_1145	phosphate acetyltransferase	CARBOHYDRATE METABOLISM	Intracellular	METABOLISM	METABOLISM	METABOLISM	Carbohydrate metabolism	Nucleotide metabolism	eutD	#00FF00	SPV_RS05045	CDS	0.13401	FALSE	rpoC30	0.887551
SPV_RS00565	1.11501	0.17274	0.415621	0.111079		14	0	14	0	SPV_RS00565	1.01867	0.0121055	0.110025	0.0294055		14	0	14	0	0.096	26	0.838	0.409	lactococcin 972 family bacteriocin	SPV_0106	.	SPD_0106	.	SPT_0143	putative bacteriocin	MEMBRANE PROTEIN	Extracellular	CELLULAR PROCESSES			Cellular community			#0064C8	SPV_RS00565	CDS	0.136585	FALSE	rpoC30	1.10383
SPV_RS09850	0.789419	0.0483086	0.219792	0.0587419		14	1	13	0	SPV_RS09850	0.729774	0.0370655	0.192524	0.0453783		18	1	17	0	0.06	30	0.804	0.428	acetate kinase	SPV_1853	ackA	SPD_1853	SP_2044	SPT_2039	acetate kinase	CARBOHYDRATE METABOLISM	Intracellular	METABOLISM			Carbohydrate metabolism		ackA	#00FF00	SPV_RS09850	CDS	0.139588	FALSE	rpoC30	0.714527
SPV_RS09675	0.854384	0.112499	0.335408	0.0896417		14	2	12	0	SPV_RS09675	0.771476	0.0362082	0.190284	0.0508557		14	1	13	0	0.083	26	0.804	0.428	transcription termination/antitermination protein NusG	SPV_1819	nusG	SPD_1819	SP_2007	SPT_2003	transcription antitermination protein NusG	TRANSCRIPTION AND TRANSLATION	Intracellular	GENETIC INFORMATION PROCESSING			Transcription		nusG	#990000	SPV_RS09675	CDS	0.139874	FALSE	rpoC30	0.963249
SPV_RS04500	1.02137	0.0170289	0.130495	0.0348762		14	0	14	0	SPV_RS04500	0.989131	0.00634325	0.0796445	0.0212859		14	0	14	0	0.032	26	0.789	0.437	TfoX family protein	SPV_2252	.	SPD_0840	SP_0951		TfoX family protein						Hypothetical/Unknown			#D3D3D3	SPV_RS04500	CDS	0.141447	FALSE	rpoC30	0.411734
SPV_RS03760	1.04588	0.0112892	0.106251	0.0283967		14	0	14	0	SPV_RS03760	1.02241	0.00281394	0.0530466	0.0141773		14	0	14	0	0.023	26	0.74	0.466	ASCH domain-containing protein	SPV_0699	.	SPD_0699	SP_0796	SPT_1403	conserved hypothetical protein	UNKNOWN		HYPOTHETICAL/UNKNOWN			Hypothetical/Unknown			#D3D3D3	SPV_RS03760	CDS	0.148169	FALSE	rpoC30	0.314408
SPV_RS05335	1.00254	0.0133384	0.115492	0.0308666		14	0	14	0	SPV_RS05335	1.03031	0.00744883	0.0863066	0.0230664		14	0	14	0	-0.028	26	0.721	0.477	hypothetical protein			SPD_0929			hypothetical protein						Hypothetical/Unknown			#D3D3D3	SPV_RS05335	CDS	0.150744	FALSE	rpoC30	-0.237106
SPV_RS05620	1.0091	0.0404034	0.201006	0.0537211		14	1	13	0	SPV_RS05620	0.975403	0.00921998	0.0960208	0.0247925		15	0	15	0	0.034	27	0.569	0.574	transcription antiterminator	SPV_1049	lacT	SPD_1049	SP_1187	SPT_1037	transcription antiterminator LacT	TRANSCRIPTION AND TRANSLATION	Intracellular	GENETIC INFORMATION PROCESSING			Transcription		lacT	#990000	SPV_RS05620	CDS	0.168907	FALSE	rpoC30	0.433362
SPV_RS06925	1.04693	0.0308328	0.175593	0.0469291		14	0	14	0	SPV_RS06925	1.01779	0.00631577	0.0794718	0.0212397		14	0	14	0	0.029	26	0.566	0.576	NADH oxidase	SPV_1298	nox	SPD_1298	SP_1469	SPT_0806	NADH oxidase	VARIOUS	Intracellular	METABOLISM			Cofactor and vitamin metabolism			#00FFCC	SPV_RS06925	CDS	0.16905	FALSE	rpoC30	0.379292
SPV_RS01300	0.988746	0.00759791	0.087166	0.0232961		14	0	14	0	SPV_RS01300	1.00535	0.00484912	0.0696357	0.0193135		13	0	13	0	-0.017	25	0.549	0.588	N-acetyltransferase	SPV_0239	.	SPD_0239	SP_0255	SPT_0304	acetyltransferase, GNAT family	VARIOUS METABOLISM AND BIOSYNTHESIS	Intracellular	GENETIC INFORMATION PROCESSING			Folding, sorting, degradation			#9600FA	SPV_RS01300	CDS	0.171625	FALSE	rpoC30	-0.118152
SPV_RS02935	1.01458	0.0141553	0.118976	0.0317977		14	0	14	0	SPV_RS02935	0.994828	0.00805502	0.0897498	0.0231733		15	0	15	0	0.02	27	0.502	0.62	D-alanyl-D-alanine carboxypeptidase family protein	SPV_0549	ldcB	SPD_0549	SP_0629	SPT_0654	conserved hypothetical protein	PEPTIDOGLYCAN	Intracellular	METABOLISM			Amino acid metabolism		ldcB	#FFFF00	SPV_RS02935	CDS	0.177632	FALSE	rpoC30	0.281966
SPV_RS08485	1.00526	0.00568806	0.0754193	0.0201566		14	0	14	0	SPV_RS08485	1.02027	0.0105878	0.102897	0.0265679		15	0	15	0	-0.015	27	0.45	0.656	IS1182 family transposase												Mobile element/pseudogene			#999999	SPV_RS08485	CDS	0.184211	FALSE	rpoC30	-0.0965243
SPV_RS06565	1.03154	0.0601206	0.245195	0.0655311	pstB	14	0	14	0	SPV_RS06565	1.00251	0.0126197	0.112338	0.0290054	pstB	15	0	15	0	0.029	27	0.405	0.689	phosphate ABC transporter ATP-binding protein	SPV_1229	pstB2-1	SPD_1229	SP_1397	SPT_0877	putative phosphate ABC transporter, ATP-binding protein	TRANSPORT	Membrane	ENVIRONMENTAL INFORMATION PROCESSING			Membrane transport		PstB2	#FF64E1	SPV_RS06565	CDS	0.191791	FALSE	rpoC30	0.379292
SPV_RS07725	0.978525	0.0514228	0.226766	0.0606057		14	1	13	0	SPV_RS07725	0.946513	0.0680009	0.26077	0.0696937		14	2	12	0	0.032	26	0.347	0.732	hypothetical protein	SPV_1454	.	SPD_1454	SP_1641	SPT_1582	conserved domain protein	UNKNOWN		HYPOTHETICAL/UNKNOWN			Hypothetical/Unknown			#D3D3D3	SPV_RS07725	CDS	0.199514	FALSE	rpoC30	0.411734
SPV_RS02710	0.926728	0.0336182	0.183353	0.0490031		14	1	13	0	SPV_RS02710	0.943785	0.0068306	0.0826474	0.0213395		15	0	15	0	-0.017	27	0.319	0.752	N-acetyltransferase	SPV_0505	paiA	SPD_0505	SP_0580	SPT_0610	acetyltransferase, GNAT family	VARIOUS METABOLISM AND BIOSYNTHESIS	Intracellular	GENETIC INFORMATION PROCESSING			Translation			#960096	SPV_RS02710	CDS	0.203089	FALSE	rpoC30	-0.118152
SPV_RS01420	0.958525	0.0441706	0.210168	0.0561697		14	0	14	0	SPV_RS01420	0.978828	0.0169788	0.130303	0.0348249		14	0	14	0	-0.02	26	0.307	0.761	hypothetical protein						hypothetical protein						Hypothetical/Unknown			#D3D3D3	SPV_RS01420	CDS	0.205092	FALSE	rpoC30	-0.150594
SPV_RS06425	1.05408	0.0093675	0.0967858	0.0258671		14	0	14	0	SPV_RS06425	1.04324	0.0084195	0.0917578	0.0245233		14	0	14	0	0.011	26	0.304	0.764	prephenate dehydratase	SPV_1203	pheA	SPD_1203	SP_1369	SPT_0904	prephenate dehydratase	AMINO ACID METABOLSIM	Intracellular	METABOLISM			Amino acid metabolism		PheA	#FFFF00	SPV_RS06425	CDS	0.205378	FALSE	rpoC30	0.18464
SPV_RS08120	1.00807	0.019504	0.139657	0.0373248		14	0	14	0	SPV_RS08120	1.02008	0.00411649	0.0641599	0.0171475		14	0	14	0	-0.012	26	0.292	0.772	ABC transporter ATP-binding protein	SPV_1528	qsrA	SPD_1528	SP_1717	SPT_1656	ABC transporter, ATP-binding protein	TRANSPORT	Membrane	ENVIRONMENTAL INFORMATION PROCESSING			Membrane transport			#FF64E1	SPV_RS08120	CDS	0.207237	FALSE	rpoC30	-0.0640823
SPV_RS06455	1.07561	0.0184696	0.135903	0.0363216		14	0	14	0	SPV_RS06455	1.06323	0.009809	0.0990404	0.0247601		16	0	16	0	0.012	28	0.282	0.78	3-dehydroquinate synthase	SPV_1209	aroB	SPD_1209	SP_1375	SPT_0898	3-dehydroquinate synthase	AMINO ACID METABOLSIM	Intracellular	METABOLISM			Amino acid metabolism		AroB	#FFFF00	SPV_RS06455	CDS	0.208667	FALSE	rpoC30	0.195454
SPV_RS08470	1.04132	0.0226795	0.150597	0.0402487		14	0	14	0	SPV_RS08470	1.02861	0.0127462	0.112899	0.0301735		14	0	14	0	0.013	26	0.253	0.803	DUF2273 domain-containing protein	SPV_1589	.	SPD_1589	SP_1803	SPT_1727	conserved hypothetical protein	UNKNOWN	Membrane	HYPOTHETICAL/UNKNOWN			Hypothetical/Unknown			#D3D3D3	SPV_RS08470	CDS	0.211957	FALSE	rpoC30	0.206268
[truncated: 537 more rows]

## Sheet: rpoC15
locus	mean-w agent	var-w agent	sd-w agent	se-w agent	gene	Total-w agent	Blank-w agent	Not Blank-w agent	Blank Removed-w agent	locus-D39	mean-wo agent	var-wo agent	sd-wo agent	se-wo agent	gene	Total-wo agent	Blank-wo agent	Not Blank-wo agent	Blank Removed-wo agent	value	Df	TDIST	p-value	Product	locus_tag_SPV	gene	OldLocus	TIGR4	TAIWAN.19F	GENE.DESCRIPTION	GENE.CATEGORY	Location.Tag	Tag1	Tag2	Tag3	Category1	Category2	Gene.Name	color code	locus_tag	Type	padj	Sig	Source	z-score
[truncated: 1,587 more rows]

[truncated: 64 more sheets: rpoB20, rpoB10, pbp2x25, pbp2x15, parC20(2), parC100, parC20, gyrA30, gyrA15, ftsZ30, ftsZ15, ftsH100, ftsH10, folA100, folA30, folA20, folA15, fabH20, fabH15, cozE100(2) …]
