# Supplementary material for: CRISPRi–TnSeq maps genome-wide interactions between essential and non-essential genes in bacteria
Source: Nat Microbiol. 2024 Jul 19;9(9):2395–409. doi: 10.1038/s41564-024-01759-x (PMC11371651; doi:10.1038/s41564-024-01759-x)
Supplement: Supplementary file 7 — The number of identified genetic interaction in each 50 kb sliding window across the genome. [file 41564_2024_1759_MOESM7_ESM.xlsx]

## Sheet: Supplemental Table 5_Random 50k
Source Data Extended Fig. 3B: The number of identified genetic interaction in each 50kb sliding window across the genome.
Position	Value
218877	3.6384
218070	3.6384
218731	3.6384
214353	3.85548
1948567	4
1946558	4
1946233	4
221035	4.85584
210479	5.4344
210635	5.43728
221207	5.49378
1943130	5.8452
1943774	5.8452
1964671	6
1966955	6
1965723	6
1961818	6
1965183	6
1940505	6.66372
1941574	6.81338
661858	6.83728
1962525	7
1962530	7
228069	7.04396
226588	7.10512
224580	7.16914
666719	7.67106
667210	7.75944
207518	7.76468
1955307	8
420361	8.12142
415699	8.3386
206056	8.47056
206108	8.47056
671365	8.5906
417285	8.6274
418985	8.961
419154	8.9948
205090	9.21206
808882	9.2576
808364	9.2576
424749	9.589
204225	10.075
273667	10.087
673259	10.1359
673136	10.1359
1622159	10.142
1937964	10.3281
1642476	10.3954
1640868	10.3954
1637981	10.3954
252670	10.4322
248747	10.4377
1520947	10.5282
1520807	10.533
425436	10.633
247620	10.7178
806762	10.9408
1621738	11.064
1621110	11.064
1624629	11.064
184576	11.0997
408938	11.427
1527059	11.5728
197794	11.6022
199708	11.631
244414	11.6525
182008	11.6595
674588	11.8252
241462	11.9541
240164	11.9541
1627154	11.986
1626860	11.986
1625253	11.986
1619219	11.986
1617586	11.986
1619854	11.986
1627974	11.986
187225	12.1672
1529193	12.1698
1937911	12.206
1507512	12.2162
1518019	12.2492
1522353	12.2937
1882874	12.3872
1882753	12.3872
1884527	12.3872
1883722	12.3872
264102	12.5018
289067	12.5916
284422	12.5916
284154	12.5916
262332	12.6065
256826	12.6103
256508	12.6103
277715	12.6141
279985	12.615
181193	12.6976
188745	12.883
189043	12.883
189990	12.9006
1633186	12.908
1616832	12.9651
1530396	12.9981
1530559	12.9981
259489	13.0264
269585	13.1169
259769	13.1328
261941	13.2681
261568	13.2681
818459	13.3152
1510220	13.3334
285919	13.431
1513769	13.7704
1630061	13.83
268573	13.8884
1535866	14.0177
1535841	14.0267
1936430	14.0838
1881543	14.1568
1881302	14.1568
1514818	14.19
815550	14.2029
291216	14.2705
1515020	14.2708
648401	14.5757
1533649	14.6228
1532113	14.6228
402227	14.726
405389	14.8032
680203	14.9342
2027583	15.0179
1922893	15.0227
1934541	15.0227
1923490	15.0227
1928372	15.0227
748402	15.026
649962	15.0742
1419560	15.0893
1419527	15.0893
814135	15.0906
1408285	15.0996
678862	15.2039
1076580	15.2082
749768	15.4112
749813	15.4292
645559	15.472
1516287	15.4988
644822	15.5373
747801	15.7773
1874032	15.9264
1887111	15.9264
1875551	15.9264
1880339	15.9264
1876226	15.9264
396823	15.928
395012	15.928
395908	15.928
397004	15.9914
1075919	16.0531
1644610	16.0657
397742	16.1986
398454	16.1986
397564	16.1986
1406810	16.3029
1504295	16.3057
1867953	16.3789
1920847	16.448
1919970	16.448
741385	16.464
741783	16.464
742064	16.464
750478	16.48
1609366	16.6005
1608404	16.6083
1608263	16.6083
1403535	17.037
524634	17.3576
1918394	17.3618
1919314	17.3618
1916159	17.3618
1915563	17.3618
1404314	17.3954
735486	17.3977
1405208	17.4069
1424523	17.559
1424422	17.6095
535359	17.6824
1888070	17.696
1888519	17.696
1603264	17.7015
1603339	17.7015
1424084	17.7785
1423814	17.9135
1974219	18
1425883	18.1516
1425985	18.1516
1864727	18.1988
1082081	18.297
685448	18.5081
685729	18.5081
752621	18.6314
738565	18.816
521753	18.9355
1010070	19.0353
1010385	19.0353
538289	19.1705
177852	19.2446
1400588	19.2569
1011730	19.3208
536280	19.3665
536442	19.3665
98844	19.4981
98872	19.4981
97777	19.4981
551068	19.5514
790285	19.6602
1012979	19.6667
176541	19.7938
1540517	19.8293
1443495	19.8318
1645252	19.8458
733304	19.849
1859993	19.855
1859786	19.855
1856397	19.855
1859281	19.855
1179113	19.8674
1179553	19.8674
1179901	19.9019
1853621	19.9034
753546	19.9135
176222	19.929
733106	19.9401
828440	19.9478
1862064	20.0187
1862375	20.0187
175683	20.0666
1156973	20.094
1157814	20.2015
519426	20.2665
550150	20.4401
516994	20.487
174723	20.5068
1399027	20.6724
1085789	20.6835
1177458	20.7312
1177411	20.7312
173730	20.7469
1183852	20.7662
173597	20.8081
517862	20.836
173519	20.844
1187965	20.8538
50986	20.988
829428	21.003
1913586	21.0169
1444641	21.0346
955488	21.1776
792734	21.1781
1155624	21.202
1185411	21.3048
549113	21.3288
95691	21.355
95277	21.355
1165513	21.373
1164660	21.373
1164770	21.373
431777	21.4733
1175139	21.6039
1163041	21.8176
166953	21.8822
168728	21.8822
168344	21.8822
1546027	21.9648
1074898	21.9674
1300893	21.9861
915859	21.9954
542232	22.0295
1014483	22.0315
1446960	22.1087
1447864	22.1319
1448523	22.1319
846035	22.1592
1545693	22.1852
1167897	22.1951
1168291	22.1951
1168867	22.1951
1172708	22.1951
1174335	22.1951
1168322	22.1951
1173373	22.1951
1169077	22.1951
1167275	22.1951
546429	22.2175
545747	22.2175
548254	22.2175
548094	22.2175
545833	22.2175
1300051	22.2378
923497	22.2853
918120	22.3146
1601328	22.3598
1192298	22.4397
1395854	22.5017
830783	22.5477
849782	22.576
1437805	22.6213
1162799	22.6257
1545014	22.6334
1299015	22.6418
912409	22.6821
1544915	22.6987
1438011	22.7348
1502044	22.863
1500139	22.863
1498822	22.863
1496689	22.863
831415	22.8764
831435	22.8868
1383714	23.0214
831839	23.0968
831988	23.1743
85743	23.212
94623	23.212
94052	23.212
87551	23.212
1746767	23.2737
783411	23.2914
850487	23.479
850163	23.479
1388110	23.55
529378	23.5766
527429	23.5766
910253	23.6397
926394	23.676
53508	23.7255
53240	23.7255
49349	23.7255
1911196	23.7583
1911415	23.7583
1908312	23.7583
919284	23.7801
920632	23.8223
1298395	23.8475
846310	23.8628
702929	23.9245
1747549	24.0762
1748030	24.0762
84516	24.1405
693321	24.141
788847	24.1971
694525	24.2022
802992	24.2295
803181	24.3391
694791	24.3618
700319	24.3763
1391395	24.3968
803451	24.4064
530371	24.4186
1494842	24.4398
1494122	24.4398
1434333	24.4801
695216	24.4956
695528	24.4956
951127	24.5963
386672	24.616
705512	24.6637
706480	24.6637
1017274	24.6865
641596	24.8924
691616	24.9457
795698	24.967
795220	24.967
1978033	25
1977365	25
89229	25.069
1382677	25.0964
1382376	25.0964
944404	25.0974
852564	25.1541
1392438	25.1592
1392412	25.1592
1392745	25.1592
698330	25.3453
778743	25.3453
776832	25.3453
771587	25.3453
771930	25.3453
775810	25.3453
772947	25.3453
773195	25.3453
1073593	25.347
708815	25.4746
1484823	25.483
436595	25.5269
436590	25.5296
939948	25.6544
435075	25.6603
436196	25.6603
163443	25.7477
947774	25.7593
556094	25.8036
947708	25.8055
640171	25.8143
833771	25.877
840617	25.9034
841726	25.9034
842289	25.9034
842174	25.9034
904019	25.905
163806	25.951
1008875	25.9572
83919	25.9974
1978410	26
1655388	26.0159
1492746	26.0165
506218	26.0645
532484	26.1026
766949	26.1134
769824	26.1134
768623	26.1134
770337	26.1134
560997	26.1268
725990	26.1789
1072668	26.1919
56532	26.2203
1296459	26.2369
74315	26.2391
560797	26.2588
947043	26.271
1090173	26.2756
561852	26.3745
559340	26.3955
835200	26.4174
511585	26.4292
1748360	26.4838
1748178	26.4838
931615	26.4908
64295	26.6695
66097	26.6695
65709	26.6695
65565	26.6695
64300	26.6695
1381300	26.7155
1487793	26.8049
1491623	26.8049
1486917	26.8049
799069	26.8402
79440	26.9259
82730	26.9259
81352	26.9259
77259	26.9259
108841	26.934
883462	26.9485
887887	26.9485
885477	26.9485
885333	26.9485
496981	26.9712
1019952	26.9735
502273	27.0053
502321	27.0053
502291	27.0053
1600748	27.0181
164676	27.137
1850106	27.1539
1850884	27.1539
1850147	27.1539
1092639	27.5154
1374461	27.5384
1092674	27.5385
442588	27.5862
1489158	27.5933
935833	27.8503
1070272	27.9922
1070074	27.9922
1452529	27.9985
1294620	28.0463
897726	28.1629
48730	28.2881
1062829	28.3934
1061342	28.3934
1068333	28.3934
1061771	28.3934
1060696	28.3934
1060325	28.3934
1067606	28.3934
1060595	28.3934
1479520	28.4349
1058900	28.6055
1058161	28.6055
376201	28.6759
725535	28.7123
999701	28.8785
38918	28.8934
356915	28.902
356954	28.902
381191	28.96
1270952	28.9964
985282	29.0316
1745200	29.1118
42424	29.2006
41861	29.2006
40428	29.2006
997306	29.2196
890778	29.257
892220	29.257
893755	29.257
893850	29.257
1744822	29.3839
987813	29.4052
373540	29.4076
372880	29.4084
1056299	29.4228
1056023	29.4228
1055547	29.4228
492848	29.4932
493034	29.4932
493203	29.4932
987943	29.5066
372546	29.5529
877722	29.5645
998797	29.6807
969971	29.6963
877108	29.7101
877470	29.7101
988855	29.7757
989475	29.7757
988829	29.7757
984108	29.776
984072	29.776
1153427	29.8399
303011	29.8487
1980810	30
1069374	30.0721
894952	30.0986
1735175	30.1226
1735226	30.1226
1766129	30.1424
1766215	30.1424
565913	30.1477
1660040	30.1786
1054538	30.2401
1052334	30.2401
1198304	30.2448
1198786	30.2448
899519	30.2939
1095243	30.38
1002839	30.4517
62483	30.4569
902176	30.4577
901524	30.4577
902703	30.4577
59892	30.522
377622	30.5971
1204830	30.6109
37615	30.6993
37742	30.6993
481292	30.7321
445293	30.738
1095831	30.7685
44837	31.0257
762947	31.052
1050175	31.0574
755323	31.0651
1043952	31.0695
995688	31.1944
995948	31.1944
378303	31.1948
490578	31.1984
1199952	31.2205
159184	31.2305
444074	31.2412
443446	31.2644
1750154	31.2991
715497	31.3356
715421	31.3356
379245	31.3565
876298	31.4137
855864	31.4426
860148	31.4426
858640	31.4426
357560	31.4522
358994	31.4522
490022	31.5118
1733803	31.5533
110892	31.5543
1268058	31.6325
1065261	31.6384
299868	31.6932
110641	31.7401
1769137	31.7717
110515	31.8333
1733422	31.8505
971408	31.8692
967719	31.8768
1985591	31.9308
1096241	31.9428
1475182	31.9603
1006955	32.0139
1756111	32.1016
993823	32.2862
1474778	32.2916
868352	32.5082
1267591	32.5112
1267797	32.5112
1772695	32.5864
1774564	32.5864
1776358	32.5864
1772399	32.5864
1005004	32.7454
1661375	32.8964
1755562	32.9041
1040852	32.9134
35958	32.9241
1472570	32.9431
1039719	32.9443
718267	32.9848
718704	32.9848
717557	32.9848
719360	32.9848
1039620	33.0156
479842	33.0993
478545	33.1565
1039421	33.1589
366123	33.202
366118	33.2063
1266558	33.3898
1330708	33.4048
1373237	33.4926
958261	33.5042
1465110	33.5299
1599550	33.5398
1042932	33.5997
630096	33.6885
628926	33.6885
874459	33.7771
723376	33.7792
722767	33.7792
1666395	33.9948
1794785	34.0056
449550	34.0072
459400	34.0072
459594	34.0072
449227	34.0072
452664	34.0072
720140	34.0333
1778570	34.0858
1212155	34.1117
1207661	34.1117
1207384	34.1117
1207012	34.1117
1212268	34.1117
1778673	34.1341
1200694	34.1474
1024831	34.1539
1098238	34.1695
1265633	34.2685
1265757	34.2685
1264442	34.2685
1288534	34.3794
959382	34.4907
1795964	34.5247
1331772	34.6095
871249	34.6432
871347	34.6432
979283	34.7274
980791	34.7274
1206424	34.7288
1028289	34.7882
1034228	34.7882
1028423	34.7882
1029131	34.7882
1029984	34.7882
1032857	34.7882
1029825	34.7882
458271	34.8574
1759143	34.953
1208930	34.9864
1456020	35.0296
1759868	35.0304
1759537	35.0304
1759496	35.0304
462514	35.0398
1780896	35.08
1464212	35.108
1456138	35.1263
1467295	35.1557
363916	35.1657
965688	35.1774
363793	35.2764
1359029	35.2967
1358827	35.2967
1358642	35.2967
467304	35.3233
1099498	35.3575
1789124	35.3666
1789476	35.3666
1790294	35.3666
1275748	35.3803
1275271	35.3803
1549441	35.4277
1549100	35.4277
1458052	35.433
633822	35.4616
1360196	35.5368
1781506	35.5424
475596	35.5554
1360293	35.6318
1681166	35.7191
1681537	35.7191
1316349	35.7356
1319035	35.7356
1313271	35.7356
1318037	35.7356
1314184	35.7356
1315407	35.7356
1314211	35.7356
1328007	35.7588
123019	35.7975
117264	35.7975
115656	35.7975
119566	35.7975
117543	35.7975
1986280	35.8012
1986545	35.8012
1215157	35.8611
1710022	35.8714
348449	35.9895
1262522	36.0259
1332478	36.1142
1782233	36.124
1289118	36.1888
974074	36.215
569002	36.3447
1669658	36.4117
1371205	36.4697
1371679	36.4697
1341946	36.5462
1340793	36.5462
1463516	36.5564
1320751	36.6072
150636	36.6171
304728	36.6713
1679319	36.6844
1783768	36.6912
1784095	36.8072
35057	36.8491
1147305	36.9072
1147409	36.9072
1225977	37.0026
1227433	37.0026
1226916	37.0026
1226882	37.0026
1229177	37.0026
1336141	37.1136
1367039	37.214
1363267	37.214
1101916	37.2184
1101958	37.2184
1101976	37.2184
1101423	37.2184
1342716	37.3076
1670966	37.3958
1670476	37.3958
1670762	37.3958
1338236	37.4193
1338193	37.4615
151729	37.4686
1321365	37.4788
309056	37.6101
306873	37.6101
313866	37.6101
311163	37.6101
308488	37.6101
307336	37.6101
1218902	37.6104
1149242	37.6925
1709725	37.711
1709433	37.711
1232479	37.7532
1224468	37.8488
328611	37.8594
471227	37.9338
148942	37.9914
144420	37.9914
149523	37.9914
148442	37.9914
140683	37.9914
148644	37.9914
148515	37.9914
149207	37.9914
1343827	38.069
1343879	38.069
1343171	38.069
126282	38.1938
152092	38.3202
1143920	38.4777
1140468	38.558
347203	38.6032
1675445	38.6152
1259089	38.6619
1259457	38.6619
473456	38.6776
1222580	38.7252
463441	38.9273
341617	38.9393
154360	38.9721
154563	38.9942
1347865	39.3853
1673610	39.5806
1674061	39.5806
1728073	39.6899
339486	39.734
339836	39.734
1672451	39.9643
1672379	40.0234
1322378	40.0936
1137959	40.1003
2034921	40.1746
2034647	40.1746
1671911	40.3481
34532	40.3586
1708122	40.506
155332	40.5648
129335	41.0244
337503	41.3234
1714391	41.3901
1715189	41.3901
1717438	41.3901
1700613	41.4973
1700230	41.4973
2041086	41.5592
2037758	41.5592
2042648	41.5592
2040013	41.5592
2041682	41.5592
2040297	41.5592
1990009	41.6068
1989833	41.6068
1991367	41.6068
325374	41.6354
324989	41.6354
1137401	41.6426
1552974	41.8691
1551363	41.8691
571056	41.891
584076	41.891
133446	41.8973
345138	42.118
1354582	42.2017
1711739	42.3099
1699646	42.4404
1705030	42.4404
317377	42.6248
1809858	42.6906
585594	42.693
580440	42.7288
1686093	42.8094
334377	42.9127
334691	42.9127
343574	42.9127
321122	43.1174
321792	43.1174
321843	43.1174
1808357	43.1559
1798848	43.1559
1553554	43.1574
319369	43.3503
1706342	43.3835
623671	43.4405
621375	43.4405
1682408	43.4421
1283995	43.4783
332830	43.7074
1843884	44.008
1847504	44.008
1807656	44.1149
1807257	44.1149
586887	44.3351
586088	44.3351
1254614	44.367
1254567	44.367
1255815	44.374
1997512	44.4724
1282006	44.6538
1253818	44.6638
1351280	44.6681
1352091	44.7869
1594552	44.9157
587557	45.1561
587283	45.1561
1280117	45.1728
1593127	45.1804
1842112	45.277
1690956	45.4338
1281247	45.6038
1278399	45.6219
1805129	46.033
2044290	46.0765
1812950	46.2144
1696911	46.361
1696016	46.361
1696948	46.361
1277386	46.553
1238478	46.5891
1832863	46.6752
1326840	46.7634
1592286	46.8853
1592196	46.8853
619520	46.9866
1323898	47.0664
1818505	47.1772
1694136	47.2882
1326250	47.367
1237737	47.3923
1249450	47.5983
1132876	47.864
1833171	47.872
1999114	48.1028
1822207	48.14
1123778	48.2101
1119983	48.2101
1559938	48.2672
1560082	48.4717
1833905	48.5913
1836161	48.6354
1839021	48.6354
1834310	48.6354
1132105	48.7247
1825433	49.1028
1826528	49.1028
1828101	49.1028
1560537	49.1178
1693149	49.1427
1693577	49.1427
1692456	49.1427
575406	49.4314
1124697	49.9934
1124220	49.9957
1815635	50.0656
1695777	50.0699
1589955	50.6385
1583590	51.1199
1240814	51.1472
1567410	51.4196
1247273	51.7016
1567721	51.8612
1580833	51.9064
1103517	52.1058
1129470	52.284
2046069	52.4007
1586002	52.6084
1585864	52.6084
2000532	52.6408
1130139	52.7112
1242641	53.3429
1245649	53.3429
1589552	53.4352
1577913	53.4793
18945	53.8547
16930	53.8547
14944	53.8547
17078	53.8547
16071	53.8547
16897	53.8547
17584	53.8547
18488	53.8547
23367	53.8547
1104090	53.9667
1107745	54.042
1107430	54.042
1107176	54.0564
2672	54.2076
1109311	54.2616
1106619	54.7248
1575731	55.0522
26002	55.1773
593488	55.2576
593180	55.2576
1570881	55.3218
1572626	55.8387
599051	55.9507
606103	56.1736
605626	56.2987
604028	56.3486
603074	56.8261
597914	56.9071
595305	56.9071
603392	57.1313
1113300	58.0326
611324	58.9485
602368	59.014
2002237	60.0776
2009815	70.3712
2009398	70.3712
2016940	73.8463
2017155	74.7151
2017604	74.7151
