# Supplementary material for: CRISPRi–TnSeq maps genome-wide interactions between essential and non-essential genes in bacteria
Source: Nat Microbiol. 2024 Jul 19;9(9):2395–409. doi: 10.1038/s41564-024-01759-x (PMC11371651; doi:10.1038/s41564-024-01759-x)
Supplement: Supplementary file 8 — GSEA analysis of interaction datasets. [file 41564_2024_1759_MOESM8_ESM.xlsx]

## Sheet: Description
Source Data Extended Data Fig. 4B: GSEA analysis of interaction datasets.
Description of columns of concatenated GSEA enrichment data
NAME	Name of the biological categories
SIZE	Number of identified genes present in the corresponding biological category
ES	Enrichment score
NES	Negative enrichment score
NOM p-val	Normalized p-value
FDR q-val	Flase discovery rate quality value
RANK AT MAX	Rank of the corresponding gene in terms of contributing to the enrichment
Condition	Corresponding CRISPRi-TnSeq dataset condition, target and IPTG concentration are mentioned

## Sheet: concat_gsea_enrichment
NAME	SIZE	ES	NES	NOM p-val	FDR q-val	RANK AT MAX	Condition
TRANSLATION	172	-0.457803	-2.27145	0	0	679	adk15_IPTG
COFACTOR AND VITAMIN METABOLISM	65	-0.416078	-1.72339	0.00423729	0.00659052	541	adk15_IPTG
ENERGY METABOLISM	26	-0.266576	-0.891555	0.590444	0.644378	549	adk15_IPTG
CAPSULE METABOLISM	19	0.727231	1.92348	0.00887574	0.109979	26	adk15_NoIPTG
CELL DIVISION	27	0.577942	1.66882	0.0435414	0.225554	133	adk15_NoIPTG
LIPID METABOLISM	33	0.528901	1.59679	0.0739687	0.211905	228	adk15_NoIPTG
CELLULAR COMMUNITY	62	0.446942	1.55991	0.056701	0.186827	426	adk15_NoIPTG
CELL WALL METABOLISM	49	0.45287	1.51128	0.0842105	0.186649	304	adk15_NoIPTG
CARBOHYDRATE METABOLISM	174	0.342478	1.37973	0.0782998	0.295161	205	adk15_NoIPTG
DNA REPAIR AND EDITING	56	0.364836	1.24097	0.206494	0.430435	552	adk15_NoIPTG
NUCLEOTIDE METABOLISM	76	0.255151	0.91087	0.573232	1	341	adk15_NoIPTG
FOLDING, SORTING, DEGRADATION	72	0.249046	0.888872	0.587361	0.98164	212	adk15_NoIPTG
MEMBRANE TRANSPORT	291	0.193961	0.810742	0.791045	1	1805	adk15_NoIPTG
TRANSCRIPTION	128	0.208482	0.806417	0.715789	0.950851	132	adk15_NoIPTG
REPLICATION	26	0.272131	0.770897	0.685028	0.930798	241	adk15_NoIPTG
SIGNAL TRANSDUCTION	32	0.244697	0.761398	0.708391	0.874445	484	adk15_NoIPTG
AMINO ACID METABOLISM	121	0.174244	0.681637	0.898851	0.920531	1805	adk15_NoIPTG
VARIOUS METABOLISM	89	0.180172	0.660806	0.900374	0.887938	1785	adk15_NoIPTG
TRANSLATION	172	-0.417201	-1.99724	0	0.00151362	536	adk20_IPTG
COFACTOR AND VITAMIN METABOLISM	65	-0.358344	-1.43778	0.0694445	0.174414	611	adk20_IPTG
CELL DIVISION	27	-0.400137	-1.36298	0.106719	0.179387	529	adk20_IPTG
ENERGY METABOLISM	26	-0.381079	-1.2669	0.161765	0.193238	517	adk20_IPTG
NUCLEOTIDE METABOLISM	76	-0.251036	-1.02549	0.345	0.459614	637	adk20_IPTG
VARIOUS METABOLISM	89	-0.237405	-1.01471	0.398693	0.396362	761	adk20_IPTG
CAPSULE METABOLISM	19	0.676627	1.84167	0.0207756	0.151857	172	adk20_NoIPTG
REPLICATION	26	0.595267	1.75943	0.0307263	0.119582	131	adk20_NoIPTG
CELLULAR COMMUNITY	62	0.404198	1.4601	0.101138	0.331761	554	adk20_NoIPTG
CARBOHYDRATE METABOLISM	174	0.328161	1.37485	0.0711902	0.354787	680	adk20_NoIPTG
LIPID METABOLISM	33	0.428438	1.34314	0.152815	0.323372	259	adk20_NoIPTG
AMINO ACID METABOLISM	121	0.295567	1.19294	0.223529	0.473745	430	adk20_NoIPTG
CELL WALL METABOLISM	49	0.313507	1.05825	0.362205	0.62492	459	adk20_NoIPTG
MEMBRANE TRANSPORT	291	0.211184	0.937112	0.549788	0.771198	635	adk20_NoIPTG
SIGNAL TRANSDUCTION	32	0.276721	0.852991	0.606695	0.824506	450	adk20_NoIPTG
TRANSCRIPTION	128	0.184676	0.740157	0.822376	0.942142	1783	adk20_NoIPTG
DNA REPAIR AND EDITING	56	0.209723	0.733984	0.772432	0.869837	1698	adk20_NoIPTG
FOLDING, SORTING, DEGRADATION	72	0.193419	0.713037	0.802938	0.835445	63	adk20_NoIPTG
TRANSLATION	172	-0.321945	-1.59193	0	0.0601592	666	atpF15_IPTG
COFACTOR AND VITAMIN METABOLISM	65	-0.233104	-0.982289	0.452381	0.695227	683	atpF15_IPTG
FOLDING, SORTING, DEGRADATION	72	-0.179399	-0.765671	0.877934	0.844966	529	atpF15_IPTG
REPLICATION	26	0.594976	1.71505	0.0271041	0.159606	275	atpF15_NoIPTG
DNA REPAIR AND EDITING	56	0.415588	1.38571	0.126984	0.741522	312	atpF15_NoIPTG
AMINO ACID METABOLISM	121	0.343759	1.30466	0.115713	0.72559	444	atpF15_NoIPTG
TRANSCRIPTION	128	0.31591	1.22629	0.160839	0.756346	509	atpF15_NoIPTG
NUCLEOTIDE METABOLISM	76	0.331571	1.18719	0.236908	0.715497	475	atpF15_NoIPTG
SIGNAL TRANSDUCTION	32	0.37881	1.13448	0.314204	0.729019	720	atpF15_NoIPTG
CELL DIVISION	27	0.384277	1.07956	0.39604	0.762725	228	atpF15_NoIPTG
VARIOUS METABOLISM	89	0.293232	1.0734	0.357962	0.683058	426	atpF15_NoIPTG
MEMBRANE TRANSPORT	291	0.249734	1.0674	0.350373	0.61915	711	atpF15_NoIPTG
ENERGY METABOLISM	26	0.348659	0.975316	0.485507	0.74105	115	atpF15_NoIPTG
CELLULAR COMMUNITY	62	0.237244	0.820148	0.715415	0.971526	791	atpF15_NoIPTG
CAPSULE METABOLISM	19	0.297045	0.786404	0.689249	0.949272	154	atpF15_NoIPTG
LIPID METABOLISM	33	0.261475	0.778639	0.747573	0.886445	195	atpF15_NoIPTG
CARBOHYDRATE METABOLISM	174	0.158932	0.640344	0.964953	0.982137	1812	atpF15_NoIPTG
CELL WALL METABOLISM	49	0.16348	0.539131	0.986034	0.97909	639	atpF15_NoIPTG
COFACTOR AND VITAMIN METABOLISM	65	-0.393011	-1.42636	0.0561404	0.536459	547	atpF30_IPTG
REPLICATION	26	-0.466957	-1.39111	0.0872093	0.359613	465	atpF30_IPTG
TRANSLATION	172	-0.321904	-1.3874	0.0613599	0.247205	598	atpF30_IPTG
TRANSCRIPTION	128	-0.287964	-1.18931	0.208403	0.578617	602	atpF30_IPTG
ENERGY METABOLISM	26	-0.392765	-1.16511	0.247582	0.524014	536	atpF30_IPTG
AMINO ACID METABOLISM	121	-0.265454	-1.08436	0.316988	0.619279	783	atpF30_IPTG
CARBOHYDRATE METABOLISM	174	-0.246591	-1.06096	0.339041	0.577112	554	atpF30_IPTG
FOLDING, SORTING, DEGRADATION	72	-0.261237	-0.981067	0.45993	0.666041	753	atpF30_IPTG
NUCLEOTIDE METABOLISM	76	-0.251568	-0.947497	0.54359	0.656124	733	atpF30_IPTG
MEMBRANE TRANSPORT	291	-0.203605	-0.945463	0.579832	0.594053	693	atpF30_IPTG
VARIOUS METABOLISM	89	-0.235054	-0.913895	0.60708	0.589597	841	atpF30_IPTG
CELL DIVISION	27	0.381217	1.1579	0.290123	1	198	atpF30_NoIPTG
CAPSULE METABOLISM	19	0.329717	0.923659	0.496124	1	54	atpF30_NoIPTG
LIPID METABOLISM	33	0.265278	0.876813	0.537975	1	69	atpF30_NoIPTG
DNA REPAIR AND EDITING	56	0.2344	0.831409	0.585746	1	407	atpF30_NoIPTG
SIGNAL TRANSDUCTION	32	0.223487	0.721783	0.753138	1	274	atpF30_NoIPTG
CELLULAR COMMUNITY	62	0.190315	0.706145	0.849687	0.967785	1764	atpF30_NoIPTG
CELL WALL METABOLISM	49	0.157168	0.556291	1	0.989118	399	atpF30_NoIPTG
ENERGY METABOLISM	26	-0.269769	-0.942917	0.57764	0.536638	568	clpP100_IPTG
REPLICATION	26	0.581191	1.4899	0.0657895	0.661321	80	clpP100_NoIPTG
CELL DIVISION	27	0.573181	1.48441	0.0660955	0.343912	70	clpP100_NoIPTG
TRANSLATION	172	0.438939	1.38257	0.0252781	0.463093	69	clpP100_NoIPTG
TRANSCRIPTION	128	0.426813	1.3506	0.0763748	0.426725	522	clpP100_NoIPTG
SIGNAL TRANSDUCTION	32	0.442871	1.16578	0.298716	0.902946	670	clpP100_NoIPTG
FOLDING, SORTING, DEGRADATION	72	0.369154	1.08402	0.369703	1	269	clpP100_NoIPTG
CAPSULE METABOLISM	19	0.453285	1.08174	0.385557	0.896381	361	clpP100_NoIPTG
CARBOHYDRATE METABOLISM	174	0.293455	0.929845	0.637827	1	201	clpP100_NoIPTG
VARIOUS METABOLISM	89	0.289141	0.872663	0.662851	1	491	clpP100_NoIPTG
AMINO ACID METABOLISM	121	0.27605	0.860205	0.70935	1	523	clpP100_NoIPTG
DNA REPAIR AND EDITING	56	0.300054	0.850398	0.689427	1	526	clpP100_NoIPTG
COFACTOR AND VITAMIN METABOLISM	65	0.282194	0.82826	0.72306	1	215	clpP100_NoIPTG
LIPID METABOLISM	33	0.310616	0.819492	0.691402	0.962649	139	clpP100_NoIPTG
NUCLEOTIDE METABOLISM	76	0.275132	0.817752	0.730159	0.896754	563	clpP100_NoIPTG
MEMBRANE TRANSPORT	291	0.246567	0.801043	0.882648	0.860596	687	clpP100_NoIPTG
CELLULAR COMMUNITY	62	0.188079	0.560524	0.968851	1	670	clpP100_NoIPTG
CELL WALL METABOLISM	49	0.18947	0.540323	0.955556	0.967201	441	clpP100_NoIPTG
CELL WALL METABOLISM	49	-0.530881	-1.83141	0	0.0151993	362	clpP10_IPTG
CAPSULE METABOLISM	19	-0.513384	-1.41295	0.101523	0.266786	406	clpP10_IPTG
ENERGY METABOLISM	26	-0.461454	-1.38284	0.111399	0.206722	601	clpP10_IPTG
LIPID METABOLISM	33	-0.363398	-1.14235	0.291237	0.506098	344	clpP10_IPTG
CELL DIVISION	27	-0.317106	-0.958821	0.515738	0.826876	521	clpP10_IPTG
DNA REPAIR AND EDITING	56	-0.26475	-0.943401	0.531157	0.726199	519	clpP10_IPTG
AMINO ACID METABOLISM	121	-0.192015	-0.812293	0.856618	0.880673	394	clpP10_IPTG
VARIOUS METABOLISM	89	-0.185616	-0.736031	0.931034	0.87317	839	clpP10_IPTG
TRANSLATION	172	0.51555	1.93687	0	0.0104832	190	clpP10_NoIPTG
REPLICATION	26	0.466376	1.24117	0.209106	0.920197	84	clpP10_NoIPTG
FOLDING, SORTING, DEGRADATION	72	0.339375	1.13364	0.261448	0.95787	296	clpP10_NoIPTG
MEMBRANE TRANSPORT	291	0.230789	0.916033	0.64124	1	332	clpP10_NoIPTG
TRANSCRIPTION	128	0.257596	0.911037	0.605578	1	334	clpP10_NoIPTG
CELLULAR COMMUNITY	62	0.277567	0.894726	0.59542	1	427	clpP10_NoIPTG
COFACTOR AND VITAMIN METABOLISM	65	0.260691	0.845639	0.670103	0.974415	110	clpP10_NoIPTG
NUCLEOTIDE METABOLISM	76	0.249322	0.836976	0.71657	0.871321	173	clpP10_NoIPTG
CARBOHYDRATE METABOLISM	174	0.152821	0.570379	0.998683	1	332	clpP10_NoIPTG
SIGNAL TRANSDUCTION	32	0.190917	0.525784	0.965785	0.984443	1777	clpP10_NoIPTG
CAPSULE METABOLISM	19	-0.567168	-1.36064	0.114537	0.516903	83	cozE1002G_IPTG
LIPID METABOLISM	33	-0.497082	-1.24494	0.201031	0.466784	76	cozE1002G_IPTG
ENERGY METABOLISM	26	-0.517045	-1.24359	0.167421	0.313458	70	cozE1002G_IPTG
CARBOHYDRATE METABOLISM	174	-0.304189	-0.989318	0.507042	0.654563	270	cozE1002G_IPTG
COFACTOR AND VITAMIN METABOLISM	65	-0.314613	-0.886131	0.641892	0.763464	403	cozE1002G_IPTG
CELLULAR COMMUNITY	62	-0.211755	-0.569698	0.992958	0.994004	429	cozE1002G_IPTG
CELL DIVISION	27	0.801984	1.70423	0.00127227	0.00150588	60	cozE1002G_NoIPTG
REPLICATION	26	0.751509	1.57589	0.00401606	0.0160625	350	cozE1002G_NoIPTG
TRANSLATION	169	0.585372	1.50469	0.00108814	0.0345334	315	cozE1002G_NoIPTG
FOLDING, SORTING, DEGRADATION	72	0.553841	1.31818	0.0696864	0.209978	383	cozE1002G_NoIPTG
AMINO ACID METABOLISM	121	0.524808	1.31681	0.0449438	0.169679	344	cozE1002G_NoIPTG
VARIOUS METABOLISM	89	0.527762	1.27664	0.0770115	0.201432	310	cozE1002G_NoIPTG
SIGNAL TRANSDUCTION	32	0.534255	1.13871	0.299499	0.443132	101	cozE1002G_NoIPTG
NUCLEOTIDE METABOLISM	76	0.470083	1.1206	0.290286	0.429698	408	cozE1002G_NoIPTG
CELL WALL METABOLISM	49	0.461851	1.0568	0.378313	0.519955	236	cozE1002G_NoIPTG
MEMBRANE TRANSPORT	291	0.373903	0.988744	0.532508	0.614822	509	cozE1002G_NoIPTG
DNA REPAIR AND EDITING	56	0.37018	0.85907	0.703883	0.797282	552	cozE1002G_NoIPTG
TRANSCRIPTION	128	0.31917	0.79687	0.859823	0.820941	491	cozE1002G_NoIPTG
ENERGY METABOLISM	26	-0.636846	-1.53986	0.0215054	0.0867011	161	cozE100_IPTG
TRANSLATION	169	-0.457601	-1.52799	0	0.0474464	219	cozE100_IPTG
CAPSULE METABOLISM	19	-0.646459	-1.48332	0.039666	0.0512416	341	cozE100_IPTG
LIPID METABOLISM	33	-0.516776	-1.29993	0.117647	0.15784	199	cozE100_IPTG
CARBOHYDRATE METABOLISM	174	-0.35053	-1.16133	0.134078	0.290085	324	cozE100_IPTG
COFACTOR AND VITAMIN METABOLISM	65	-0.310119	-0.900685	0.661939	0.768271	376	cozE100_IPTG
AMINO ACID METABOLISM	121	-0.276474	-0.866379	0.77892	0.728066	410	cozE100_IPTG
CELL DIVISION	27	0.876455	2.09147	0	0	95	cozE100_NoIPTG
REPLICATION	26	0.849866	1.99526	0	0	237	cozE100_NoIPTG
CELL WALL METABOLISM	49	0.540586	1.42051	0.0548885	0.142994	120	cozE100_NoIPTG
VARIOUS METABOLISM	89	0.376789	1.09352	0.307047	0.829556	325	cozE100_NoIPTG
NUCLEOTIDE METABOLISM	76	0.336772	0.94946	0.553633	1	497	cozE100_NoIPTG
SIGNAL TRANSDUCTION	32	0.393795	0.948933	0.530499	1	191	cozE100_NoIPTG
TRANSCRIPTION	128	0.310313	0.935172	0.612745	0.90689	195	cozE100_NoIPTG
FOLDING, SORTING, DEGRADATION	72	0.285443	0.791353	0.851468	1	477	cozE100_NoIPTG
CELLULAR COMMUNITY	62	0.282494	0.760557	0.889667	1	445	cozE100_NoIPTG
MEMBRANE TRANSPORT	291	0.229282	0.751821	0.994302	0.988774	464	cozE100_NoIPTG
DNA REPAIR AND EDITING	56	0.271843	0.734699	0.912371	0.915523	294	cozE100_NoIPTG
TRANSLATION	172	-0.279282	-1.44786	0	0.191259	598	fabH15_IPTG
CAPSULE METABOLISM	19	-0.421883	-1.27142	0.167382	0.248259	646	fabH15_IPTG
COFACTOR AND VITAMIN METABOLISM	65	-0.29981	-1.23797	0.137255	0.195975	558	fabH15_IPTG
CELL WALL METABOLISM	49	-0.219049	-0.864294	0.696	0.69787	640	fabH15_IPTG
CELL DIVISION	27	0.779265	2.10486	0	0.000778	210	fabH15_NoIPTG
FOLDING, SORTING, DEGRADATION	72	0.521596	1.67511	0.0141458	0.0967052	284	fabH15_NoIPTG
SIGNAL TRANSDUCTION	32	0.531077	1.47856	0.0808458	0.26371	80	fabH15_NoIPTG
LIPID METABOLISM	33	0.521465	1.45153	0.0918114	0.233433	264	fabH15_NoIPTG
REPLICATION	26	0.544625	1.43311	0.119552	0.210064	107	fabH15_NoIPTG
TRANSCRIPTION	128	0.395353	1.36557	0.0739958	0.254397	250	fabH15_NoIPTG
NUCLEOTIDE METABOLISM	76	0.354004	1.13236	0.331133	0.618012	322	fabH15_NoIPTG
MEMBRANE TRANSPORT	291	0.286271	1.04075	0.403015	0.741535	663	fabH15_NoIPTG
AMINO ACID METABOLISM	121	0.282341	0.962866	0.537815	0.81622	595	fabH15_NoIPTG
ENERGY METABOLISM	26	0.351026	0.920884	0.558198	0.814446	182	fabH15_NoIPTG
DNA REPAIR AND EDITING	56	0.257552	0.791258	0.729263	0.950224	498	fabH15_NoIPTG
VARIOUS METABOLISM	89	0.237673	0.779677	0.777778	0.887304	548	fabH15_NoIPTG
CARBOHYDRATE METABOLISM	174	0.18257	0.646228	0.941116	0.955338	1765	fabH15_NoIPTG
CELLULAR COMMUNITY	62	0.20115	0.630214	0.893836	0.901071	1749	fabH15_NoIPTG
COFACTOR AND VITAMIN METABOLISM	65	-0.38297	-1.70234	0	0.00788804	538	fabH20_IPTG
CELL DIVISION	27	0.759096	1.97739	0	0	158	fabH20_NoIPTG
LIPID METABOLISM	33	0.739269	1.9388	0	0.000472	128	fabH20_NoIPTG
SIGNAL TRANSDUCTION	32	0.573665	1.52902	0.0508287	0.177317	492	fabH20_NoIPTG
ENERGY METABOLISM	26	0.519387	1.3288	0.161476	0.504433	292	fabH20_NoIPTG
FOLDING, SORTING, DEGRADATION	72	0.442763	1.31375	0.148071	0.439624	232	fabH20_NoIPTG
TRANSCRIPTION	128	0.415643	1.30107	0.0936556	0.392171	273	fabH20_NoIPTG
CAPSULE METABOLISM	19	0.533232	1.28597	0.221027	0.364359	33	fabH20_NoIPTG
REPLICATION	26	0.480446	1.25321	0.244571	0.380823	115	fabH20_NoIPTG
TRANSLATION	172	0.391863	1.23967	0.124124	0.358526	200	fabH20_NoIPTG
NUCLEOTIDE METABOLISM	76	0.40695	1.21576	0.206967	0.363737	372	fabH20_NoIPTG
CELL WALL METABOLISM	49	0.342015	0.973114	0.529474	0.818433	172	fabH20_NoIPTG
AMINO ACID METABOLISM	121	0.293989	0.910648	0.640483	0.876388	496	fabH20_NoIPTG
DNA REPAIR AND EDITING	56	0.309175	0.880182	0.647059	0.859405	523	fabH20_NoIPTG
MEMBRANE TRANSPORT	291	0.270055	0.865963	0.797	0.820913	649	fabH20_NoIPTG
VARIOUS METABOLISM	89	0.212492	0.64918	0.908629	1	506	fabH20_NoIPTG
CARBOHYDRATE METABOLISM	174	0.194806	0.611231	0.975952	0.971994	1752	fabH20_NoIPTG
CELLULAR COMMUNITY	62	0.206076	0.608072	0.903967	0.916868	1742	fabH20_NoIPTG
TRANSLATION	172	-0.378683	-1.45952	0.0766283	0.498222	464	folA15_IPTG
SIGNAL TRANSDUCTION	32	-0.342988	-1.0812	0.315245	0.924504	618	folA15_IPTG
NUCLEOTIDE METABOLISM	76	-0.266132	-0.957562	0.421212	0.926063	645	folA15_IPTG
TRANSCRIPTION	128	-0.246985	-0.903404	0.526846	0.817644	751	folA15_IPTG
CELL WALL METABOLISM	49	-0.230966	-0.772954	0.768194	0.913623	596	folA15_IPTG
CARBOHYDRATE METABOLISM	174	-0.175953	-0.699693	0.922261	0.873746	476	folA15_IPTG
REPLICATION	26	0.651104	1.75349	0.0215232	0.0990787	181	folA15_NoIPTG
CAPSULE METABOLISM	19	0.620789	1.55156	0.0898503	0.228304	25	folA15_NoIPTG
VARIOUS METABOLISM	89	0.333828	1.15655	0.267062	1	550	folA15_NoIPTG
COFACTOR AND VITAMIN METABOLISM	65	0.339652	1.13029	0.2986	0.877908	9	folA15_NoIPTG
FOLDING, SORTING, DEGRADATION	72	0.314267	1.03652	0.406627	0.960944	72	folA15_NoIPTG
ENERGY METABOLISM	26	0.35204	0.973504	0.482143	0.974474	427	folA15_NoIPTG
MEMBRANE TRANSPORT	291	0.222061	0.880521	0.712925	1	458	folA15_NoIPTG
LIPID METABOLISM	33	0.299409	0.856761	0.61526	0.995794	88	folA15_NoIPTG
DNA REPAIR AND EDITING	56	0.258106	0.81209	0.701649	0.975191	345	folA15_NoIPTG
CELL DIVISION	27	0.27276	0.735826	0.776167	1	171	folA15_NoIPTG
AMINO ACID METABOLISM	121	0.151856	0.548722	0.992669	1	465	folA15_NoIPTG
CELLULAR COMMUNITY	62	0.164402	0.526602	0.984152	0.981859	1811	folA15_NoIPTG
TRANSLATION	172	-0.430467	-2.08896	0	0	516	folA30_IPTG
TRANSCRIPTION	128	-0.315721	-1.44858	0.0207373	0.212941	597	folA30_IPTG
COFACTOR AND VITAMIN METABOLISM	65	-0.337933	-1.3535	0.097619	0.270657	550	folA30_IPTG
ENERGY METABOLISM	26	-0.411234	-1.3126	0.166287	0.24999	642	folA30_IPTG
LIPID METABOLISM	33	-0.362323	-1.22521	0.187919	0.310895	566	folA30_IPTG
NUCLEOTIDE METABOLISM	76	-0.274971	-1.12599	0.24605	0.414491	695	folA30_IPTG
CELL DIVISION	27	-0.306473	-0.984759	0.477477	0.609307	504	folA30_IPTG
DNA REPAIR AND EDITING	56	-0.249469	-0.95126	0.521127	0.595102	375	folA30_IPTG
CELLULAR COMMUNITY	62	-0.210535	-0.829642	0.751708	0.7419	656	folA30_IPTG
REPLICATION	26	0.651399	2.09214	0	0.00232867	103	folA30_NoIPTG
CAPSULE METABOLISM	19	0.586952	1.72689	0.0305206	0.0618401	119	folA30_NoIPTG
FOLDING, SORTING, DEGRADATION	72	0.2697	1.10077	0.304878	0.926171	228	folA30_NoIPTG
CELL WALL METABOLISM	49	0.233768	0.882481	0.590018	1	463	folA30_NoIPTG
MEMBRANE TRANSPORT	291	0.16828	0.8788	0.751689	1	1859	folA30_NoIPTG
CARBOHYDRATE METABOLISM	174	0.150285	0.724533	0.955473	1	1846	folA30_NoIPTG
VARIOUS METABOLISM	89	0.166085	0.708887	0.896797	1	496	folA30_NoIPTG
AMINO ACID METABOLISM	121	0.151608	0.686031	0.946714	1	1858	folA30_NoIPTG
SIGNAL TRANSDUCTION	32	0.185775	0.628123	0.914821	0.952851	360	folA30_NoIPTG
DNA REPAIR AND EDITING	56	-0.401857	-1.54946	0.0373832	0.154198	508	ftsH100_IPTG
COFACTOR AND VITAMIN METABOLISM	65	-0.388394	-1.52938	0.0332326	0.0883177	658	ftsH100_IPTG
LIPID METABOLISM	33	-0.445342	-1.51418	0.0473684	0.0651026	370	ftsH100_IPTG
CELL DIVISION	27	-0.356033	-1.11244	0.335079	0.372852	549	ftsH100_IPTG
NUCLEOTIDE METABOLISM	76	-0.228184	-0.918754	0.59322	0.587133	878	ftsH100_IPTG
TRANSLATION	172	0.508666	1.97516	0	0.0170362	191	ftsH100_NoIPTG
SIGNAL TRANSDUCTION	32	0.632927	1.86779	0.00479233	0.0228362	398	ftsH100_NoIPTG
TRANSCRIPTION	128	0.377457	1.39563	0.0698577	0.421917	332	ftsH100_NoIPTG
ENERGY METABOLISM	26	0.469541	1.31183	0.19171	0.469066	151	ftsH100_NoIPTG
CELL WALL METABOLISM	49	0.341958	1.05217	0.390476	1	235	ftsH100_NoIPTG
CAPSULE METABOLISM	19	0.395466	1.02943	0.443522	0.901589	53	ftsH100_NoIPTG
REPLICATION	26	0.352902	0.978343	0.468227	0.897173	200	ftsH100_NoIPTG
CELLULAR COMMUNITY	62	0.275241	0.905583	0.567883	0.957095	356	ftsH100_NoIPTG
CARBOHYDRATE METABOLISM	174	0.231734	0.893	0.648683	0.877293	150	ftsH100_NoIPTG
FOLDING, SORTING, DEGRADATION	72	0.26015	0.890263	0.5875	0.795365	211	ftsH100_NoIPTG
VARIOUS METABOLISM	89	0.20467	0.724023	0.85452	0.987431	214	ftsH100_NoIPTG
MEMBRANE TRANSPORT	291	0.164994	0.684049	0.973893	0.953356	1857	ftsH100_NoIPTG
AMINO ACID METABOLISM	121	0.184238	0.680019	0.924183	0.88374	161	ftsH100_NoIPTG
REPLICATION	26	-0.385032	-1.28898	0.208633	0.309336	480	ftsZ15_IPTG
VARIOUS METABOLISM	89	-0.176055	-0.767775	0.972222	0.803495	658	ftsZ15_IPTG
LIPID METABOLISM	33	0.557053	1.65214	0.0226757	0.214807	178	ftsZ15_NoIPTG
CELL DIVISION	27	0.582728	1.61716	0.0304094	0.140804	315	ftsZ15_NoIPTG
FOLDING, SORTING, DEGRADATION	72	0.41569	1.35507	0.101496	0.546272	649	ftsZ15_NoIPTG
CAPSULE METABOLISM	19	0.461864	1.19216	0.300125	0.95281	54	ftsZ15_NoIPTG
TRANSCRIPTION	128	0.337811	1.15996	0.252599	0.871629	481	ftsZ15_NoIPTG
NUCLEOTIDE METABOLISM	76	0.336608	1.09223	0.358209	0.950818	619	ftsZ15_NoIPTG
TRANSLATION	172	0.287347	1.00837	0.49389	1	436	ftsZ15_NoIPTG
DNA REPAIR AND EDITING	56	0.318111	0.9978	0.501654	0.981414	690	ftsZ15_NoIPTG
CARBOHYDRATE METABOLISM	174	0.26274	0.925702	0.629065	1	587	ftsZ15_NoIPTG
MEMBRANE TRANSPORT	291	0.251386	0.909356	0.723447	0.978484	723	ftsZ15_NoIPTG
ENERGY METABOLISM	26	0.317102	0.881892	0.597902	0.94435	96	ftsZ15_NoIPTG
AMINO ACID METABOLISM	121	0.243376	0.832064	0.755922	0.948651	718	ftsZ15_NoIPTG
CELL WALL METABOLISM	49	0.234512	0.723801	0.809735	1	259	ftsZ15_NoIPTG
COFACTOR AND VITAMIN METABOLISM	65	0.219282	0.708498	0.848485	0.96537	371	ftsZ15_NoIPTG
SIGNAL TRANSDUCTION	32	0.222453	0.639538	0.862147	0.966385	401	ftsZ15_NoIPTG
CELLULAR COMMUNITY	62	0.17828	0.569462	0.938166	0.953092	1806	ftsZ15_NoIPTG
ENERGY METABOLISM	26	-0.401918	-1.57278	0	0.0315315	423	ftsZ30_IPTG
REPLICATION	26	-0.28172	-1.15373	0.210526	0.32545	426	ftsZ30_IPTG
CAPSULE METABOLISM	19	-0.273555	-1.04335	0.338983	0.328829	449	ftsZ30_IPTG
LIPID METABOLISM	33	0.592879	1.60259	0.00823045	0.0380098	214	ftsZ30_NoIPTG
MEMBRANE TRANSPORT	291	0.411249	1.28858	0.006	0.703232	979	ftsZ30_NoIPTG
VARIOUS METABOLISM	89	0.433002	1.27558	0.0690691	0.517592	908	ftsZ30_NoIPTG
CELL DIVISION	27	0.478855	1.25219	0.155462	0.464789	351	ftsZ30_NoIPTG
CARBOHYDRATE METABOLISM	174	0.363592	1.125	0.201	0.852599	877	ftsZ30_NoIPTG
TRANSCRIPTION	128	0.366303	1.10597	0.268	0.79404	682	ftsZ30_NoIPTG
COFACTOR AND VITAMIN METABOLISM	65	0.333347	0.968616	0.579158	1	763	ftsZ30_NoIPTG
NUCLEOTIDE METABOLISM	76	0.325661	0.96524	0.58959	1	478	ftsZ30_NoIPTG
FOLDING, SORTING, DEGRADATION	72	0.324615	0.952414	0.586172	1	685	ftsZ30_NoIPTG
SIGNAL TRANSDUCTION	32	0.32214	0.881393	0.672503	1	762	ftsZ30_NoIPTG
AMINO ACID METABOLISM	121	0.279201	0.84391	0.814	1	844	ftsZ30_NoIPTG
DNA REPAIR AND EDITING	56	0.287276	0.833437	0.764056	0.97859	819	ftsZ30_NoIPTG
CELLULAR COMMUNITY	62	0.266389	0.771277	0.839679	0.979276	600	ftsZ30_NoIPTG
TRANSLATION	172	0.241847	0.745262	0.952	0.930296	352	ftsZ30_NoIPTG
CELL WALL METABOLISM	49	0.18852	0.537006	0.963928	0.972772	686	ftsZ30_NoIPTG
TRANSLATION	172	-0.279551	-1.46235	0	0.167696	523	gyrA15_IPTG
LIPID METABOLISM	33	-0.357483	-1.33396	0.10625	0.186602	588	gyrA15_IPTG
ENERGY METABOLISM	26	-0.314153	-1.0748	0.353659	0.449018	633	gyrA15_IPTG
COFACTOR AND VITAMIN METABOLISM	65	-0.234285	-1.02269	0.410256	0.423544	730	gyrA15_IPTG
CAPSULE METABOLISM	19	0.743188	1.84879	0.00609756	0.0133217	32	gyrA15_NoIPTG
FOLDING, SORTING, DEGRADATION	72	0.482033	1.52159	0.0374449	0.230082	288	gyrA15_NoIPTG
AMINO ACID METABOLISM	121	0.415451	1.38781	0.0564263	0.386639	377	gyrA15_NoIPTG
TRANSCRIPTION	128	0.387123	1.2859	0.108583	0.512749	424	gyrA15_NoIPTG
CELL DIVISION	27	0.472167	1.25276	0.229369	0.493234	357	gyrA15_NoIPTG
CELLULAR COMMUNITY	62	0.405181	1.2416	0.201335	0.435634	506	gyrA15_NoIPTG
VARIOUS METABOLISM	89	0.387824	1.23113	0.186567	0.392922	633	gyrA15_NoIPTG
MEMBRANE TRANSPORT	291	0.325175	1.13354	0.233233	0.538463	674	gyrA15_NoIPTG
REPLICATION	26	0.37991	1.01577	0.470085	0.720808	173	gyrA15_NoIPTG
SIGNAL TRANSDUCTION	32	0.355365	0.977235	0.495192	0.722975	199	gyrA15_NoIPTG
DNA REPAIR AND EDITING	56	0.301264	0.909252	0.582774	0.778418	575	gyrA15_NoIPTG
CARBOHYDRATE METABOLISM	174	0.243356	0.821997	0.787386	0.845398	624	gyrA15_NoIPTG
CELL WALL METABOLISM	49	0.275723	0.816501	0.701814	0.787786	280	gyrA15_NoIPTG
NUCLEOTIDE METABOLISM	76	0.188517	0.607581	0.934853	0.931437	571	gyrA15_NoIPTG
TRANSLATION	172	-0.456692	-2.013	0	0.0476445	552	gyrA30_IPTG
LIPID METABOLISM	33	-0.419182	-1.4489	0.0939226	0.223527	469	gyrA30_IPTG
COFACTOR AND VITAMIN METABOLISM	65	-0.327052	-1.27228	0.1875	0.261263	766	gyrA30_IPTG
ENERGY METABOLISM	26	-0.379914	-1.24815	0.172043	0.214773	655	gyrA30_IPTG
CAPSULE METABOLISM	19	-0.382791	-1.17705	0.231092	0.223032	546	gyrA30_IPTG
AMINO ACID METABOLISM	121	0.437094	1.52257	0.00979325	0.415949	391	gyrA30_NoIPTG
FOLDING, SORTING, DEGRADATION	72	0.437053	1.40523	0.0711864	0.484501	123	gyrA30_NoIPTG
CELLULAR COMMUNITY	62	0.396486	1.26124	0.172897	0.744432	471	gyrA30_NoIPTG
CARBOHYDRATE METABOLISM	174	0.330275	1.1567	0.247845	0.889967	501	gyrA30_NoIPTG
MEMBRANE TRANSPORT	291	0.308003	1.13856	0.24302	0.772069	628	gyrA30_NoIPTG
DNA REPAIR AND EDITING	56	0.297741	0.936674	0.547368	1	510	gyrA30_NoIPTG
REPLICATION	26	0.338403	0.91815	0.556098	1	141	gyrA30_NoIPTG
TRANSCRIPTION	128	0.265452	0.910078	0.616631	0.980523	286	gyrA30_NoIPTG
SIGNAL TRANSDUCTION	32	0.319168	0.892568	0.59901	0.907408	290	gyrA30_NoIPTG
CELL DIVISION	27	0.31252	0.84223	0.648895	0.909221	129	gyrA30_NoIPTG
NUCLEOTIDE METABOLISM	76	0.209317	0.68327	0.878348	1	462	gyrA30_NoIPTG
VARIOUS METABOLISM	89	0.190157	0.633724	0.935165	0.994763	320	gyrA30_NoIPTG
CELL WALL METABOLISM	49	0.199089	0.60972	0.912993	0.934519	267	gyrA30_NoIPTG
TRANSLATION	172	-0.433827	-2.10818	0	0	635	parC100_IPTG
CAPSULE METABOLISM	19	-0.436385	-1.35705	0.111111	0.138727	621	parC100_IPTG
LIPID METABOLISM	33	-0.366743	-1.33034	0.0913706	0.108825	481	parC100_IPTG
ENERGY METABOLISM	26	-0.386906	-1.31258	0.14	0.0940781	493	parC100_IPTG
REPLICATION	26	0.764211	2.3158	0	0	304	parC100_NoIPTG
DNA REPAIR AND EDITING	56	0.537795	1.98208	0.00226757	0.0104544	422	parC100_NoIPTG
CELL WALL METABOLISM	49	0.538339	1.93542	0.00470588	0.0119078	347	parC100_NoIPTG
CELLULAR COMMUNITY	62	0.403404	1.48874	0.0690827	0.201934	533	parC100_NoIPTG
CELL DIVISION	27	0.432634	1.32783	0.187032	0.349098	293	parC100_NoIPTG
VARIOUS METABOLISM	89	0.328332	1.30435	0.127894	0.325467	523	parC100_NoIPTG
MEMBRANE TRANSPORT	291	0.230927	1.04457	0.358	0.752448	1733	parC100_NoIPTG
CARBOHYDRATE METABOLISM	174	0.205804	0.890488	0.590264	0.990855	1728	parC100_NoIPTG
TRANSCRIPTION	128	0.20293	0.859015	0.632951	0.954963	1725	parC100_NoIPTG
AMINO ACID METABOLISM	121	0.206176	0.854358	0.610224	0.872352	1737	parC100_NoIPTG
NUCLEOTIDE METABOLISM	76	0.210777	0.812409	0.671096	0.908397	1719	parC100_NoIPTG
FOLDING, SORTING, DEGRADATION	72	0.197338	0.754259	0.793179	0.967706	1722	parC100_NoIPTG
SIGNAL TRANSDUCTION	32	0.232864	0.748786	0.722291	0.904272	1678	parC100_NoIPTG
COFACTOR AND VITAMIN METABOLISM	65	0.194188	0.731209	0.875141	0.870871	1733	parC100_NoIPTG
REPLICATION	26	-0.433693	-1.40094	0.107527	0.0629845	462	parC202G_IPTG
ENERGY METABOLISM	26	0.782722	1.95376	0	0	74	parC202G_NoIPTG
DNA REPAIR AND EDITING	56	0.65557	1.85776	0	0.00141667	492	parC202G_NoIPTG
CELL WALL METABOLISM	49	0.572831	1.56213	0.0177638	0.0874647	173	parC202G_NoIPTG
NUCLEOTIDE METABOLISM	76	0.464708	1.37842	0.0788675	0.329572	291	parC202G_NoIPTG
VARIOUS METABOLISM	89	0.39703	1.1704	0.234343	0.900144	634	parC202G_NoIPTG
CELL DIVISION	27	0.46368	1.16053	0.331873	0.785186	8	parC202G_NoIPTG
COFACTOR AND VITAMIN METABOLISM	65	0.378996	1.09484	0.357732	0.883059	293	parC202G_NoIPTG
CELLULAR COMMUNITY	62	0.385318	1.08996	0.389344	0.787124	630	parC202G_NoIPTG
FOLDING, SORTING, DEGRADATION	72	0.379799	1.08597	0.384065	0.709054	655	parC202G_NoIPTG
CARBOHYDRATE METABOLISM	174	0.346484	1.0704	0.36	0.678073	388	parC202G_NoIPTG
SIGNAL TRANSDUCTION	32	0.415173	1.06315	0.426407	0.631742	354	parC202G_NoIPTG
AMINO ACID METABOLISM	121	0.341284	1.03381	0.437312	0.636638	776	parC202G_NoIPTG
MEMBRANE TRANSPORT	291	0.30319	0.956487	0.607	0.731822	699	parC202G_NoIPTG
TRANSLATION	172	0.252415	0.780928	0.851	0.944977	214	parC202G_NoIPTG
TRANSCRIPTION	128	0.235408	0.705942	0.907908	0.959002	126	parC202G_NoIPTG
CAPSULE METABOLISM	19	0.266578	0.627274	0.831473	0.964142	503	parC202G_NoIPTG
LIPID METABOLISM	33	0.21955	0.568616	0.915676	0.96432	442	parC202G_NoIPTG
LIPID METABOLISM	33	-0.464044	-1.56958	0.020202	0.0755368	558	parC20_IPTG
TRANSLATION	172	-0.258003	-1.3084	0	0.190951	605	parC20_IPTG
ENERGY METABOLISM	26	-0.279204	-0.910118	0.607143	0.584484	492	parC20_IPTG
REPLICATION	26	0.620553	1.67879	0.00996678	0.0728039	127	parC20_NoIPTG
DNA REPAIR AND EDITING	56	0.489087	1.54781	0.0283019	0.162357	474	parC20_NoIPTG
CELL WALL METABOLISM	49	0.494554	1.50162	0.0321199	0.16071	457	parC20_NoIPTG
NUCLEOTIDE METABOLISM	76	0.429372	1.4032	0.0623053	0.264808	355	parC20_NoIPTG
CELL DIVISION	27	0.478965	1.31296	0.175615	0.376626	160	parC20_NoIPTG
VARIOUS METABOLISM	89	0.389963	1.31128	0.103696	0.316279	686	parC20_NoIPTG
CELLULAR COMMUNITY	62	0.391581	1.20843	0.230444	0.475292	581	parC20_NoIPTG
AMINO ACID METABOLISM	121	0.324131	1.12352	0.308004	0.608706	589	parC20_NoIPTG
COFACTOR AND VITAMIN METABOLISM	65	0.30976	1.00935	0.457627	0.800034	536	parC20_NoIPTG
FOLDING, SORTING, DEGRADATION	72	0.283535	0.901984	0.642708	0.936187	883	parC20_NoIPTG
CAPSULE METABOLISM	19	0.33293	0.852611	0.640321	0.94012	192	parC20_NoIPTG
MEMBRANE TRANSPORT	291	0.233824	0.842904	0.796	0.87849	595	parC20_NoIPTG
CARBOHYDRATE METABOLISM	174	0.207579	0.737914	0.869739	0.936308	284	parC20_NoIPTG
TRANSCRIPTION	128	0.210941	0.73259	0.861336	0.874845	578	parC20_NoIPTG
SIGNAL TRANSDUCTION	32	0.247004	0.691656	0.816575	0.853181	899	parC20_NoIPTG
TRANSLATION	172	-0.314835	-1.41597	0	0.0744799	493	pbp2x15_IPTG
REPLICATION	26	0.8489	1.98988	0	0	214	pbp2x15_NoIPTG
CELL DIVISION	27	0.720738	1.63666	0.0138889	0.057046	365	pbp2x15_NoIPTG
TRANSCRIPTION	128	0.604866	1.60212	0	0.0594638	294	pbp2x15_NoIPTG
DNA REPAIR AND EDITING	56	0.578107	1.48052	0.0435244	0.151548	496	pbp2x15_NoIPTG
CAPSULE METABOLISM	19	0.66276	1.463	0.0985577	0.139616	291	pbp2x15_NoIPTG
CELL WALL METABOLISM	49	0.574461	1.42967	0.0759912	0.150419	138	pbp2x15_NoIPTG
ENERGY METABOLISM	26	0.573626	1.32724	0.168786	0.261911	126	pbp2x15_NoIPTG
NUCLEOTIDE METABOLISM	76	0.489335	1.26462	0.153125	0.328395	407	pbp2x15_NoIPTG
FOLDING, SORTING, DEGRADATION	72	0.476794	1.25217	0.171518	0.315136	486	pbp2x15_NoIPTG
SIGNAL TRANSDUCTION	32	0.444552	1.06775	0.418736	0.679252	234	pbp2x15_NoIPTG
CELLULAR COMMUNITY	62	0.365179	0.932084	0.596621	0.931854	544	pbp2x15_NoIPTG
AMINO ACID METABOLISM	121	0.345359	0.927294	0.636735	0.862721	642	pbp2x15_NoIPTG
MEMBRANE TRANSPORT	291	0.293933	0.807343	0.896897	0.995936	589	pbp2x15_NoIPTG
LIPID METABOLISM	33	0.313283	0.752937	0.769832	0.993618	243	pbp2x15_NoIPTG
COFACTOR AND VITAMIN METABOLISM	65	0.245719	0.627283	0.907271	1	196	pbp2x15_NoIPTG
CARBOHYDRATE METABOLISM	174	0.209339	0.568503	0.988967	1	670	pbp2x15_NoIPTG
VARIOUS METABOLISM	89	0.158584	0.418307	0.99897	0.993723	406	pbp2x15_NoIPTG
TRANSLATION	172	-0.242421			1	598	pbp2x25_IPTG
ENERGY METABOLISM	26	-0.196418	-0.835414	0.761905	0.406977	473	pbp2x25_IPTG
CELLULAR COMMUNITY	62	0.468729	1.53444	0.00601805	0.180869	910	pbp2x25_NoIPTG
MEMBRANE TRANSPORT	291	0.378268	1.36696	0.004	0.46069	864	pbp2x25_NoIPTG
AMINO ACID METABOLISM	121	0.390403	1.33422	0.03	0.410912	642	pbp2x25_NoIPTG
FOLDING, SORTING, DEGRADATION	72	0.372884	1.22394	0.163163	0.678028	340	pbp2x25_NoIPTG
CELL DIVISION	27	0.410592	1.21186	0.247659	0.588197	507	pbp2x25_NoIPTG
DNA REPAIR AND EDITING	56	0.370004	1.19471	0.222668	0.545699	1008	pbp2x25_NoIPTG
NUCLEOTIDE METABOLISM	76	0.319601	1.06642	0.392	0.898002	856	pbp2x25_NoIPTG
CARBOHYDRATE METABOLISM	174	0.297474	1.05595	0.373	0.818039	662	pbp2x25_NoIPTG
TRANSCRIPTION	128	0.305679	1.05062	0.409	0.745473	781	pbp2x25_NoIPTG
VARIOUS METABOLISM	89	0.295646	1.00118	0.523	0.808397	942	pbp2x25_NoIPTG
REPLICATION	26	0.344175	0.988737	0.52268	0.765084	246	pbp2x25_NoIPTG
CAPSULE METABOLISM	19	0.345395	0.93963	0.581395	0.807952	65	pbp2x25_NoIPTG
SIGNAL TRANSDUCTION	32	0.29102	0.85793	0.69176	0.889881	1001	pbp2x25_NoIPTG
COFACTOR AND VITAMIN METABOLISM	65	0.253842	0.831349	0.746	0.865347	1139	pbp2x25_NoIPTG
CELL WALL METABOLISM	49	0.257476	0.811309	0.760761	0.832568	621	pbp2x25_NoIPTG
LIPID METABOLISM	33	0.239721	0.719187	0.830957	0.868397	1126	pbp2x25_NoIPTG
ENERGY METABOLISM	26	-0.681197	-1.88744	0.00929368	0.0749496	323	rpoB10_IPTG
CELL DIVISION	27	-0.620479	-1.66481	0.0435606	0.141288	369	rpoB10_IPTG
CARBOHYDRATE METABOLISM	174	-0.418622	-1.51202	0.0549273	0.1882	293	rpoB10_IPTG
TRANSLATION	172	-0.327443	-1.17808	0.230274	0.482716	543	rpoB10_IPTG
COFACTOR AND VITAMIN METABOLISM	65	-0.348274	-1.10704	0.290102	0.491604	491	rpoB10_IPTG
REPLICATION	26	-0.36437	-0.99236	0.461806	0.585898	342	rpoB10_IPTG
AMINO ACID METABOLISM	121	-0.266214	-0.921764	0.541528	0.611649	701	rpoB10_IPTG
FOLDING, SORTING, DEGRADATION	72	-0.268198	-0.872052	0.602349	0.60926	729	rpoB10_IPTG
CAPSULE METABOLISM	19	0.642007	1.74827	0.027027	0.117449	75	rpoB10_NoIPTG
NUCLEOTIDE METABOLISM	76	0.325259	1.18766	0.199041	1	237	rpoB10_NoIPTG
LIPID METABOLISM	33	0.390099	1.18509	0.264706	0.737636	8	rpoB10_NoIPTG
VARIOUS METABOLISM	89	0.287166	1.08929	0.31422	0.804944	224	rpoB10_NoIPTG
SIGNAL TRANSDUCTION	32	0.323099	0.975708	0.492308	0.956436	199	rpoB10_NoIPTG
TRANSCRIPTION	128	0.214337	0.862389	0.706767	1	96	rpoB10_NoIPTG
DNA REPAIR AND EDITING	56	0.238538	0.824273	0.706468	1	196	rpoB10_NoIPTG
CELL WALL METABOLISM	49	0.248026	0.822767	0.686667	0.909165	309	rpoB10_NoIPTG
CELLULAR COMMUNITY	62	0.210463	0.731007	0.874109	0.947457	1581	rpoB10_NoIPTG
MEMBRANE TRANSPORT	291	0.143539	0.651587	1	0.924393	1899	rpoB10_NoIPTG
ENERGY METABOLISM	26	-0.559895	-1.64225	0.0164948	0.140893	482	rpoB20_IPTG
COFACTOR AND VITAMIN METABOLISM	65	-0.372384	-1.35022	0.136957	0.457589	1010	rpoB20_IPTG
LIPID METABOLISM	33	-0.412468	-1.30798	0.133858	0.384694	318	rpoB20_IPTG
CARBOHYDRATE METABOLISM	174	-0.285955	-1.24332	0.136139	0.390147	634	rpoB20_IPTG
NUCLEOTIDE METABOLISM	76	-0.291272	-1.0951	0.320879	0.573976	599	rpoB20_IPTG
CELL DIVISION	27	-0.350463	-1.07006	0.374494	0.531585	387	rpoB20_IPTG
TRANSLATION	172	-0.248116	-1.06799	0.351852	0.458576	522	rpoB20_IPTG
AMINO ACID METABOLISM	121	-0.203985	-0.836143	0.767281	0.804441	684	rpoB20_IPTG
FOLDING, SORTING, DEGRADATION	72	-0.144952	-0.545386	0.995485	0.98931	980	rpoB20_IPTG
REPLICATION	26	0.603891	1.80003	0.0215264	0.0748113	65	rpoB20_NoIPTG
SIGNAL TRANSDUCTION	32	0.489357	1.49309	0.0912548	0.267611	140	rpoB20_NoIPTG
CAPSULE METABOLISM	19	0.545283	1.47202	0.125737	0.199574	69	rpoB20_NoIPTG
TRANSCRIPTION	128	0.3642	1.45302	0.0517241	0.165646	60	rpoB20_NoIPTG
CELLULAR COMMUNITY	62	0.284113	0.990665	0.447566	0.83034	298	rpoB20_NoIPTG
DNA REPAIR AND EDITING	56	0.259266	0.892955	0.575985	0.90337	72	rpoB20_NoIPTG
CELL WALL METABOLISM	49	0.25252	0.821707	0.671287	0.913869	239	rpoB20_NoIPTG
VARIOUS METABOLISM	89	0.187731	0.703476	0.911321	0.97171	24	rpoB20_NoIPTG
MEMBRANE TRANSPORT	291	0.152972	0.688977	0.990244	0.88019	1885	rpoB20_NoIPTG
LIPID METABOLISM	33	-0.522618	-1.7271	0.0526316	0.158529	485	rpoC15_IPTG
REPLICATION	26	-0.353728	-1.09845	0.303167	0.599371	510	rpoC15_IPTG
ENERGY METABOLISM	26	-0.287427	-0.886336	0.574713	0.75804	512	rpoC15_IPTG
VARIOUS METABOLISM	89	-0.222052	-0.805797	0.655367	0.688756	757	rpoC15_IPTG
CELL DIVISION	27	0.704023	1.94323	0.00393701	0.00954359	269	rpoC15_NoIPTG
CAPSULE METABOLISM	19	0.661745	1.6917	0.0268456	0.0718784	162	rpoC15_NoIPTG
TRANSCRIPTION	128	0.42646	1.49956	0.0276817	0.230042	408	rpoC15_NoIPTG
CELLULAR COMMUNITY	62	0.45127	1.41995	0.0777512	0.281409	431	rpoC15_NoIPTG
MEMBRANE TRANSPORT	291	0.333107	1.26474	0.0897155	0.494028	504	rpoC15_NoIPTG
SIGNAL TRANSDUCTION	32	0.422936	1.2113	0.272265	0.520878	377	rpoC15_NoIPTG
FOLDING, SORTING, DEGRADATION	72	0.371609	1.1762	0.256473	0.518836	213	rpoC15_NoIPTG
CARBOHYDRATE METABOLISM	174	0.316317	1.14955	0.257955	0.506581	552	rpoC15_NoIPTG
COFACTOR AND VITAMIN METABOLISM	65	0.355449	1.13551	0.307971	0.476119	324	rpoC15_NoIPTG
TRANSLATION	172	0.299833	1.0964	0.334842	0.495938	82	rpoC15_NoIPTG
NUCLEOTIDE METABOLISM	76	0.3256	1.0756	0.386445	0.482925	321	rpoC15_NoIPTG
DNA REPAIR AND EDITING	56	0.342548	1.07179	0.380299	0.448211	303	rpoC15_NoIPTG
AMINO ACID METABOLISM	121	0.177294	0.62251	0.957895	0.987972	1795	rpoC15_NoIPTG
CELL WALL METABOLISM	49	0.182308	0.562022	0.935564	0.955303	693	rpoC15_NoIPTG
TRANSLATION	172	-0.449435	-2.22798	0	0	616	rpoC30_IPTG
ENERGY METABOLISM	26	-0.478828	-1.55883	0.0291262	0.0356234	600	rpoC30_IPTG
COFACTOR AND VITAMIN METABOLISM	65	-0.353384	-1.44368	0.0337553	0.0698536	497	rpoC30_IPTG
LIPID METABOLISM	33	-0.323271	-1.15296	0.239482	0.235568	584	rpoC30_IPTG
CELL DIVISION	27	0.845261	2.46246	0	0	111	rpoC30_NoIPTG
REPLICATION	26	0.609543	1.76183	0.0218281	0.0757605	111	rpoC30_NoIPTG
CELLULAR COMMUNITY	62	0.484551	1.71977	0.016731	0.0688364	329	rpoC30_NoIPTG
CAPSULE METABOLISM	19	0.615702	1.64563	0.0554745	0.0833345	23	rpoC30_NoIPTG
SIGNAL TRANSDUCTION	32	0.514637	1.54187	0.0741259	0.126855	252	rpoC30_NoIPTG
DNA REPAIR AND EDITING	56	0.396556	1.37165	0.138422	0.259788	329	rpoC30_NoIPTG
FOLDING, SORTING, DEGRADATION	72	0.317688	1.15317	0.291188	0.558406	553	rpoC30_NoIPTG
CARBOHYDRATE METABOLISM	174	0.236595	0.98095	0.5	0.830219	546	rpoC30_NoIPTG
NUCLEOTIDE METABOLISM	76	0.264399	0.966201	0.488693	0.768553	256	rpoC30_NoIPTG
CELL WALL METABOLISM	49	0.278584	0.938055	0.524129	0.741598	91	rpoC30_NoIPTG
TRANSCRIPTION	128	0.220892	0.874735	0.679532	0.789236	66	rpoC30_NoIPTG
MEMBRANE TRANSPORT	291	0.195018	0.849633	0.744479	0.760593	1803	rpoC30_NoIPTG
AMINO ACID METABOLISM	121	0.215162	0.84013	0.695093	0.71576	195	rpoC30_NoIPTG
VARIOUS METABOLISM	89	0.171361	0.643476	0.953658	0.921628	1808	rpoC30_NoIPTG
