# Supplementary material for: CRISPRi–TnSeq maps genome-wide interactions between essential and non-essential genes in bacteria
Source: Nat Microbiol. 2024 Jul 19;9(9):2395–409. doi: 10.1038/s41564-024-01759-x (PMC11371651; doi:10.1038/s41564-024-01759-x)
Supplement: Supplementary file 9 — Antibiotic TnSeq datasets of individual Tn-mut libraries. [file 41564_2024_1759_MOESM9_ESM.xlsx]

## Sheet: Description
Description of columns for CRISPRi-TnSeq data
locus	Gene locus of Streptococcus pneumoniae D39, Genbank fiel NZ_CP027540.1
mean-w agent	Average fitness in the presence of antibiotic
mean-wo agent	Average fitness in without antibiotic condition
var	Variance
sd	Standard deviation
se	Standard error of the mean
gene	Common gene name
Total	Number of insertions based on which fitness is calculated for that gene
Blank	Number of insertions that disappeared from the population during selection
Not Blank	Number of insertions that present in the population after the selection
Blank Removed	Number of insertions removed
Source Data Extended Data Fig. 6: Antibiotic Tn-Seq datasets of individual Tn-mut libraries.
value	Fitness difference: (mean-w agent) - (mean-wo agent)
Df	Degrees of freedom
TDIST	t-statistic
p-value	p-value of two-sided t-test on fitness difference value
product	Product of the gene
locus_tag_SPV	Corresponding locus present in the Streptococcus pneumoniae D39V genome file CP027540.1
OldLocus	Corresponding old SPD_ locus
TIGR4	Corresponding TIGR4 locus
TAIWAN.19F	Corresponding TAIWAN.19F locus
padj	Benjamini-Hochberg corrected pval
Sig	value > 0.1 with padj <0.05 are called 'TRUE', mean significant
Source	Original source name in the interaction network
z-score	z-score of corresponding fitness change normalized against entire dataframe

## Sheet: Tab Explanation 
Tab	Description
rpoC-rif0.005	rpoC-CRISPRi strain mutant library was grown in the presence of 0.005 µg/mL rifampicin
rpoC-rif0.01	rpoC-CRISPRi strain mutant library was grown in the presence of 0.01 µg/mL rifampicin
pbp2x-pen0.005	pbp2x-CRISPRi strain mutant library was grown in the presence of 0.005 µg/mL penicillin
pbp2x-pen0.0075	pbp2x-CRISPRi strain mutant library was grown in the presence of 0.0075 µg/mL penicillin
parC-cip0.25	parC-CRISPRi strain mutant library was grown in the presence of 0.25 µg/mL ciprofloxacin
parC-cip0.5	parC-CRISPRi strain mutant library was grown in the presence of 0.5 µg/mL ciprofloxacin
ftsZ-vdt0.02	ftsZ-CRISPRi strain mutant library was grown in the presence of 0.02 µg/mL viriditoxin
folA-tmp1	folA-CRISPRi strain mutant library was grown in the presence of 1 µg/mL trimethoprim
folA-tmp0.75	folA-CRISPRi strain mutant library was grown in the presence of 0.75 µg/mL trimethoprim
fabH-crl2.5	fabH-CRISPRi strain mutant library was grown in the presence of 2.5 µg/mL cerulenin
fabH-crl1.5	fabH-CRISPRi strain mutant library was grown in the presence of 1.5 µg/mL cerulenin
clpP100-dap0.5	clpP-CRISPRi strain mutant library was grown in the presence of 100 µM IPTG and 0.5 µg/mL daptomycin
clpP100-dap0.25	clpP-CRISPRi strain mutant library was grown in the presence of 100 µM IPTG and 0.25 µg/mL daptomycin
atpF-mfl0.2	atpF-CRISPRi strain mutant library was grown in the presence of 0.2 µg/mL mefloquine
atpF-mfl0.1	atpF-CRISPRi strain mutant library was grown in the presence of 0.1 µg/mL mefloquine

## Sheet: rpoC-rif0.01
locus	mean-w agent	var-w agent	sd-w agent	se-w agent	gene	Total-w agent	Blank-w agent	Not Blank-w agent	Blank Removed-w agent	locus-D39	mean-wo agent	var-wo agent	sd-wo agent	se-wo agent	gene	Total-wo agent	Blank-wo agent	Not Blank-wo agent	Blank Removed-wo agent	value	Df	TDIST	p-value	Product	locus_tag_SPV	gene	OldLocus	TIGR4	TAIWAN.19F	GENE.DESCRIPTION	GENE.CATEGORY	Location.Tag	Tag1	Tag2	Tag3	Category1	Category2	Gene.Name	color code	locus_tag	Type	padj	Sig	Source	z-score
SPV_RS09330	0.984507	0.0146453	0.121018	0.00694085		304	2	302	0	SPV_RS09330	1.01907	0.0121531	0.110241	0.00631238		305	1	304	0	-0.035	607	3.68	0.00025	peptidase domain-containing ABC transporter	SPV_1752	clyB	SPD_1752	SP_1953	n.p.	toxin secretion ABC transporter, permease/ATP-binding protein	TRANSPORT	Membrane	ENVIRONMENTAL INFORMATION PROCESSING	CELLULAR PROCESSES		Membrane transport	Cellular community		#FF64E1	SPV_RS09330	CDS	0.010888	FALSE	RIF0,01	-0.247403
SPV_RS03005	1.03192	0.0136144	0.116681	0.00688744		287	0	287	0	SPV_RS03005	1.0386	0.00918841	0.0958562	0.00568802		284	0	284	0	-0.007	569	0.75	0.455	LPXTG cell wall anchor domain-containing protein	SPV_0558	prtA	SPD_0558	SP_0641	SPT_0666	serine protease, subtilase family	UNKNOWN	Intracellular	GENETIC INFORMATION PROCESSING			Folding, sorting, degradation			#9600FA	SPV_RS03005	CDS	0.14621	FALSE	RIF0,01	0.119957
SPV_RS10515	0.974533	0.0133249	0.115433	0.00689846		280	0	280	0	SPV_RS10515	1.02453	0.00890785	0.0943814	0.00562033		282	1	281	0	-0.05	560	5.62	3.03e-08	fucolectin	SPV_1987	fucL	SPD_1987	SP_2159	SPT_2172	fucolectin-related protein	CARBOHYDRATE METABOLISM	Intracellular	METABOLISM			Carbohydrate metabolism			#00FF00	SPV_RS10515	CDS	0.00268665	FALSE	RIF0,01	-0.444203
SPV_RS05730	0.992595	0.0170923	0.130737	0.00867735		227	0	227	0	SPV_RS05730	1.00215	0.010304	0.101509	0.00678234		224	0	224	0	-0.01	449	0.87	0.386	hypothetical protein	SPV_1071	.	SPD_1071	.	n.p.	hypothetical protein	UNKNOWN		HYPOTHETICAL/UNKNOWN			Hypothetical/Unknown			#D3D3D3	SPV_RS05730	CDS	0.130515	FALSE	RIF0,01	0.0805966
SPV_RS09315	0.978171	0.0142629	0.119428	0.00820232		212	1	211	0	SPV_RS09315	1.02387	0.00946062	0.0972657	0.00668024		212	1	211	0	-0.046	422	4.32	1.95e-05	type 2 lantipeptide synthetase LanM	SPV_1749	lanM	SPD_1749	SP_1950	n.p.	putative bacteriocin formation protein	MEMBRANE PROTEIN		CELLULAR PROCESSES			Cellular community			#0064C8	SPV_RS09315	CDS	0.00721154	FALSE	RIF0,01	-0.391723
SPV_RS10520	0.966047	0.0109795	0.104783	0.00721357		211	0	211	0	SPV_RS10520	1.02337	0.00774012	0.087978	0.00607106		210	0	210	0	-0.057	419	6.08	2.72e-09	glycoside hydrolase family 95 protein	SPV_1988	fucY	SPD_1988	SP_2160	SPT_2173	conserved hypothetical protein	UNKNOWN	Intracellular	METABOLISM			Carbohydrate metabolism			#00FF00	SPV_RS10520	CDS	0.00254525	FALSE	RIF0,01	-0.536043
SPV_RS03115	1.01984	0.0124715	0.111676	0.00779979		205	0	205	0	SPV_RS03115	1.03975	0.00680348	0.0824832	0.00573298		207	0	207	0	-0.02	410	2.06	0.0403	LPXTG cell wall anchor domain-containing protein	SPV_0577	zmpB	SPD_0577	SP_0664	SPT_0688	zinc metalloprotease ZmpB	VARIOUS	Membrane	GENETIC INFORMATION PROCESSING			Folding, sorting, degradation		zmpB	#9600FA	SPV_RS03115	CDS	0.0444005	FALSE	RIF0,01	-0.0506034
SPV_RS01280	0.992639	0.0113667	0.106615	0.00750139		202	0	202	0	SPV_RS01280	1.03596	0.00858112	0.0926344	0.00650166		203	1	202	0	-0.043	403	4.36	1.62e-05	glycyl radical protein	SPV_0235	.	SPD_0235	SP_0251	SPT_0299	putative formate acetyltransferase	CARBOHYDRATE METABOLISM	Intracellular	METABOLISM	METABOLISM		Carbohydrate metabolism	Energy metabolism		#00FF00	SPV_RS01280	CDS	0.00678733	FALSE	RIF0,01	-0.352363
SPV_RS07310	1.01357	0.0135559	0.11643	0.00819198		202	0	202	0	SPV_RS07310	1.03822	0.00921946	0.096018	0.00680654		199	0	199	0	-0.025	399	2.31	0.0211	YSIRK-type signal peptide-containing protein	SPV_1376	pclA	SPD_1376	.	SPT_1486	G5 domain family	VARIOUS METABOLISM AND BIOSYNTHESIS		HYPOTHETICAL/UNKNOWN			Hypothetical/Unknown			#D3D3D3	SPV_RS07310	CDS	0.0347851	FALSE	RIF0,01	-0.116203
SPV_RS01825	1.00012	0.0112368	0.106004	0.00767018		191	1	190	0	SPV_RS01825	1.02048	0.00926936	0.0962775	0.0069847		190	1	189	0	-0.02	379	1.96	0.0505	YSIRK-type signal peptide-containing protein	SPV_0335	eng	SPD_0335	SP_0368	SPT_0411	cell wall surface anchor family protein	VARIOUS	Cell Wall	CELLULAR PROCESSES	CELLULAR PROCESSES		Structural proteins	Cell community		#CCCCFF	SPV_RS01825	CDS	0.0503394	FALSE	RIF0,01	-0.0506034
SPV_RS04870	1.03166	0.0137284	0.117168	0.00852275		189	0	189	0	SPV_RS04870	1.0307	0.00784876	0.0885932	0.00647858		187	0	187	0	0.001	374	0.09	0.928	YSIRK-type signal peptide-containing protein	SPV_1018	zmpA	SPD_1018	SP_1154	SPT_1181	immunoglobulin A1 protease	VARIOUS	Extracellular	CELLULAR PROCESSES			Cellular community			#0064C8	SPV_RS04870	CDS	0.238122	FALSE	RIF0,01	0.224917
SPV_RS00320	0.957788	0.022849	0.151159	0.0112356		181	7	174	0	SPV_RS00320	0.988634	0.0188678	0.13736	0.0101539		183	6	177	0	-0.031	362	2.04	0.0424	YSIRK-type signal peptide-containing protein	SPV_0063	strH	SPD_0063	SP_0057	SPT_0095	beta-N-acetylhexosaminidase	CARBOHYDRATE METABOLISM	Cell Wall	METABOLISM			Cell wall metabolism			#006600	SPV_RS00320	CDS	0.0456731	FALSE	RIF0,01	-0.194923
SPV_RS01560	0.996901	0.0117205	0.108261	0.00806932		180	0	180	0	SPV_RS01560	1.04068	0.00817184	0.0903982	0.00673788		180	0	180	0	-0.044	358	4.16	3.92e-05	alpha-xylosidase	SPV_0285	.	SPD_0285	SP_0312	SPT_0362	glycosyl hydrolase, family 31	UNKNOWN	Intracellular	METABOLISM			Carbohydrate metabolism			#00FF00	SPV_RS01560	CDS	0.00862557	FALSE	RIF0,01	-0.365483
SPV_RS07960	1.01273	0.015252	0.123499	0.00930908		176	1	175	0	SPV_RS07960	1.02956	0.0146577	0.121069	0.00912593		176	1	175	0	-0.017	350	1.29	0.198	neuraminidase NanB	SPV_1499	nanB	SPD_1499	SP_1687	SPT_1625	neuraminidase B	VARIOUS	Intracellular	METABOLISM			Carbohydrate metabolism		NanB	#00FF00	SPV_RS07960	CDS	0.0907805	FALSE	RIF0,01	-0.0112434
SPV_RS06300	1.00146	0.011761	0.108448	0.00839197		167	0	167	0	SPV_RS06300	1.02053	0.00863999	0.0929515	0.00719281		167	0	167	0	-0.019	332	1.73	0.0853	lanthionine synthetase	SPV_1179	lanL	SPD_1179	SP_1344	n.p.	conserved hypothetical protein	UNKNOWN	Intracellular	METABOLISM	ENVIRONMENTAL INFORMATION PROCESSING		Amino acid metabolism	Signal transduction	LanL	#FFFF00	SPV_RS06300	CDS	0.0605204	FALSE	RIF0,01	-0.0374834
SPV_RS05265	0.997494	0.0150988	0.122877	0.00956597		165	0	165	0	SPV_RS05265	1.03532	0.00615139	0.0784308	0.00610583		165	0	165	0	-0.038	328	3.33	0.000958	hypothetical protein	SPV_0943	.	SPD_0943	.	n.p.	hypothetical protein	UNKNOWN		HYPOTHETICAL/UNKNOWN			Hypothetical/Unknown			#D3D3D3	SPV_RS05265	CDS	0.013009	FALSE	RIF0,01	-0.286763
SPV_RS10380	0.932745	0.0125048	0.111825	0.00892459		157	2	155	0	SPV_RS10380	0.999717	0.00996283	0.099814	0.00796602		157	1	156	0	-0.067	312	5.6	4.74e-08	BglG family transcription antiterminator	SPV_1961	ulaR2	SPD_1961	SP_2131	SPT_2143	transcriptional regulator, BglG family	REGULATOR	Intracellular	GENETIC INFORMATION PROCESSING			Transcription		bglG	#990000	SPV_RS10380	CDS	0.00311086	FALSE	RIF0,01	-0.667243
SPV_RS01570	1.00428	0.0116686	0.108021	0.00867649		155	0	155	0	SPV_RS01570	1.03042	0.00843556	0.0918453	0.00737719		155	0	155	0	-0.026	308	2.29	0.0224	LPXTG-anchored hyaluronate lyase	SPV_0287	spnHL	SPD_0287	SP_0314	SPT_0364	hyaluronidase	VARIOUS	Capsule	METABOLISM			Capsule metabolism			#00CCCC	SPV_RS01570	CDS	0.0356335	FALSE	RIF0,01	-0.129323
SPV_RS00785	0.969539	0.0106374	0.103138	0.00850665		147	0	147	0	SPV_RS00785	1.02184	0.0078034	0.0883368	0.00731081		146	0	146	0	-0.052	291	4.66	4.76e-06	ABC transporter ATP-binding protein	SPV_0140	.	SPD_0140	SP_0137	SPT_0182	ABC transporter, ATP-binding protein	TRANSPORT	Membrane	CELLULAR PROCESSES	ENVIRONMENTAL INFORMATION PROCESSING		Antibiotic response/sensing	Membrane transport		#9999F	SPV_RS00785	CDS	0.00579751	FALSE	RIF0,01	-0.470443
SPV_RS06295	1.00889	0.0112185	0.105918	0.00879598		145	0	145	0	SPV_RS06295	1.02983	0.00869242	0.0932332	0.00768974		147	0	147	0	-0.021	290	1.79	0.0741	S9 family peptidase	SPV_1178	ptrB	SPD_1178	SP_1343	n.p.	prolyl oligopeptidase family protein	UNKNOWN	Intracellular	GENETIC INFORMATION PROCESSING			Folding, sorting, degradation			#9600FA	SPV_RS06295	CDS	0.0568439	FALSE	RIF0,01	-0.0637234
SPV_2070	1.0289	0.00895005	0.0946047	0.00791124	dcas9	143	0	143	0	SPV_2070	1.04639	0.00802077	0.0895588	0.00746323	dcas9	144	0	144	0	-0.017	285	1.61	0.109																	SPV_2070		0.0678733	FALSE	RIF0,01	-0.0112434
SPV_RS02380	1.02679	0.0135626	0.116458	0.00977298		142	1	141	0	SPV_RS02380	1.0499	0.0103981	0.101971	0.00858751		141	1	140	0	-0.023	281	1.78	0.0767	YSIRK-type signal peptide-containing protein	SPV_0444	endoD	SPD_0444	SP_0498	SPT_0535	endo-beta-N-acetylglucosaminidase	VARIOUS METABOLISM AND BIOSYNTHESIS	Intracellular	METABOLISM			Carbohydrate metabolism			#00FF00	SPV_RS02380	CDS	0.0578337	FALSE	RIF0,01	-0.0899634
SPV_RS08570	0.985939	0.0161424	0.127053	0.0106998		141	1	140	0	SPV_RS08570	1.03098	0.0115536	0.107488	0.00905211		141	1	140	0	-0.045	280	3.21	0.00146	iron ABC transporter permease	SPV_1607	sfuB	SPD_1607	SP_1824	SPT_1744	ABC transporter, permease protein	TRANSPORT	Membrane	ENVIRONMENTAL INFORMATION PROCESSING			Membrane transport			#FF64E1	SPV_RS08570	CDS	0.0155543	FALSE	RIF0,01	-0.378603
SPV_RS00805	0.971849	0.0139929	0.118292	0.0103352		131	0	131	0	SPV_RS00805	1.0311	0.00877854	0.0936938	0.00818607		131	0	131	0	-0.059	260	4.49	1.05e-05	nucleotide sugar dehydrogenase	SPV_0143	ugd	SPD_0143	SP_0140	n.p.	UDP-glucose 6-dehydrogenase	CARBOHYDRATE METABOLISM	Intracellular	METABOLISM			Carbohydrate metabolism			#00FF00	SPV_RS00805	CDS	0.00650452	FALSE	RIF0,01	-0.562283
SPV_RS03250	1.03321	0.014671	0.121124	0.010748		127	1	126	0	SPV_RS03250	1.04177	0.0109668	0.104722	0.00932941		126	1	125	0	-0.009	251	0.6	0.548	ThiF family adenylyltransferase	SPV_2205	.	SPD_0604	SP_0695,SP_0696		hypothetical protein						Hypothetical/Unknown			#D3D3D3	SPV_RS03250	CDS	0.164734	FALSE	RIF0,01	0.0937166
SPV_RS00605	0.977522	0.0114921	0.107201	0.00962697		124	0	124	0	SPV_RS00605	1.01171	0.00720219	0.0848657	0.00762117		124	0	124	0	-0.034	246	2.78	0.00579	peptidase domain-containing ABC transporter	SPV_0113	.	SPD_0113	.		peptidase domain-containing ABC transporter						Membrane transport			#FF64E1	SPV_RS00605	CDS	0.0220588	FALSE	RIF0,01	-0.234283
SPV_RS05555	1.06618	0.0116118	0.107758	0.00967695	phtE	124	0	124	0	SPV_RS05555	1.04024	0.00779542	0.0882917	0.00792883	phtE	124	0	124	0	0.026	246	2.07	0.0391	pneumococcal histidine triad protein PhtE	SPV_0890	phtE	SPD_0890	SP_1004	SPT_1050	conserved hypothetical protein	UNKNOWN		HYPOTHETICAL/UNKNOWN			Hypothetical/Unknown			#D3D3D3	SPV_RS05555	CDS	0.043552	FALSE	RIF0,01	0.552916
SPV_RS06745	1.01224	0.0150046	0.122493	0.0110002		124	0	124	0	SPV_RS06745	1.03289	0.00583843	0.0764096	0.00686178		124	0	124	0	-0.021	246	1.59	0.113	ABC transporter ATP-binding protein	SPV_1263	.	SPD_1263	SP_1434	SPT_0835	ABC transporter, permease/ATP-binding protein	TRANSPORT	Membrane	ENVIRONMENTAL INFORMATION PROCESSING			Membrane transport			#FF64E1	SPV_RS06745	CDS	0.0691459	FALSE	RIF0,01	-0.0637234
SPV_RS06280	1.01782	0.00856379	0.0925407	0.0083104		124	0	124	0	SPV_RS06280	1.03006	0.00831106	0.091165	0.00822007		123	0	123	0	-0.012	245	1.05	0.296	FtsX-like permease family protein	SPV_1175	.	SPD_1175	SP_1340	n.p.	hypothetical protein	UNKNOWN		HYPOTHETICAL/UNKNOWN			Hypothetical/Unknown			#D3D3D3	SPV_RS06280	CDS	0.112981	FALSE	RIF0,01	0.0543566
SPV_RS10885	0.890343	0.0117278	0.108295	0.00980456		122	0	122	0	SPV_RS10885	0.996834	0.00751471	0.0866874	0.00784831		122	0	122	0	-0.106	242	8.48	2.26e-15	ABC transporter permease	SPV_2058	.	SPD_2058	SP_2231	SPT_2249	putative ABC transporter, permease protein	TRANSPORT	Membrane	ENVIRONMENTAL INFORMATION PROCESSING			Membrane transport			#FF64E1	SPV_RS10885	CDS	0.000707014	TRUE	RIF0,01	-1.17892
SPV_RS02700	1.00659	0.00898932	0.094812	0.00858388		122	0	122	0	SPV_RS02700	1.03004	0.00695407	0.0833911	0.00758101		121	0	121	0	-0.023	241	2.05	0.0417	glycoside hydrolase family 1 protein	SPV_0503	bglA-2	SPD_0503	SP_0578	SPT_0608	6-phospho-beta-glucosidase	CARBOHYDRATE METABOLISM	Intracellular	METABOLISM			Carbohydrate metabolism		bglA-2	#00FF00	SPV_RS02700	CDS	0.0452489	FALSE	RIF0,01	-0.0899634
SPV_RS01530	0.937376	0.0161369	0.127031	0.0115483		121	1	120	0	SPV_RS01530	1.02065	0.010314	0.101558	0.00915717		123	1	122	0	-0.083	242	5.65	4.49e-08	PRD domain-containing protein	SPV_0280	celR	SPD_0280	SP_0306,SP_0307	SPT_0357	putative transcriptional regulator	REGULATOR	Intracellular	GENETIC INFORMATION PROCESSING			Transcription			#990000	SPV_RS01530	CDS	0.00296946	FALSE	RIF0,01	-0.877163
SPV_RS10370	0.967552	0.0112419	0.106028	0.00984444		116	0	116	0	SPV_RS10370	1.01889	0.00541849	0.0736104	0.00683455		116	0	116	0	-0.051	230	4.28	2.7e-05	PTS ascorbate transporter subunit IIC	SPV_1959	ulaA2	SPD_1959	SP_2129	SPT_2141	putative PTS system, IIC component	TRANSPORT	Membrane	ENVIRONMENTAL INFORMATION PROCESSING			Membrane transport		ulaA	#FF64E1	SPV_RS10370	CDS	0.00791855	FALSE	RIF0,01	-0.457323
SPV_RS02695	1.00446	0.00994704	0.0997349	0.00930032		115	0	115	0	SPV_RS02695	1.02978	0.0056814	0.0753751	0.00705952		114	0	114	0	-0.025	227	2.17	0.0312	PTS beta-glucoside transporter subunit EIIBCA	SPV_0502	bglF	SPD_0502	SP_0577	SPT_0607	PTS system, beta-glucosides-specific IIABC components	TRANSPORT	Membrane	ENVIRONMENTAL INFORMATION PROCESSING			Membrane transport			#FF64E1	SPV_RS02695	CDS	0.0402998	FALSE	RIF0,01	-0.116203
SPV_RS08905	0.98678	0.0141641	0.119013	0.0111466		114	0	114	0	SPV_RS08905	0.817322	0.0277051	0.166448	0.0156582		113	1	112	0	0.169	225	8.82	3.29e-16	peptide ABC transporter substrate-binding protein	SPV_1671	amiA	SPD_1671	SP_1891	SPT_1466	oligopeptide ABC transporter, oligopeptide-binding protein AmiA	TRANSPORT	Membrane	ENVIRONMENTAL INFORMATION PROCESSING			Membrane transport		amiA	#FF64E1	SPV_RS08905	CDS	0.000565611	TRUE	RIF0,01	2.42908
SPV_RS10610	0.939316	0.00742003	0.0861396	0.00806771		114	0	114	0	SPV_RS10610	1.0032	0.00770362	0.0877703	0.00822044		114	0	114	0	-0.064	226	5.55	8.12e-08	MFS transporter	SPV_2007	.	SPD_2007	SP_2180	SPT_2193	permease of the major facilitator superfamily	TRANSPORT	Membrane	ENVIRONMENTAL INFORMATION PROCESSING			Membrane transport			#FF64E1	SPV_RS10610	CDS	0.00325226	FALSE	RIF0,01	-0.627883
SPV_RS06290	1.02032	0.0140336	0.118464	0.0110951		114	0	114	0	SPV_RS06290	1.03669	0.00711251	0.0843357	0.00789877		114	0	114	0	-0.016	226	1.2	0.231	ABC transporter ATP-binding protein	SPV_1177	.	SPD_1177	SP_1342	n.p.	drug efflux ABC transporter, permease/ATP-binding protein	TRANSPORT	Membrane	ENVIRONMENTAL INFORMATION PROCESSING			Membrane transport			#FF64E1	SPV_RS06290	CDS	0.100396	FALSE	RIF0,01	0.00187662
SPV_RS00780	0.921168	0.0179117	0.133835	0.0126462		112	1	111	0	SPV_RS00780	0.976291	0.0146611	0.121083	0.0114413		112	1	111	0	-0.055	222	3.23	0.00141	glycosyltransferase family 2 protein	SPV_0139	.	SPD_0139	SP_0136	SPT_0181	glycosyl transferase, family 2	UNKNOWN	Intracellular	METABOLISM			Carbohydrate metabolism			#00FF00	SPV_RS00780	CDS	0.0152715	FALSE	RIF0,01	-0.509803
SPV_RS00775	0.934123	0.0141138	0.118801	0.0112257		112	0	112	0	SPV_RS00775	0.982589	0.0131519	0.114682	0.0107409		114	0	114	0	-0.048	224	3.12	0.00205	glycosyltransferase family 1 protein	SPV_0138	epsF	SPD_0138	SP_0133,SP_0134,SP_0135	n.p.	hypothetical protein	UNKNOWN	Intracellular	METABOLISM			Carbohydrate metabolism			#00FF00	SPV_RS00775	CDS	0.0164027	FALSE	RIF0,01	-0.417963
SPV_RS01360	0.998176	0.00818349	0.0904627	0.00854792		112	0	112	0	SPV_RS01360	1.02144	0.00593983	0.0770703	0.00731519		111	0	111	0	-0.023	221	2.07	0.0398	LPXTG-anchored pullulanase SpuA	SPV_0250	spuA	SPD_0250	SP_0268	SPT_0315	putative alkaline amylopullulanase	CARBOHYDRATE METABOLISM	Intracellular	METABOLISM			Carbohydrate metabolism			#00FF00	SPV_RS01360	CDS	0.0436934	FALSE	RIF0,01	-0.0899634
SPV_RS06225	1.01283	0.0122512	0.110685	0.0105058		111	0	111	0	SPV_RS06225	1.02912	0.00824218	0.0907865	0.00861707		111	0	111	0	-0.016	220	1.2	0.232	ABC transporter ATP-binding protein	SPV_1167	appD	SPD_1167	.	n.p.	ABC transporter ATP-binding protein	TRANSPORT	Membrane	ENVIRONMENTAL INFORMATION PROCESSING	CELLULAR PROCESSES		Membrane transport	Cellular community		#FF64E1	SPV_RS06225	CDS	0.100537	FALSE	RIF0,01	0.00187662
SPV_RS08455	0.988104	0.011611	0.107754	0.010274		110	0	110	0	SPV_RS08455	1.00877	0.00844269	0.0918841	0.00872125		111	0	111	0	-0.021	219	1.53	0.127	aspartate aminotransferase	SPV_1587	mga2	SPD_1587	SP_1800	SPT_1724	putative transcriptional activator	REGULATOR	Intracellular	GENETIC INFORMATION PROCESSING			Transcription			#990000	SPV_RS08455	CDS	0.072681	FALSE	RIF0,01	-0.0637234
SPV_RS07785	1.00794	0.00983795	0.0991864	0.00945705		110	0	110	0	SPV_RS07785	1.02135	0.00926389	0.0962491	0.00917699		110	0	110	0	-0.013	218	1.02	0.31	ABC transporter permease	SPV_1465	.	SPD_1465	SP_1652	SPT_1592	putative membrane protein	TRANSPORT	Membrane	HYPOTHETICAL/UNKNOWN			Hypothetical/Unknown			#D3D3D3	SPV_RS07785	CDS	0.116233	FALSE	RIF0,01	0.0412366
SPV_RS04185	1.02177	0.0163249	0.127769	0.0121823		110	0	110	0	SPV_RS04185	1.02973	0.010539	0.10266	0.009833		109	0	109	0	-0.008	217	0.51	0.611	DEAD/DEAH box helicase	SPV_0784	.	SPD_0784	SP_0892	SPT_1308	putative type I restriction-modification system, R subunit	VARIOUS	Intracellular	GENETIC INFORMATION PROCESSING			DNA repair and editing		hsdR	#FF5050	SPV_RS04185	CDS	0.179157	FALSE	RIF0,01	0.106837
SPV_RS00030	0.93229	0.0152369	0.123438	0.0118232	mfd	109	1	108	0	SPV_RS00030	0.983519	0.0109325	0.104559	0.0100149	mfd	109	0	109	0	-0.051	216	3.31	0.00111	transcription-repair coupling factor	SPV_0006	mfd	SPD_0006	SP_0006	SPT_0040	transcription-repair coupling factor	DNA TURNOVER	Intracellular	GENETIC INFORMATION PROCESSING			Transcription		mfd	#990000	SPV_RS00030	CDS	0.0135747	FALSE	RIF0,01	-0.457323
SPV_RS09335	1.00033	0.0155098	0.124539	0.0119286		109	0	109	0	SPV_RS09335	1.03585	0.00953508	0.0976477	0.00935295		109	0	109	0	-0.036	216	2.34	0.02	serine protease	SPV_1753	.	SPD_1753	SP_1954,SP_1955	n.p.	serine protease, subtilase family	UNKNOWN		GENETIC INFORMATION PROCESSING	CELLULAR PROCESSES		Folding, sorting, degradation	Cellular community		#9600FA	SPV_RS09335	CDS	0.0339367	FALSE	RIF0,01	-0.260523
SPV_RS02290	1.01758	0.0143625	0.119844	0.0114789		109	1	108	0	SPV_RS02290	1.03806	0.00965964	0.0982835	0.00932865		111	1	110	0	-0.02	218	1.38	0.167	DUF4838 domain-containing protein	SPV_0425	.	SPD_0425	SP_0475	SPT_0516	hypothetical protein	UNKNOWN		HYPOTHETICAL/UNKNOWN			Hypothetical/Unknown			#D3D3D3	SPV_RS02290	CDS	0.0831448	FALSE	RIF0,01	-0.0506034
SPV_RS02535	1.03752	0.0108858	0.104335	0.00999349		109	0	109	0	SPV_RS02535	1.04208	0.00688028	0.0829474	0.00790873		110	0	110	0	-0.005	217	0.36	0.721	peptide cleavage/export ABC transporter			SPD_0472			peptide cleavage/export ABC transporter						Cellular community			#0064C8	SPV_RS02535	CDS	0.201357	FALSE	RIF0,01	0.146197
SPV_RS00570	0.968635	0.0143393	0.119747	0.0115226		108	0	108	0	SPV_RS00570	1.03033	0.00794621	0.0891415	0.00857765		108	0	108	0	-0.062	214	4.29	2.65e-05	bacteriocin-associated integral membrane family protein	SPV_0107	.	SPD_0107	SP_0110	SPT_0144	hypothetical protein	UNKNOWN	Membrane	CELLULAR PROCESSES			Cellular community			#0064C8	SPV_RS00570	CDS	0.00777715	FALSE	RIF0,01	-0.601643
SPV_RS07985	1.03414	0.00796302	0.0892358	0.00862675		107	0	107	0	SPV_RS07985	1.04262	0.00660401	0.0812651	0.00785619		107	0	107	0	-0.008	212	0.73	0.468	LPXTG-anchored neuraminidase NanA	SPV_1504	nanA	SPD_1504	SP_1693	SPT_1630	neuraminidase	VARIOUS	Extracellular	METABOLISM	CELLULAR PROCESSES		Carbohydrate metabolism	Cellular community	nanA	#00FF00	SPV_RS07985	CDS	0.149463	FALSE	RIF0,01	0.106837
SPV_RS00645	0.955033	0.0147551	0.121471	0.0118543		105	0	105	0	SPV_RS00645	1.01531	0.00887318	0.0941976	0.00919274		105	0	105	0	-0.06	208	4.02	8.2e-05	hypothetical protein	SPV_0119	.	SPD_0119	.	SPT_0155	membrane protein	UNKNOWN	Membrane	HYPOTHETICAL/UNKNOWN			Hypothetical/Unknown			#D3D3D3	SPV_RS00645	CDS	0.00961539	FALSE	RIF0,01	-0.575403
SPV_RS06750	1.00437	0.0122042	0.110473	0.010781		105	1	104	0	SPV_RS06750	1.02164	0.0118463	0.108841	0.0106727		104	1	103	0	-0.017	207	1.14	0.256	ABC transporter ATP-binding protein	SPV_1264	.	SPD_1264	SP_1435	SPT_0836	ABC transporter, ATP-binding protein	TRANSPORT	Membrane	ENVIRONMENTAL INFORMATION PROCESSING			Membrane transport			#FF64E1	SPV_RS06750	CDS	0.103931	FALSE	RIF0,01	-0.0112434
SPV_RS01040	0.966834	0.011658	0.107972	0.0105875		104	0	104	0	SPV_RS01040	1.03176	0.00683886	0.0826974	0.00807044		105	0	105	0	-0.065	207	4.88	2.15e-06	anaerobic ribonucleoside-triphosphate reductase	SPV_0187	nrdD	SPD_0187	SP_0202	SPT_0250	anaerobic ribonucleoside-triphosphate reductase	NUCLEOTIDE METABOLSIM	Intracellular	METABOLISM			Nucleotide metabolism		nrdD	#009600	SPV_RS01040	CDS	0.00551471	FALSE	RIF0,01	-0.641003
SPV_RS02255	0.999669	0.00881084	0.0938661	0.00920432	pflB	104	0	104	0	SPV_RS02255	1.05819	0.00742353	0.0861599	0.00844867	pflB	104	0	104	0	-0.059	206	4.68	5.1e-06	formate C-acetyltransferase	SPV_0420	pfl	SPD_0420	SP_0459	SPT_0498	formate acetyltransferase	CARBOHYDRATE METABOLISM	Intracellular	METABOLISM			Carbohydrate metabolism			#00FF00	SPV_RS02255	CDS	0.00608032	FALSE	RIF0,01	-0.562283
SPV_RS01515	0.968287	0.0167147	0.129285	0.0126775		104	1	103	0	SPV_RS01515	1.02545	0.0129908	0.113977	0.011123		105	0	105	0	-0.057	207	3.39	0.000838	6-phospho-beta-glucosidase	SPV_0277	celA	SPD_0277	SP_0303	SPT_0354	6-phospho-beta-glucosidase	CARBOHYDRATE METABOLISM	Intracellular	METABOLISM			Carbohydrate metabolism		celA	#00FF00	SPV_RS01515	CDS	0.0127262	FALSE	RIF0,01	-0.536043
SPV_RS10205	0.985896	0.0125949	0.112227	0.0110048		104	1	103	0	SPV_RS10205	1.02927	0.0100602	0.1003	0.00983527		104	1	103	0	-0.043	206	2.94	0.00367	heavy metal translocating P-type ATPase	SPV_1927	ctpC	SPD_1927	SP_2101	SPT_2110	cation-transporting ATPase, EI-E2 family	TRANSPORT	Membrane	ENVIRONMENTAL INFORMATION PROCESSING	METABOLISM		Membrane transport	Cofactor and vitamin metabolism		#FF64E1	SPV_RS10205	CDS	0.0190894	FALSE	RIF0,01	-0.352363
SPV_RS08615	0.95228	0.0193695	0.139174	0.0136472	pfbA	104	0	104	0	SPV_RS08615	0.990709	0.0103007	0.101492	0.00990465	pfbA	105	0	105	0	-0.038	207	2.28	0.0237	multi-ligand-binding adhesin PfbA	SPV_1617	pfbA	SPD_1617	SP_1833	SPT_1752	cell wall surface anchor family protein	VARIOUS	Cell Wall	CELLULAR PROCESSES			Structural proteins			#CCCCFF	SPV_RS08615	CDS	0.0359163	FALSE	RIF0,01	-0.286763
SPV_RS00615	0.958691	0.0138673	0.11776	0.011776		100	0	100	0	SPV_RS00615	1.02083	0.0118099	0.108673	0.0108673		100	1	99	0	-0.062	198	3.88	0.000143	HlyD family efflux transporter periplasmic adaptor subunit	SPV_0115	.	SPD_0115	.	n.p.	hypothetical protein	UNKNOWN	Membrane	CELLULAR PROCESSES	ENVIRONMENTAL INFORMATION PROCESSING		Cellular community	Membrane transport		#0064C8	SPV_RS00615	CDS	0.0104638	FALSE	RIF0,01	-0.601643
SPV_RS01830	0.80956	0.0137368	0.117204	0.0117795		99	0	99	0	SPV_RS01830	0.874643	0.00782285	0.0884469	0.00893448		98	0	98	0	-0.065	195	4.4	1.76e-05	PBP1A family penicillin-binding protein	SPV_0336	pbp1a	SPD_0336	SP_0369	SPT_0412	penicillin-binding protein 1A	PEPTIDOGLYCAN	Cell Wall	METABOLISM			Cell wall metabolism			#006600	SPV_RS01830	CDS	0.00692873	FALSE	RIF0,01	-0.641003
SPV_RS10920	0.908151	0.0175142	0.132341	0.0134372		97	1	96	0	SPV_RS10920	0.970943	0.0136157	0.116686	0.0117871		98	1	97	0	-0.063	193	3.51	0.000552	sensor histidine kinase	SPV_2064	comD	SPD_2064	SP_2236	SPT_2256	putative sensor histidine kinase ComD	REGULATOR	Membrane	CELLULAR PROCESSES	ENVIRONMENTAL INFORMATION PROCESSING		Cellular community	Signal transduction	comD	#0064C8	SPV_RS10920	CDS	0.0118778	FALSE	RIF0,01	-0.614763
SPV_RS05320	1.02943	0.00741212	0.0860937	0.0087869		96	0	96	0	SPV_RS05320	1.03936	0.00849464	0.0921663	0.00940669		96	0	96	0	-0.01	190	0.77	0.442	hypothetical protein			SPD_0932, SPD_0933			hypothetical protein						Hypothetical/Unknown			#D3D3D3	SPV_RS05320	CDS	0.143382	FALSE	RIF0,01	0.0805966
SPV_RS01640	0.984582	0.0100895	0.100447	0.0103056		95	0	95	0	SPV_RS01640	1.01725	0.0077655	0.0881221	0.00904113		95	0	95	0	-0.033	188	2.38	0.0182	alginate lyase family protein	SPV_2141	.	SPD_0300	SP_0327,SP_0329	SPT_0376	hypothetical protein	UNKNOWN	Intracellular	METABOLISM			Carbohydrate metabolism			#00FF00	SPV_RS01640	CDS	0.0325226	FALSE	RIF0,01	-0.221163
SPV_RS09750	1.00055	0.010242	0.101203	0.0105511		92	0	92	0	SPV_RS09750	1.04756	0.00867416	0.0931352	0.00971001		92	0	92	0	-0.047	182	3.28	0.00125	PTS sugar transporter subunit IIC	SPV_1831	bguD	SPD_1831	SP_2022	SPT_2018	PTS system, IIC component	TRANSPORT	Membrane	ENVIRONMENTAL INFORMATION PROCESSING			Membrane transport		celB	#FF64E1	SPV_RS09750	CDS	0.0145645	FALSE	RIF0,01	-0.404843
SPV_RS05250	1.01854	0.00949863	0.0974609	0.010161		92	0	92	0	SPV_RS05250	1.03725	0.00480253	0.0693003	0.00722505		92	0	92	0	-0.019	182	1.5	0.135	hypothetical protein	SPV_0946	.	SPD_0946	.	n.p.	hypothetical protein	UNKNOWN		HYPOTHETICAL/UNKNOWN			Hypothetical/Unknown			#D3D3D3	SPV_RS05250	CDS	0.0759333	FALSE	RIF0,01	-0.0374834
SPV_RS00940	0.959971	0.0121423	0.110192	0.0115513	ribD	91	0	91	0	SPV_RS00940	1.00962	0.00990794	0.0995386	0.0103217	ribD	93	0	93	0	-0.05	182	3.2	0.0016	bifunctional diaminohydroxyphosphoribosylaminopyrimidine deaminase/5-amino-6-(5-phosphoribosylamino)uracil reductase RibD	SPV_0169	ribD	SPD_0169	SP_0178	SPT_0215	riboflavin biosynthesis protein RibD	VARIOUS METABOLISM AND BIOSYNTHESIS	Intracellular	METABOLISM			Cofactor and vitamin metabolism		ribD	#00FFCC	SPV_RS00940	CDS	0.0158371	FALSE	RIF0,01	-0.444203
SPV_RS10090	1.00738	0.0133497	0.115541	0.012112	mutS	91	0	91	0	SPV_RS10090	1.01309	0.0088662	0.0941605	0.00981691	mutS	92	0	92	0	-0.006	181	0.37	0.715	DNA mismatch repair protein MutS	SPV_1903	hexA	SPD_1903	SP_2076	SPT_2087	mutS DNA mismatch repair protein MutS	DNA TURNOVER	Intracellular	GENETIC INFORMATION PROCESSING			DNA repair and editing		mutS	#FF5050	SPV_RS10090	CDS	0.200085	FALSE	RIF0,01	0.133077
SPV_RS05240	1.03583	0.00953523	0.0976485	0.0102363		91	0	91	0	SPV_RS05240	1.03475	0.00654616	0.0809083	0.00852849		90	0	90	0	0.001	179	0.08	0.935	ATP-grasp domain-containing protein	SPV_0948	nikS	SPD_0948	.	n.p.	hypothetical protein	VARIOUS METABOLISM AND BIOSYNTHESIS		HYPOTHETICAL/UNKNOWN			Hypothetical/Unknown			#D3D3D3	SPV_RS05240	CDS	0.239536	FALSE	RIF0,01	0.224917
SPV_RS01275	0.978418	0.00963297	0.0981477	0.0103457		90	0	90	0	SPV_RS01275	1.02228	0.00632133	0.0795068	0.00838075		90	0	90	0	-0.044	178	3.29	0.00119	PTS sugar transporter subunit IIC	SPV_0234	.	SPD_0234	SP_0250	SPT_0298	PTS system, IIC component	TRANSPORT	Membrane	ENVIRONMENTAL INFORMATION PROCESSING	METABOLISM		Membrane transport	Carbohydrate metabolism	CelB	#FF64E1	SPV_RS01275	CDS	0.0137161	FALSE	RIF0,01	-0.365483
SPV_RS00875	0.931673	0.0219622	0.148196	0.0157088		89	3	86	0	SPV_RS00875	0.987879	0.0153357	0.123838	0.0131268		89	1	88	0	-0.056	176	2.75	0.00667	sensor histidine kinase	SPV_0157	.	SPD_0157	SP_0155	SPT_0202	putative sensor histidine kinase	REGULATOR	Membrane	ENVIRONMENTAL INFORMATION PROCESSING			Signal transduction			#CC0066	SPV_RS00875	CDS	0.0234729	FALSE	RIF0,01	-0.522923
SPV_RS00330	0.946212	0.0150267	0.122583	0.0129938		89	1	88	0	SPV_RS00330	0.992489	0.0152441	0.123467	0.0130146		90	3	87	0	-0.046	177	2.52	0.0127	beta-galactosidase	SPV_0065	bgaC	SPD_0065	SP_0060	SPT_0097	glycosyl hydrolase, family 35	CARBOHYDRATE METABOLISM	Intracellular	METABOLISM			Carbohydrate metabolism		GanA	#00FF00	SPV_RS00330	CDS	0.0285633	FALSE	RIF0,01	-0.391723
SPV_RS07215	1.01832	0.0144667	0.120278	0.0127494		89	0	89	0	SPV_RS07215	1.02302	0.00989881	0.0994928	0.0104875		90	0	90	0	-0.005	177	0.28	0.776	peptide ABC transporter substrate-binding protein	SPV_1357	aliB	SPD_1357	SP_1527	SPT_1813	oligopeptide ABC transporter, oligopeptide-binding protein AliB	TRANSPORT	Membrane	ENVIRONMENTAL INFORMATION PROCESSING			Membrane transport		AliB	#FF64E1	SPV_RS07215	CDS	0.211114	FALSE	RIF0,01	0.146197
SPV_RS01035	0.733229	0.0171222	0.130852	0.0139489		88	1	87	0	SPV_RS01035	1.0401	0.00920425	0.0959388	0.0102271		88	1	87	0	-0.307	174	17.74	7.08e-41	hypothetical protein	SPV_0186	.	SPD_0186	SP_0200,SP_0201	SPT_0248	competence-induced protein Ccs4	UNKNOWN	Intracellular	CELLULAR PROCESSES			Cellular community			#0064C8	SPV_RS01035	CDS	0	TRUE	RIF0,01	-3.81604
SPV_RS10195	0.888491	0.0111166	0.105436	0.0112395		88	0	88	0	SPV_RS10195	0.960346	0.00641262	0.0800788	0.00853643		88	0	88	0	-0.072	174	5.09	9.18e-07	penicillin-binding protein	SPV_1925	pbp1b	SPD_1925	SP_2099	SPT_2108	penicillin-binding protein 1B	PEPTIDOGLYCAN	Cell Wall	METABOLISM			Cell wall metabolism		pbp1B	#006600	SPV_RS10195	CDS	0.00466629	FALSE	RIF0,01	-0.732843
SPV_RS00255	0.921955	0.00992334	0.0996159	0.0106191		88	0	88	0	SPV_RS00255	0.970282	0.00703504	0.0838751	0.00889075		89	0	89	0	-0.048	175	3.49	0.000613	phosphoribosylformylglycinamidine synthase	SPV_0052	purL	SPD_0052	SP_0045	SPT_0084	putative phosphoribosylformylglycinamidine synthase	NUCLEOTIDE METABOLSIM	Intracellular	METABOLISM			Nucleotide metabolism			#009600	SPV_RS00255	CDS	0.0120192	FALSE	RIF0,01	-0.417963
SPV_RS09690	0.828624	0.014459	0.120245	0.0128917		87	0	87	0	SPV_RS09690	0.952925	0.016596	0.128826	0.0137329		88	0	88	0	-0.124	173	6.6	4.86e-10	penicillin-binding protein	SPV_1821	pbp2a	SPD_1821	SP_2010	SPT_2006	penicillin-binding protein 2A	PEPTIDOGLYCAN	Membrane	METABOLISM			Cell wall metabolism		pbp2A	#006600	SPV_RS09690	CDS	0.00226244	TRUE	RIF0,01	-1.41508
SPV_RS05375	1.02961	0.0138975	0.117888	0.0126389		87	0	87	0	SPV_RS05375	1.01872	0.0108502	0.104164	0.011104		88	0	88	0	0.011	173	0.65	0.518	recombinase family protein	SPV_0921	ccrB	SPD_0921	SP_1040	n.p.	site-specific recombinase, resolvase family	DNA TURNOVER	Intracellular	GENETIC INFORMATION PROCESSING			DNA repair and editing			#FF5050	SPV_RS05375	CDS	0.158371	FALSE	RIF0,01	0.356117
SPV_RS05245	1.04216	0.0128493	0.113355	0.0121529		87	0	87	0	SPV_RS05245	1.05185	0.00686233	0.0828392	0.0088813		87	0	87	0	-0.01	172	0.64	0.521	hypothetical protein	SPV_0947	.	SPD_0947	.	n.p.	hypothetical protein	UNKNOWN		HYPOTHETICAL/UNKNOWN			Hypothetical/Unknown			#D3D3D3	SPV_RS05245	CDS	0.159361	FALSE	RIF0,01	0.0805966
SPV_RS10555	0.901396	0.00938721	0.0968876	0.0104477		86	0	86	0	SPV_RS10555	0.975407	0.00587889	0.0766739	0.00826796		86	0	86	0	-0.074	170	5.56	1.05e-07	rhamnulokinase	SPV_1995	fucK	SPD_1995	SP_2167	SPT_2180	putative L-fuculose kinase fucK	CARBOHYDRATE METABOLISM	Intracellular	METABOLISM			Carbohydrate metabolism		fucK	#00FF00	SPV_RS10555	CDS	0.00353507	FALSE	RIF0,01	-0.759083
SPV_RS01955	0.944492	0.0110879	0.105299	0.0114213		85	0	85	0	SPV_RS01955	1.00074	0.00818735	0.090484	0.00975714		86	0	86	0	-0.056	169	3.74	0.000248	transcription antiterminator	SPV_0361	mtlR	SPD_0361	SP_0395	n.p.	putative transcriptional regulator	REGULATOR	Intracellular	GENETIC INFORMATION PROCESSING			Transcription			#990000	SPV_RS01955	CDS	0.0107466	FALSE	RIF0,01	-0.522923
SPV_RS08920	1.02347	0.00765665	0.0875023	0.00949095	gtfA	85	0	85	0	SPV_RS08920	1.0433	0.00753265	0.0867908	0.00958444	gtfA	82	0	82	0	-0.02	165	1.47	0.144	sucrose phosphorylase	SPV_1673	gtfA	SPD_1673	SP_1894	SPT_1815	sucrose phosphorylase	CARBOHYDRATE METABOLISM	Intracellular	METABOLISM			Carbohydrate metabolism		gtfA	#00FF00	SPV_RS08920	CDS	0.0781957	FALSE	RIF0,01	-0.0506034
SPV_RS06220	1.0392	0.00927427	0.096303	0.0104455		85	0	85	0	SPV_RS06220	1.03999	0.00782038	0.0884329	0.00964882		84	0	84	0	-0.001	167	0.06	0.956	hypothetical protein	SPV_1166	.	SPD_1166	.	n.p.	hypothetical protein	UNKNOWN		HYPOTHETICAL/UNKNOWN			Hypothetical/Unknown			#D3D3D3	SPV_RS06220	CDS	0.243071	FALSE	RIF0,01	0.198677
SPV_RS08595	0.970608	0.00639717	0.0799823	0.00872678	galT	84	0	84	0	SPV_RS08595	1.01417	0.0078187	0.0884234	0.00964779	galT	84	0	84	0	-0.044	166	3.35	0.00101	UDP-glucose--hexose-1-phosphate uridylyltransferase	SPV_1613	galT-1	SPD_1613	SP_1829	SPT_1749	galactose-1-phosphate uridylyltransferase	CARBOHYDRATE METABOLISM	Intracellular	METABOLISM			Carbohydrate metabolism		galT1	#00FF00	SPV_RS08595	CDS	0.0134333	FALSE	RIF0,01	-0.365483
SPV_RS02435	1.0255	0.0147283	0.12136	0.0132415		84	0	84	0	SPV_RS02435	1.04815	0.00985137	0.0992541	0.0107028		86	0	86	0	-0.023	168	1.33	0.185	restriction endonuclease subunit S	SPV_2170	hsdS-F	.	.		restriction endonuclease subunit S						Folding, sorting, degradation			#9600FA	SPV_RS02435	CDS	0.0880939	FALSE	RIF0,01	-0.0899634
SPV_RS09765	0.996247	0.011913	0.109147	0.0119089		84	0	84	0	SPV_RS09765	1.01195	0.00765299	0.0874814	0.00948869		85	0	85	0	-0.016	167	1.03	0.304	bifunctional acetaldehyde-CoA/alcohol dehydrogenase	SPV_1834	adhE	SPD_1834	SP_2026	SPT_2021	alcohol dehydrogenase, iron-containing	CARBOHYDRATE METABOLISM	Intracellular	METABOLISM			Energy metabolism			#CCFF33	SPV_RS09765	CDS	0.11496	FALSE	RIF0,01	0.00187662
SPV_RS02445	1.00486	0.0176354	0.132799	0.0144895		84	0	84	0	SPV_RS02445	1.02272	0.0108641	0.104231	0.0113054		85	0	85	0	-0.018	167	0.97	0.333	DEAD/DEAH box helicase	SPV_0455	hsdR	SPD_0455	SP_0510	SPT_0545	type I restriction-modification system, R subunit	VARIOUS	Intracellular	GENETIC INFORMATION PROCESSING			DNA repair and editing		hsdR	#FF5050	SPV_RS02445	CDS	0.120899	FALSE	RIF0,01	-0.0243634
SPV_RS10510	0.981078	0.00926124	0.0962353	0.0105632		83	0	83	0	SPV_RS10510	1.0383	0.00884002	0.0940214	0.0102586		84	1	83	0	-0.057	165	3.89	0.000147	L-fucose isomerase	SPV_1986	fucI	SPD_1986	SP_2158	SPT_2171	L-fucose isomerase	CARBOHYDRATE METABOLISM	Intracellular	METABOLISM			Carbohydrate metabolism		fucI	#00FF00	SPV_RS10510	CDS	0.0106052	FALSE	RIF0,01	-0.536043
SPV_RS08590	0.975473	0.0116341	0.107862	0.0118394	galE	83	0	83	0	SPV_RS08590	0.994476	0.00991189	0.0995585	0.010928	galE	83	0	83	0	-0.019	164	1.18	0.24	UDP-glucose 4-epimerase GalE	SPV_1612	galE-2	SPD_1612	SP_1828	SPT_1748	UDP-glucose 4-epimerase	CARBOHYDRATE METABOLISM	Intracellular	METABOLISM			Carbohydrate metabolism		galE2	#00FF00	SPV_RS08590	CDS	0.102093	FALSE	RIF0,01	-0.0374834
SPV_RS01240	0.989715	0.017554	0.132491	0.0146312		82	0	82	0	SPV_RS01240	1.03685	0.00882959	0.0939659	0.0103768		82	0	82	0	-0.047	162	2.63	0.00942	extracellular solute-binding protein			SPD_0226, SPD_0227			extracellular solute-binding protein						Cellular community			#0064C8	SPV_RS01240	CDS	0.0257353	FALSE	RIF0,01	-0.404843
SPV_RS05230	1.0365	0.00894894	0.0945989	0.0104467		82	0	82	0	SPV_RS05230	1.03153	0.00745988	0.0863706	0.00953804		82	0	82	0	0.005	162	0.35	0.726	MFS transporter	SPV_0950	mefE	SPD_0950	.	n.p.	putative macrolide efflux protein	TRANSPORT	Membrane	ENVIRONMENTAL INFORMATION PROCESSING	CELLULAR PROCESSES		Membrane transport	Antibiotic response/sensing		#FF64E1	SPV_RS05230	CDS	0.202347	FALSE	RIF0,01	0.277397
SPV_RS00800	0.982331	0.00997208	0.0998603	0.0111647		80	0	80	0	SPV_RS00800	1.03189	0.0082986	0.0910967	0.0101849		80	0	80	0	-0.05	158	3.28	0.00128	PIG-L family deacetylase	SPV_0142	.	SPD_0142	SP_0139	SPT_0185	conserved domain protein	UNKNOWN		HYPOTHETICAL/UNKNOWN			Hypothetical/Unknown			#D3D3D3	SPV_RS00800	CDS	0.0148473	FALSE	RIF0,01	-0.444203
SPV_RS09795	0.950291	0.0126683	0.112553	0.0126632		79	0	79	0	SPV_RS09795	1.00771	0.00942526	0.0970838	0.0109228		79	0	79	0	-0.057	156	3.43	0.000764	transcription antiterminator	SPV_1841	ulaR	SPD_1841	SP_2032	SPT_2027	transcriptional regulator, BglG family	REGULATOR	Intracellular	GENETIC INFORMATION PROCESSING			Transcription			#990000	SPV_RS09795	CDS	0.0125848	FALSE	RIF0,01	-0.536043
SPV_RS03215	1.0081	0.0105058	0.102498	0.0115319		79	0	79	0	SPV_RS03215	1.03325	0.00724819	0.0851363	0.00951853		80	0	80	0	-0.025	157	1.68	0.0946	bacteriocin-associated integral membrane family protein	SPV_0596	.	SPD_0596	SP_0686	SPT_0708	conserved hypothetical protein	TRANSPORT		HYPOTHETICAL/UNKNOWN			Hypothetical/Unknown			#D3D3D3	SPV_RS03215	CDS	0.0634898	FALSE	RIF0,01	-0.116203
SPV_RS06735	0.996648	0.00950956	0.097517	0.0109715		79	0	79	0	SPV_RS06735	1.01716	0.011227	0.105957	0.0119211		79	0	79	0	-0.021	156	1.27	0.207	site-specific DNA-methyltransferase	SPV_1260	.	SPD_1260	SP_1431	SPT_0843	putative type II DNA modification methyltransferase	VARIOUS	Intracellular	GENETIC INFORMATION PROCESSING			DNA repair and editing			#FF5050	SPV_RS06735	CDS	0.0931844	FALSE	RIF0,01	-0.0637234
SPV_RS01815	0.995215	0.0123789	0.11126	0.0125978		78	1	77	0	SPV_RS01815	1.02927	0.0126478	0.112463	0.0127339		78	1	77	0	-0.034	154	1.9	0.0592	peptide ABC transporter substrate-binding protein	SPV_0334	aliA	SPD_0334	SP_0366	SPT_0410	oligopeptide ABC transporter, oligopeptide-binding protein AliA	TRANSPORT	Membrane	ENVIRONMENTAL INFORMATION PROCESSING			Membrane transport		AliA	#FF64E1	SPV_RS01815	CDS	0.053026	FALSE	RIF0,01	-0.234283
SPV_RS09955	1.01052	0.0171821	0.131081	0.014842		78	0	78	0	SPV_RS09955	0.982209	0.0109264	0.104529	0.0118356		78	0	78	0	0.028	154	1.49	0.138	MATE family efflux transporter	SPV_1876	.	SPD_1876	SP_2065	SPT_2060	MATE efflux family protein	TRANSPORT	Membrane	ENVIRONMENTAL INFORMATION PROCESSING	CELLULAR PROCESSES		Membrane transport	Antibiotic response/sensing		#FF64E1	SPV_RS09955	CDS	0.0764989	FALSE	RIF0,01	0.579156
SPV_RS10440	1.00126	0.0156671	0.125168	0.0141725		78	1	77	0	SPV_RS10440	1.0289	0.0144943	0.120392	0.0136317		78	1	77	0	-0.028	154	1.41	0.162	alpha-1,2-mannosidase	SPV_1973	.	SPD_1973	SP_2145	SPT_2158	antigen, cell wall surface anchor family	VARIOUS	Cell Wall	METABOLISM			Cell wall metabolism			#006600	SPV_RS10440	CDS	0.0818722	FALSE	RIF0,01	-0.155563
SPV_RS07795	1.02964	0.00744973	0.0863118	0.00977289		78	0	78	0	SPV_RS07795	1.03427	0.00657441	0.0810827	0.00918081		78	0	78	0	-0.005	154	0.35	0.73	glycoside hydrolase family 95 protein	SPV_1467	.	SPD_1467	SP_1654	SPT_1594	conserved hypothetical protein	UNKNOWN		HYPOTHETICAL/UNKNOWN			Hypothetical/Unknown			#D3D3D3	SPV_RS07795	CDS	0.203054	FALSE	RIF0,01	0.146197
SPV_RS01025	0.951595	0.00918926	0.0958607	0.0109243	cls	77	0	77	0	SPV_RS01025	1.03872	0.0118655	0.108929	0.0124136	cls	77	0	77	0	-0.087	152	5.27	4.62e-07	cardiolipin synthase	SPV_0185	cls	SPD_0185	SP_0199	SPT_0247	cardiolipin synthetase	LIPOPROTEIN	Membrane	METABOLISM			Lipid metabolism			#669900	SPV_RS01025	CDS	0.00424208	FALSE	RIF0,01	-0.929643
SPV_RS10245	0.957724	0.013412	0.11581	0.0131978		77	0	77	0	SPV_RS10245	0.984158	0.0118881	0.109033	0.0125069		76	0	76	0	-0.026	151	1.45	0.148	extracellular solute-binding protein	SPV_1934	malX	SPD_1934	SP_2108	SPT_2116	maltose/maltodextrin ABC transporter, maltose/maltodextrin-binding protein	TRANSPORT	Membrane	ENVIRONMENTAL INFORMATION PROCESSING	METABOLISM		Membrane transport	Carbohydrate metabolism	malX	#FF64E1	SPV_RS10245	CDS	0.0794683	FALSE	RIF0,01	-0.129323
SPV_RS05765	1.04747	0.0101247	0.100621	0.0114669		77	0	77	0	SPV_RS05765	1.03442	0.00672121	0.081983	0.00934283		77	0	77	0	0.013	152	0.88	0.379	type II restriction endonuclease	SPV_1079	.	SPD_1079	SP_1221	n.p.	putative type II restriction endonuclease	VARIOUS	Intracellular	GENETIC INFORMATION PROCESSING			DNA repair and editing			#FF5050	SPV_RS05765	CDS	0.129242	FALSE	RIF0,01	0.382357
SPV_RS10700	0.846975	0.0168749	0.129904	0.014901		76	0	76	0	SPV_RS10700	0.968336	0.00995452	0.0997723	0.0114447		76	0	76	0	-0.121	150	6.46	1.38e-09	ATP-dependent Clp protease ATP-binding subunit	SPV_2022	clpC	SPD_2022	SP_2194	SPT_2213	ATP-dependent Clp protease, ATP-binding subunit	PROTEIN TURNOVER	Intracellular	GENETIC INFORMATION PROCESSING			Folding, sorting, degradation		clpA	#9600FA	SPV_RS10700	CDS	0.00240385	TRUE	RIF0,01	-1.37572
SPV_RS10680	0.899476	0.0113764	0.10666	0.0122348		76	0	76	0	SPV_RS10680	0.982933	0.00818346	0.0904625	0.0103092		77	0	77	0	-0.083	151	5.22	5.92e-07	HAMP domain-containing histidine kinase	SPV_2019	.	SPD_2019	SP_2192	SPT_2210	sensor histidine kinase	REGULATOR	Membrane	ENVIRONMENTAL INFORMATION PROCESSING			Signal transduction			#CC0066	SPV_RS10680	CDS	0.00438348	FALSE	RIF0,01	-0.877163
SPV_RS10135	0.955114	0.0102382	0.101184	0.0116066	pstA	76	1	75	0	SPV_RS10135	1.01763	0.00716636	0.0846543	0.00977504	pstA	75	0	75	0	-0.063	149	4.12	6.27e-05	phosphate ABC transporter permease PstA	SPV_1912	pstA1	SPD_1912	SP_2086	SPT_2096	phosphate ABC transporter, permease protein	TRANSPORT	Membrane	ENVIRONMENTAL INFORMATION PROCESSING			Membrane transport		pstA	#FF64E1	SPV_RS10135	CDS	0.00890837	FALSE	RIF0,01	-0.614763
SPV_RS10075	0.987059	0.00770136	0.0877574	0.0100665		76	0	76	0	SPV_RS10075	1.03014	0.00677388	0.0823036	0.00944087		76	0	76	0	-0.043	150	3.12	0.00216	multidrug efflux ABC transporter subunit PatB	SPV_1900	patB	SPD_1900	SP_2073	SPT_2084	ABC transporter, permease/ATP-binding protein	TRANSPORT	Membrane	ENVIRONMENTAL INFORMATION PROCESSING			Membrane transport			#FF64E1	SPV_RS10075	CDS	0.0168269	FALSE	RIF0,01	-0.352363
SPV_RS00975	0.943926	0.0157817	0.125625	0.0145059		75	0	75	0	SPV_RS00975	1.0107	0.012553	0.11204	0.0128519		76	0	76	0	-0.067	149	3.45	0.000741	excinuclease ABC subunit UvrA	SPV_0176	uvrA	SPD_0176	SP_0186	SPT_0238	excinuclease ABC, subunit A	DNA TURNOVER	Intracellular	GENETIC INFORMATION PROCESSING			DNA repair and editing		uvrA	#FF5050	SPV_RS00975	CDS	0.0124434	FALSE	RIF0,01	-0.667243
SPV_RS06240	1.0086	0.0137845	0.117407	0.013557		75	1	74	0	SPV_RS06240	1.04965	0.0117804	0.108538	0.0125328		75	1	74	0	-0.041	148	2.22	0.0277	ABC transporter substrate-binding protein	SPV_1170	appA	SPD_1170	.	n.p.	oligopeptide ABC transporter oligopeptide-binding protein	TRANSPORT	Membrane	ENVIRONMENTAL INFORMATION PROCESSING	CELLULAR PROCESSES		Membrane transport	Cellular community		#FF64E1	SPV_RS06240	CDS	0.0384615	FALSE	RIF0,01	-0.326123
SPV_RS02285	1.00151	0.0145157	0.120481	0.0139119		75	1	74	0	SPV_RS02285	1.02622	0.0121289	0.110131	0.0126329		76	1	75	0	-0.025	149	1.31	0.191	PTS sugar transporter subunit IIC	SPV_0424	.	SPD_0424	SP_0474	SPT_0515	PTS system, cellobiose-specific IIC component	TRANSPORT	Membrane	ENVIRONMENTAL INFORMATION PROCESSING	METABOLISM		Membrane transport	Carbohydrate metabolism		#FF64E1	SPV_RS02285	CDS	0.0889423	FALSE	RIF0,01	-0.116203
SPV_RS08450	0.957875	0.0112693	0.106157	0.0123405		74	0	74	0	SPV_RS08450	1.01048	0.00728957	0.085379	0.010062		72	0	72	0	-0.053	144	3.3	0.0012	LacI family transcriptional regulator	SPV_1586	.	SPD_1586	SP_1799	SPT_1723	sugar-binding transcriptional regulator, LacI family	REGULATOR	Intracellular	GENETIC INFORMATION PROCESSING			Transcription			#990000	SPV_RS08450	CDS	0.0139989	FALSE	RIF0,01	-0.483563
SPV_RS10340	0.950747	0.0148955	0.122047	0.0141877		74	0	74	0	SPV_RS10340	0.998493	0.0124887	0.111753	0.0129041		75	0	75	0	-0.048	147	2.49	0.0139	MutR family transcriptional regulator	SPV_1952	rgg	SPD_1952	SP_2123	SPT_2134	positive transcriptional regulator of glucosyltransferase and Spp phenotype	REGULATOR	Intracellular	GENETIC INFORMATION PROCESSING			Transcription			#990000	SPV_RS10340	CDS	0.0299774	FALSE	RIF0,01	-0.417963
SPV_RS02305	1.01858	0.0120574	0.109806	0.0127647		74	0	74	0	SPV_RS02305	1.04937	0.012776	0.113031	0.0130517		75	1	74	0	-0.031	147	1.69	0.0938	PTS lactose transporter subunit IIBC	SPV_0428	lacE-1	SPD_0428	SP_0478	SPT_0519	PTS system, lactose-specific IIBC components	TRANSPORT	Membrane	ENVIRONMENTAL INFORMATION PROCESSING	METABOLISM		Membrane transport	Carbohydrate metabolism		#FF64E1	SPV_RS02305	CDS	0.0630656	FALSE	RIF0,01	-0.194923
SPV_RS09500	0.977403	0.0112236	0.105941	0.0123154		74	1	73	0	SPV_RS09500	1.00425	0.0102937	0.101458	0.0117942		74	1	73	0	-0.027	146	1.57	0.118	bacteriocin-associated integral membrane family protein	SPV_1785	.	SPD_1785	SP_1988	SPT_1968	putative immunity protein	TRANSPORT	Membrane	HYPOTHETICAL/UNKNOWN			Hypothetical/Unknown			#D3D3D3	SPV_RS09500	CDS	0.07056	FALSE	RIF0,01	-0.142443
SPV_RS02300	1.01448	0.00569982	0.0754971	0.00877636	lacG	74	0	74	0	SPV_RS02300	1.03413	0.00911227	0.0954582	0.0110968	lacG	74	0	74	0	-0.02	146	1.39	0.167	6-phospho-beta-galactosidase	SPV_0427	lacG-1	SPD_0427	SP_0477	SPT_0518	6-phospho-beta-galactosidase	CARBOHYDRATE METABOLISM	Intracellular	METABOLISM			Carbohydrate metabolism			#00FF00	SPV_RS02300	CDS	0.0837104	FALSE	RIF0,01	-0.0506034
SPV_RS07975	1.0174	0.0129016	0.113585	0.013204		74	1	73	0	SPV_RS07975	1.02853	0.00979728	0.0989812	0.0115063		74	1	73	0	-0.011	146	0.64	0.526	sugar ABC transporter substrate-binding protein	SPV_1502	.	SPD_1502	SP_1690	SPT_1628	ABC transporter, substrate-binding protein	TRANSPORT	Membrane	ENVIRONMENTAL INFORMATION PROCESSING	METABOLISM		Membrane transport	Carbohydrate metabolism		#FF64E1	SPV_RS07975	CDS	0.160916	FALSE	RIF0,01	0.0674766
SPV_RS10475	0.972103	0.0177292	0.133151	0.0155842		73	0	73	0	SPV_RS10475	1.02902	0.00854969	0.0924645	0.0108222		73	0	73	0	-0.057	144	3	0.00318	Sapep family Mn(2+)-dependent dipeptidase	SPV_1979	.	SPD_1979	SP_2153	SPT_2164	peptidase, M20/M25/M40 family	UNKNOWN		HYPOTHETICAL/UNKNOWN			Hypothetical/Unknown			#D3D3D3	SPV_RS10475	CDS	0.0176753	FALSE	RIF0,01	-0.536043
SPV_RS03290	1.02472	0.0154538	0.124313	0.0145498		73	0	73	0	SPV_RS03290	1.04679	0.00845394	0.0919453	0.0107614		73	0	73	0	-0.022	144	1.22	0.225	hypothetical protein	SPV_0612	.	SPD_0612	SP_0705	SPT_0717	hypothetical protein	UNKNOWN		HYPOTHETICAL/UNKNOWN			Hypothetical/Unknown			#D3D3D3	SPV_RS03290	CDS	0.0981335	FALSE	RIF0,01	-0.0768434
SPV_RS07455	0.975817	0.0118773	0.108983	0.0128438		72	0	72	0	SPV_RS07455	1.03639	0.0051663	0.071877	0.00847078		72	0	72	0	-0.061	142	3.94	0.000129	choline binding-anchored murein hydrolase LytC	SPV_1403	lytC	SPD_1403	SP_1573	SPT_1513	lysozyme	PEPTIDOGLYCAN	Cell Wall	METABOLISM			Cell wall metabolism		LytC	#006600	SPV_RS07455	CDS	0.0103224	FALSE	RIF0,01	-0.588523
SPV_RS09745	0.99093	0.0117193	0.108256	0.0127581		72	0	72	0	SPV_RS09745	1.02565	0.00886794	0.0941698	0.011098		72	0	72	0	-0.035	142	2.05	0.0419	glycoside hydrolase family 1 protein	SPV_1830	bguA	SPD_1830	SP_2021	SPT_2017	glycosyl hydrolase, family 1	CARBOHYDRATE METABOLISM	Intracellular	METABOLISM			Carbohydrate metabolism		bglB	#00FF00	SPV_RS09745	CDS	0.0453903	FALSE	RIF0,01	-0.247403
SPV_RS10940	0.889716	0.0217491	0.147476	0.0173802		72	2	70	0	SPV_RS10940	0.940752	0.0230633	0.151866	0.0177746		73	2	71	0	-0.051	143	2.05	0.0419	serine protease	SPV_2068	htrA	SPD_2068	SP_2239	SPT_2260	serine protease	PROTEIN TURNOVER	Intracellular	GENETIC INFORMATION PROCESSING			Folding, sorting, degradation		htrA	#9600FA	SPV_RS10940	CDS	0.0455317	FALSE	RIF0,01	-0.457323
SPV_RS10405	0.959413	0.0101971	0.100981	0.0119842		71	0	71	0	SPV_RS10405	1.03224	0.00503357	0.0709476	0.00841993		71	0	71	0	-0.073	140	4.97	1.91e-06	choline-binding protein PcpA	SPV_1965	cbpN	SPD_1965	SP_2136	n.p.	choline binding protein I	VARIOUS	Cell Wall	HYPOTHETICAL/UNKNOWN			Hypothetical/Unknown			#D3D3D3	SPV_RS10405	CDS	0.0053733	FALSE	RIF0,01	-0.745963
SPV_RS04965	1.07067	0.0114561	0.107033	0.0127025	pulA	71	0	71	0	SPV_RS04965	1.03506	0.0093613	0.0967538	0.0115643	pulA	70	0	70	0	0.036	139	2.07	0.04	type I pullulanase	SPV_1002	pulA	SPD_1002	SP_1118	SPT_1164	putative pullulanase	CARBOHYDRATE METABOLISM		METABOLISM			Cell wall metabolism			#006600	SPV_RS04965	CDS	0.0441176	FALSE	RIF0,01	0.684116
SPV_RS01545	1.00581	0.0149674	0.122341	0.0145193		71	1	70	0	SPV_RS01545	1.03576	0.0129764	0.113914	0.0135191		71	1	70	0	-0.03	140	1.51	0.133	PTS cellobiose transporter subunit IIC	SPV_0283	celD	SPD_0283	SP_0310	SPT_0360	PTS system, IIC component	TRANSPORT	Membrane	ENVIRONMENTAL INFORMATION PROCESSING	METABOLISM		Membrane transport	Carbohydrate metabolism	celD	#FF64E1	SPV_RS01545	CDS	0.075509	FALSE	RIF0,01	-0.181803
SPV_RS05565	1.04744	0.0112928	0.106267	0.0126116	phtA	71	0	71	0	SPV_RS05565	1.02419	0.00900313	0.0948848	0.0112608	phtA	71	0	71	0	0.023	140	1.38	0.171	pneumococcal histidine triad protein PhtA	SPV_1038	phtA	SPD_1038	SP_1175	SPT_1049	conserved domain protein	UNKNOWN		HYPOTHETICAL/UNKNOWN			Hypothetical/Unknown			#D3D3D3	SPV_RS05565	CDS	0.0854072	FALSE	RIF0,01	0.513556
SPV_RS00650	0.962686	0.0120524	0.109783	0.0131216		70	0	70	0	SPV_RS00650	1.02882	0.0147211	0.121331	0.0143993		71	1	70	0	-0.066	139	3.39	0.000895	hypothetical protein	SPV_0120	.	SPD_0120	.	n.p.	hypothetical protein	UNKNOWN		HYPOTHETICAL/UNKNOWN			Hypothetical/Unknown			#D3D3D3	SPV_RS00650	CDS	0.0128676	FALSE	RIF0,01	-0.654123
SPV_RS08360	0.999575	0.00987294	0.0993627	0.0118761	pepF	70	0	70	0	SPV_RS08360	1.02522	0.00842513	0.0917885	0.01105	pepF	69	0	69	0	-0.026	137	1.58	0.116	oligoendopeptidase F	SPV_1571	pepF2	SPD_1571	SP_1780	SPT_1703	oligoendopeptidase F	UNKNOWN	Intracellular	GENETIC INFORMATION PROCESSING			Folding, sorting, degradation			#9600FA	SPV_RS08360	CDS	0.0698529	FALSE	RIF0,01	-0.129323
SPV_RS05280	1.01781	0.0138418	0.117651	0.014062		70	0	70	0	SPV_RS05280	1.03126	0.00783165	0.0884966	0.0106537		69	0	69	0	-0.013	137	0.76	0.447	nucleotide sugar dehydrogenase	SPV_0940	rffD	SPD_0940	.	n.p.	UDP-N-acetyl-D-mannosaminuronic acid dehydrogenase	CARBOHYDRATE METABOLISM	Intracellular	METABOLISM			Cell wall metabolism			#006600	SPV_RS05280	CDS	0.144796	FALSE	RIF0,01	0.0412366
SPV_RS00930	0.952565	0.0184026	0.135656	0.0163311		69	1	68	0	SPV_RS00930	1.00134	0.0126408	0.112432	0.0135352		69	1	68	0	-0.049	136	2.3	0.023	bifunctional 3,4-dihydroxy-2-butanone-4-phosphate synthase/GTP cyclohydrolase II	SPV_0167	ribB	SPD_0167	SP_0176	SPT_0213	3,4-dihydroxy-2-butanone 4-phosphate synthase/GTP cyclohydrolase II	VARIOUS METABOLISM AND BIOSYNTHESIS	Intracellular	METABOLISM			Cofactor and vitamin metabolism		ribAB	#00FFCC	SPV_RS00930	CDS	0.0357749	FALSE	RIF0,01	-0.431083
SPV_RS10600	0.961834	0.0185868	0.136333	0.0164126	dltA	69	1	68	0	SPV_RS10600	1.01076	0.0151126	0.122933	0.0146933	dltA	70	2	68	0	-0.049	137	2.22	0.028	D-alanine--poly(phosphoribitol) ligase subunit 1	SPV_2005	dltA	SPD_2005	SP_2176	SPT_2191	D-alanine-activating enzyme	AMINO ACID METABOLSIM	Intracellular	METABOLISM			Various metabolism		dltA	#99FF99	SPV_RS10600	CDS	0.0387443	FALSE	RIF0,01	-0.431083
SPV_RS01700	1.0125	0.0140426	0.118501	0.0142659		69	0	69	0	SPV_RS01700	1.03178	0.0107246	0.103559	0.0124671		69	0	69	0	-0.019	136	1.02	0.311	alpha-glucosidase	SPV_0311	dexB	SPD_0311	SP_0342	SPT_0391	glucan 1,6-alpha-glucosidase	CARBOHYDRATE METABOLISM	Intracellular	METABOLISM			Carbohydrate metabolism			#00FF00	SPV_RS01700	CDS	0.116516	FALSE	RIF0,01	-0.0374834
SPV_RS02280	0.949991	0.0163412	0.127833	0.0153892		69	0	69	0	SPV_RS02280	0.964765	0.012898	0.113569	0.0136721		69	0	69	0	-0.015	136	0.72	0.474	ROK family transcriptional regulator	SPV_0423	xylR	SPD_0423	SP_0473	SPT_0514	putative regulator	REGULATOR	Intracellular	GENETIC INFORMATION PROCESSING			Transcription			#990000	SPV_RS02280	CDS	0.150877	FALSE	RIF0,01	0.0149966
SPV_RS09325	1.00375	0.0103775	0.10187	0.0123536		68	0	68	0	SPV_RS09325	1.03065	0.0079225	0.0890084	0.0107939		68	0	68	0	-0.027	134	1.64	0.103	M50 family peptidase	SPV_1751	.	SPD_1751	SP_1952	n.p.	hypothetical protein	UNKNOWN	Membrane	HYPOTHETICAL/UNKNOWN			Hypothetical/Unknown			#D3D3D3	SPV_RS09325	CDS	0.0664593	FALSE	RIF0,01	-0.142443
SPV_RS05255	1.00956	0.0222779	0.149258	0.0181002		68	0	68	0	SPV_RS05255	1.03565	0.00689433	0.0830321	0.0100691		68	0	68	0	-0.026	134	1.26	0.21	long-chain fatty acid--CoA ligase	SPV_0945	.	SPD_0945	.	n.p.	AMP-binding protein	UNKNOWN		HYPOTHETICAL/UNKNOWN			Hypothetical/Unknown			#D3D3D3	SPV_RS05255	CDS	0.09375	FALSE	RIF0,01	-0.129323
SPV_RS07945	0.978444	0.0134029	0.115771	0.0140393		68	0	68	0	SPV_RS07945	1.00176	0.0141869	0.119109	0.0145515		67	0	67	0	-0.023	133	1.15	0.251	PTS glucose transporter subunit IIBC	SPV_1496	nanP	SPD_1496	SP_1684	SPT_1622	PTS system, IIBC components	TRANSPORT	Membrane	ENVIRONMENTAL INFORMATION PROCESSING	METABOLISM		Membrane transport	Carbohydrate metabolism		#FF64E1	SPV_RS07945	CDS	0.103365	FALSE	RIF0,01	-0.0899634
SPV_RS03550	1.0102	0.0115384	0.107417	0.0130262		68	0	68	0	SPV_RS03550	1.03053	0.010291	0.101445	0.012302		68	0	68	0	-0.02	134	1.13	0.259	PTS glucose transporter subunit IIABC	SPV_0661	malT	SPD_0661	SP_0758	SPT_0772	PTS system, IIABC components	TRANSPORT	Membrane	ENVIRONMENTAL INFORMATION PROCESSING	METABOLISM		Membrane transport	Carbohydrate metabolism	exp5	#FF64E1	SPV_RS03550	CDS	0.104921	FALSE	RIF0,01	-0.0506034
SPV_RS02375	0.930379	0.0154502	0.124299	0.0151855		67	0	67	0	SPV_RS02375	0.984211	0.00662248	0.0813786	0.00994198		67	0	67	0	-0.054	132	2.97	0.00358	Na/Pi cotransporter family protein	SPV_0443	nptA	SPD_0443	SP_0496	SPT_0534	Na/Pi cotransporter II-related protein	TRANSPORT	Membrane	ENVIRONMENTAL INFORMATION PROCESSING			Membrane transport			#FF64E1	SPV_RS02375	CDS	0.0186652	FALSE	RIF0,01	-0.496683
SPV_RS01225	0.989889	0.0079608	0.0892233	0.0109004		67	0	67	0	SPV_RS01225	1.03132	0.00695969	0.0834248	0.010192		67	0	67	0	-0.041	132	2.78	0.0063	iron ABC transporter permease			SPD_0223			iron ABC transporter permease						Membrane transport			#FF64E1	SPV_RS01225	CDS	0.0223416	FALSE	RIF0,01	-0.326123
SPV_RS01950	0.961532	0.0169504	0.130194	0.0159057		67	0	67	0	SPV_RS01950	1.00419	0.00971009	0.0985398	0.0120386		67	0	67	0	-0.043	132	2.14	0.0343	PTS mannitol transporter subunit IICBA	SPV_0360	mtlA	SPD_0360	SP_0394	n.p.	PTS system, mannitol-specific IIBC components	TRANSPORT	Membrane	ENVIRONMENTAL INFORMATION PROCESSING	METABOLISM		Membrane transport	Carbohydrate metabolism		#FF64E1	SPV_RS01950	CDS	0.0418552	FALSE	RIF0,01	-0.352363
SPV_RS10430	0.978929	0.00880347	0.0938268	0.0115493		66	0	66	0	SPV_RS10430	1.03107	0.00960968	0.098029	0.0119761		67	0	67	0	-0.052	131	3.13	0.00213	alpha-mannosidase	SPV_1971	.	SPD_1971	SP_2143	SPT_2156	conserved hypothetical protein	CARBOHYDRATE METABOLISM	Cell Wall	METABOLISM			Cell wall metabolism			#006600	SPV_RS10430	CDS	0.0166855	FALSE	RIF0,01	-0.470443
SPV_RS00795	0.971869	0.0210139	0.144962	0.0178436		66	1	65	0	SPV_RS00795	1.02405	0.0107916	0.103883	0.0127871		66	1	65	0	-0.052	130	2.38	0.0189	hypothetical protein	SPV_0141	.	SPD_0141	SP_0138	SPT_0184	hypothetical protein	UNKNOWN		HYPOTHETICAL/UNKNOWN			Hypothetical/Unknown			#D3D3D3	SPV_RS00795	CDS	0.0332296	FALSE	RIF0,01	-0.470443
SPV_RS01230	1.02426	0.0107024	0.103453	0.0127341		66	1	65	0	SPV_RS01230	1.0673	0.0113696	0.106628	0.0130267		67	1	66	0	-0.043	131	2.36	0.0196	iron ABC transporter permease			SPD_0224			ron ABC transporter permease						Membrane transport			#FF64E1	SPV_RS01230	CDS	0.0336538	FALSE	RIF0,01	-0.352363
SPV_RS09320	1.00534	0.0133788	0.115667	0.0142376		66	1	65	0	SPV_RS09320	1.03562	0.0175565	0.132501	0.0161876		67	2	65	0	-0.03	131	1.4	0.163	flavodoxin family protein	SPV_1750	wrbA	SPD_1750	SP_1951	n.p.	conserved hypothetical protein	UNKNOWN		HYPOTHETICAL/UNKNOWN			Hypothetical/Unknown			#D3D3D3	SPV_RS09320	CDS	0.0820136	FALSE	RIF0,01	-0.181803
SPV_RS06030	1.0527	0.0117885	0.108575	0.0133647		66	0	66	0	SPV_RS06030	1.03177	0.00832456	0.091239	0.0110644		68	0	68	0	0.021	132	1.21	0.23	carbamoyl-phosphate synthase large subunit	SPV_1131	carB	SPD_1131	SP_1275	SPT_0952	carbamoyl-phosphate synthase, large subunit	NUCLEOTIDE METABOLSIM	Intracellular	METABOLISM			Nucleotide metabolism		CarB	#009600	SPV_RS06030	CDS	0.0999717	FALSE	RIF0,01	0.487316
SPV_RS04950	1.02609	0.0100516	0.100258	0.0123409		66	0	66	0	SPV_RS04950	1.00591	0.0113171	0.106382	0.0130947		66	0	66	0	0.02	130	1.12	0.264	1,4-alpha-glucan branching protein GlgB	SPV_1005	glgB	SPD_1005	SP_1121	SPT_1166	1,4-alpha-glucan branching enzyme	CARBOHYDRATE METABOLISM	Cell Wall	METABOLISM			Cell wall metabolism		glgB	#006600	SPV_RS04950	CDS	0.105628	FALSE	RIF0,01	0.474196
SPV_RS02210	1.0168	0.015005	0.122495	0.0150781		66	0	66	0	SPV_RS02210	1.03252	0.0110141	0.104948	0.0129182		66	0	66	0	-0.016	130	0.79	0.43	threonine dehydratase	SPV_0409	ilvA	SPD_0409	SP_0450	SPT_0486	threonine dehydratase	AMINO ACID METABOLSIM	Intracellular	METABOLISM			Amino acid metabolism		ilvA	#FFFF00	SPV_RS02210	CDS	0.14112	FALSE	RIF0,01	0.00187662
SPV_RS06230	1.00376	0.00946104	0.0972679	0.0120646		65	0	65	0	SPV_RS06230	1.02817	0.00827039	0.0909417	0.0112799		65	0	65	0	-0.024	128	1.48	0.142	ABC transporter permease	SPV_1168	appC	SPD_1168	.	n.p.	oligopeptide ABC transporter pemease protein	TRANSPORT	Membrane	ENVIRONMENTAL INFORMATION PROCESSING	CELLULAR PROCESSES		Membrane transport	Cellular community		#FF64E1	SPV_RS06230	CDS	0.0779129	FALSE	RIF0,01	-0.103083
SPV_RS08900	0.936411	0.0165981	0.128834	0.0161042		64	0	64	0	SPV_RS08900	0.616701	0.0167991	0.129611	0.0163295		63	1	62	0	0.32	125	13.94	3.17e-27	ABC transporter permease	SPV_1670	amiC	SPD_1670	SP_1890	SPT_1812	oligopeptide ABC transporter, permease protein AmiC	TRANSPORT	Membrane	ENVIRONMENTAL INFORMATION PROCESSING			Membrane transport		amiC	#FF64E1	SPV_RS08900	CDS	0.000141403	TRUE	RIF0,01	4.4102
SPV_RS00495	0.969718	0.00769902	0.087744	0.010968		64	0	64	0	SPV_RS00495	1.01177	0.00510269	0.0714331	0.00892914		64	0	64	0	-0.042	126	2.97	0.00353	DUF4299 family protein	SPV_0092	.	SPD_0092	SP_0096	SPT_0126	hypothetical protein	UNKNOWN		HYPOTHETICAL/UNKNOWN			Hypothetical/Unknown			#D3D3D3	SPV_RS00495	CDS	0.0185238	FALSE	RIF0,01	-0.339243
SPV_RS08445	1.0063	0.00839572	0.0916282	0.0114535		64	0	64	0	SPV_RS08445	1.0144	0.00820952	0.0906064	0.0113258		64	0	64	0	-0.008	126	0.5	0.616	sugar ABC transporter substrate-binding protein	SPV_1585	.	SPD_1585	.	SPT_1722	ABC transporter, permease protein	TRANSPORT	Membrane	ENVIRONMENTAL INFORMATION PROCESSING			Membrane transport			#FF64E1	SPV_RS08445	CDS	0.180288	FALSE	RIF0,01	0.106837
SPV_RS04260	1.01316	0.00654446	0.0808978	0.0101122		64	0	64	0	SPV_RS04260	1.01998	0.0072784	0.0853135	0.0106642		64	0	64	0	-0.007	126	0.46	0.643	TIGR03943 family protein	SPV_0797	.	SPD_0797	SP_0904	SPT_1296	conserved hypothetical protein	UNKNOWN		HYPOTHETICAL/UNKNOWN			Hypothetical/Unknown		ycgQ	#D3D3D3	SPV_RS04260	CDS	0.185662	FALSE	RIF0,01	0.119957
SPV_RS05920	1.022	0.0151536	0.1231	0.0153875		64	0	64	0	SPV_RS05920	1.03055	0.00916224	0.0957196	0.0119649		64	0	64	0	-0.009	126	0.44	0.662	McrB family protein	SPV_1109	.	SPD_1109	SP_1251	SPT_0977	putative endonuclease (DNA metabolism, DNA degradation)	VARIOUS	Intracellular	GENETIC INFORMATION PROCESSING			DNA repair and editing		McrB	#FF5050	SPV_RS05920	CDS	0.18948	FALSE	RIF0,01	0.0937166
SPV_RS05345	1.04436	0.0128528	0.11337	0.0141713		64	0	64	0	SPV_RS05345	1.04331	0.0092936	0.0964033	0.0120504		64	0	64	0	0.001	126	0.06	0.955	alpha-glycosidase	SPV_0927	nplT	SPD_0927	SP_1046	n.p.	nplT neopullulanase	VARIOUS METABOLISM AND BIOSYNTHESIS	Intracellular	METABOLISM			Carbohydrate metabolism		nplT	#00FF00	SPV_RS05345	CDS	0.242647	FALSE	RIF0,01	0.224917
SPV_RS10470	0.965748	0.0122428	0.110647	0.0139402		63	0	63	0	SPV_RS10470	1.02134	0.0132432	0.115079	0.0144986		63	0	63	0	-0.056	124	2.76	0.00659	YfcC family protein	SPV_1978	arcD	SPD_1978	SP_2152	SPT_2163	conserved hypothetical protein	UNKNOWN		HYPOTHETICAL/UNKNOWN			Hypothetical/Unknown			#D3D3D3	SPV_RS10470	CDS	0.0230486	FALSE	RIF0,01	-0.522923
SPV_RS00235	0.952489	0.0184544	0.135847	0.0171151		63	2	61	0	SPV_RS00235	1.00259	0.0179097	0.133827	0.0169961		62	2	60	0	-0.05	123	2.08	0.0399	peptide cleavage/export ABC transporter	SPV_0049	comA	SPD_0049	SP_0042	SPT_0080	competence factor transporting permease/ATP-binding protein ComA	TRANSPORT	Membrane	ENVIRONMENTAL INFORMATION PROCESSING	CELLULAR PROCESSES		Membrane transport	Cellular community	comA	#FF64E1	SPV_RS00235	CDS	0.0438348	FALSE	RIF0,01	-0.444203
SPV_RS03240	1.01103	0.0202177	0.142189	0.0179141		63	1	62	0	SPV_RS03240	1.0331	0.0130869	0.114398	0.0144128		63	1	62	0	-0.022	124	0.96	0.339	hypothetical protein	SPV_2203	.	SPD_0603	SP_0693,SP_0694		hypothetical protein						Hypothetical/Unknown			#D3D3D3	SPV_RS03240	CDS	0.122172	FALSE	RIF0,01	-0.0768434
SPV_RS04400	1.04446	0.0117885	0.108575	0.0136791		63	0	63	0	SPV_RS04400	1.03631	0.00694185	0.0833178	0.0105814		62	0	62	0	0.008	123	0.47	0.638	MBL fold metallo-hydrolase	SPV_0821	cbpE	SPD_0821	SP_0930	SPT_1269	choline binding protein E	VARIOUS	Intracellular	METABOLISM			Cell wall metabolism		cbpE	#006600	SPV_RS04400	CDS	0.184248	FALSE	RIF0,01	0.316757
SPV_RS06480	1.01943	0.00709886	0.0842547	0.0106151		63	0	63	0	SPV_RS06480	1.02265	0.0081478	0.0902652	0.0113723		63	0	63	0	-0.003	124	0.21	0.836	hypothetical protein	SPV_1213	.	SPD_1213	SP_1380	SPT_0894	hypothetical protein	UNKNOWN		HYPOTHETICAL/UNKNOWN			Hypothetical/Unknown			#D3D3D3	SPV_RS06480	CDS	0.220447	FALSE	RIF0,01	0.172437
SPV_RS09505	0.978823	0.0113333	0.106458	0.0134124		63	0	63	0	SPV_RS09505	0.979434	0.0141721	0.119047	0.0151189		62	1	61	0	-0.001	123	0.03	0.976	XRE family transcriptional regulator	SPV_1786	.	SPD_1786	SP_1989	SPT_1969	putative transcriptional regulator PlcR	REGULATOR	Intracellular	GENETIC INFORMATION PROCESSING			Transcription			#990000	SPV_RS09505	CDS	0.246182	FALSE	RIF0,01	0.198677
SPV_RS07185	0.876547	0.0153508	0.123898	0.0157351		62	0	62	0	SPV_RS07185	1.01675	0.0083908	0.0916013	0.0115407		63	0	63	0	-0.14	123	7.19	5.65e-11	DEAD/DEAH box helicase	SPV_1351	snf	SPD_1351	SP_1523	SPT_1461	Snf2 family protein	UNKNOWN	Intracellular	GENETIC INFORMATION PROCESSING			Transcription			#990000	SPV_RS07185	CDS	0.00197964	TRUE	RIF0,01	-1.625
SPV_RS00355	0.946731	0.00746902	0.0864235	0.0109758	agaS	62	0	62	0	SPV_RS00355	0.984237	0.00669146	0.0818013	0.0103888	agaS	62	0	62	0	-0.038	122	2.48	0.0144	SIS domain-containing protein	SPV_0070	agaS	SPD_0070	SP_0065	SPT_0102	sugar isomerase domain protein AgaS	CARBOHYDRATE METABOLISM	Intracellular	METABOLISM			Carbohydrate metabolism			#00FF00	SPV_RS00355	CDS	0.0304016	FALSE	RIF0,01	-0.286763
SPV_RS08600	0.944553	0.0101888	0.100939	0.0128193		62	0	62	0	SPV_RS08600	0.97868	0.00764456	0.0874332	0.0111947		61	0	61	0	-0.034	121	2.01	0.0472	phosphate uptake regulator PhoU	SPV_1614	phoU3	SPD_1614	SP_1830	SPT_1750	putative phosphate transport system regulatory protein PhoU	REGULATOR	Intracellular	GENETIC INFORMATION PROCESSING			Transcription		phoU	#990000	SPV_RS08600	CDS	0.0492081	FALSE	RIF0,01	-0.234283
SPV_RS07315	0.989621	0.0122716	0.110777	0.0140687		62	0	62	0	SPV_RS07315	1.01875	0.0078821	0.0887812	0.0112752		62	0	62	0	-0.029	122	1.62	0.109	HTH domain-containing protein	SPV_1377	mga1	SPD_1377	.	SPT_1487	M protein trans-acting positive transcriptional regulator	REGULATOR	Intracellular	GENETIC INFORMATION PROCESSING			Transcription			#990000	SPV_RS07315	CDS	0.0677319	FALSE	RIF0,01	-0.168683
SPV_RS09915	0.955759	0.0107714	0.103785	0.0132884		61	0	61	0	SPV_RS09915	1.01542	0.00639168	0.079948	0.0101534		62	0	62	0	-0.06	121	3.57	0.000517	acetyltransferase	SPV_1867	adr	SPD_1867	SP_2057	SPT_2052	conserved hypothetical protein	UNKNOWN	Membrane	METABOLISM			Cell wall metabolism		oaTA	#006600	SPV_RS09915	CDS	0.0117364	FALSE	RIF0,01	-0.575403
SPV_RS10565	0.964674	0.00681534	0.0825551	0.0105701		61	0	61	0	SPV_RS10565	1.00592	0.00628643	0.079287	0.0101517		61	0	61	0	-0.041	120	2.81	0.00571	zinc ABC transporter substrate-binding lipoprotein AdcA	SPV_1997	adcA	SPD_1997	SP_2169	SPT_2182	zinc ABC transporter, zinc-binding lipoprotein	TRANSPORT	Membrane	ENVIRONMENTAL INFORMATION PROCESSING			Membrane transport		AdcA	#FF64E1	SPV_RS10565	CDS	0.0216346	FALSE	RIF0,01	-0.326123
SPV_RS09295	0.976957	0.00694664	0.0833465	0.0106714		61	0	61	0	SPV_RS09295	1.01938	0.0072743	0.0852895	0.0109202		61	0	61	0	-0.042	120	2.78	0.00634	XRE family transcriptional regulator	SPV_1745	plcR	SPD_1745	SP_1946	n.p.	putative transcriptional regulator PlcR	REGULATOR	Intracellular	GENETIC INFORMATION PROCESSING			Transcription			#990000	SPV_RS09295	CDS	0.022483	FALSE	RIF0,01	-0.339243
SPV_RS08565	0.994536	0.00893168	0.0945076	0.0121005		61	0	61	0	SPV_RS08565	1.02108	0.0067118	0.0819256	0.0104895		61	0	61	0	-0.027	120	1.66	0.1	MgtC/SapB family protein	SPV_1606	mgtC	SPD_1606	SP_1823	SPT_1743	MgtC/SapB family protein	TRANSPORT	Membrane	ENVIRONMENTAL INFORMATION PROCESSING			Membrane transport		mgtC	#FF64E1	SPV_RS08565	CDS	0.0656109	FALSE	RIF0,01	-0.142443
SPV_RS04200	0.998555	0.0144877	0.120365	0.0154111		61	0	61	0	SPV_RS04200	1.0123	0.00782787	0.0884753	0.0111468		63	0	63	0	-0.014	122	0.72	0.471	Xaa-Pro dipeptidyl-peptidase	SPV_0787	pepX	SPD_0787	SP_0894	SPT_1305	X-pro dipeptidyl-peptidase	TRANSCRIPTION AND TRANSLATION	Intracellular	METABOLISM			Amino acid metabolism		pepX	#FFFF00	SPV_RS04200	CDS	0.150028	FALSE	RIF0,01	0.0281166
SPV_RS00820	0.970821	0.00786196	0.0886677	0.0114469		60	0	60	0	SPV_RS00820	1.02991	0.00515829	0.0718212	0.00927208		60	0	60	0	-0.059	118	4.01	0.000106	CPBP family intramembrane metalloprotease	SPV_0146	.	SPD_0146	SP_0143	n.p.	conserved domain protein	UNKNOWN	Membrane	GENETIC INFORMATION PROCESSING			Folding, sorting, degradation			#9600FA	SPV_RS00820	CDS	0.00989819	FALSE	RIF0,01	-0.562283
SPV_RS10645	0.918876	0.0166576	0.129064	0.0166621	glpO	60	2	58	0	SPV_RS10645	0.983551	0.016474	0.128351	0.0164337	glpO	61	2	59	0	-0.065	119	2.76	0.00663	type 1 glycerol-3-phosphate oxidase	SPV_2012	glpO	SPD_2012	SP_2185	SPT_2200	hypothetical protein	LIPOPROTEIN	Intracellular	METABOLISM			Lipid metabolism		glpO	#669900	SPV_RS10645	CDS	0.0233314	FALSE	RIF0,01	-0.641003
SPV_RS00920	0.99331	0.00800364	0.0894631	0.0115496		60	0	60	0	SPV_RS00920	1.03184	0.0102074	0.101032	0.0130431		60	0	60	0	-0.039	118	2.21	0.0289	DNA mismatch repair protein HexB	SPV_0165	hexB	SPD_0165	SP_0173	SPT_0211	DNA mismatch repair protein HexB	DNA TURNOVER	Intracellular	GENETIC INFORMATION PROCESSING			DNA repair and editing		mutL	#FF5050	SPV_RS00920	CDS	0.0391686	FALSE	RIF0,01	-0.299883
SPV_RS01290	0.996918	0.0142356	0.119313	0.0154032		60	0	60	0	SPV_RS01290	1.03647	0.00551358	0.0742535	0.00958609		60	0	60	0	-0.04	118	2.18	0.0312	glycerol dehydrogenase	SPV_0237	gldA	SPD_0237	SP_0253	SPT_0301	glycerol dehydrogenase	CARBOHYDRATE METABOLISM	Intracellular	METABOLISM			Carbohydrate metabolism		gldA	#00FF00	SPV_RS01290	CDS	0.0401584	FALSE	RIF0,01	-0.313003
SPV_RS08060	1.00128	0.0080101	0.0894992	0.0115543		60	0	60	0	SPV_RS08060	1.02308	0.00641388	0.0800867	0.0103392		60	0	60	0	-0.022	118	1.41	0.162	Rgg/GadR/MutR family transcriptional regulator	SPV_1518	.	SPD_1518	.	n.p.	transcriptional activator, Rgg/GadR/MutR family protein	REGULATOR	Intracellular	GENETIC INFORMATION PROCESSING			Transcription			#990000	SPV_RS08060	CDS	0.0817308	FALSE	RIF0,01	-0.0768434
SPV_RS10655	0.959815	0.00980704	0.0990305	0.0128927		59	0	59	0	SPV_RS10655	1.01982	0.00576023	0.0758962	0.00988084		59	0	59	0	-0.06	116	3.69	0.000338	hypothetical protein	SPV_2014	.	SPD_2014	SP_2187	SPT_2202	conserved domain protein	UNKNOWN	Intracellular	GENETIC INFORMATION PROCESSING			Transcription			#990000	SPV_RS10655	CDS	0.0111708	FALSE	RIF0,01	-0.575403
SPV_RS08940	0.968444	0.012638	0.112419	0.0146357		59	0	59	0	SPV_RS08940	1.02003	0.00557945	0.0746957	0.00972455		59	0	59	0	-0.052	116	2.94	0.00402	alpha-galactosidase	SPV_1678	agaN	SPD_1678	SP_1898	SPT_1821	alpha-galactosidase	CARBOHYDRATE METABOLISM	Intracellular	METABOLISM			Carbohydrate metabolism		aga	#00FF00	SPV_RS08940	CDS	0.019655	FALSE	RIF0,01	-0.470443
SPV_RS05770	0.929257	0.0980276	0.313094	0.0411112		58	6	52	0	SPV_RS05770	1.00555	0.0143393	0.119747	0.0157235		58	0	58	0	-0.076	114	1.73	0.0857	type II restriction endonuclease	SPV_1080	.	SPD_1080	SP_1222	n.p.	putative type II restriction endonuclease	VARIOUS	Intracellular	GENETIC INFORMATION PROCESSING			DNA repair and editing			#FF5050	SPV_RS05770	CDS	0.0606618	FALSE	RIF0,01	-0.785323
SPV_RS10355	0.99303	0.00934193	0.0966536	0.0126912	ilvD	58	0	58	0	SPV_RS10355	1.01979	0.00752921	0.086771	0.0113936	ilvD	58	0	58	0	-0.027	114	1.57	0.119	dihydroxy-acid dehydratase	SPV_1956	ilvD	SPD_1956	SP_2126	SPT_2138	dihydroxy-acid dehydratase	AMINO ACID METABOLSIM	Intracellular	METABOLISM			Amino acid metabolism		ilvD	#FFFF00	SPV_RS10355	CDS	0.0708428	FALSE	RIF0,01	-0.142443
SPV_RS08860	0.972886	0.0144341	0.120142	0.0157754	treC	58	0	58	0	SPV_RS08860	1.00553	0.0114042	0.106791	0.0139029	treC	59	0	59	0	-0.033	115	1.55	0.123	alpha,alpha-phosphotrehalase	SPV_1663	treC	SPD_1663	SP_1883	SPT_1800	putative dextran glucosidase DexS	CARBOHYDRATE METABOLISM	Intracellular	METABOLISM			Carbohydrate metabolism			#00FF00	SPV_RS08860	CDS	0.0711256	FALSE	RIF0,01	-0.221163
SPV_RS05270	1.00991	0.0132676	0.115185	0.0151245		58	0	58	0	SPV_RS05270	1.03824	0.011017	0.104962	0.0139026		57	0	57	0	-0.028	113	1.38	0.171	sugar phosphate isomerase/epimerase						sugar phosphate isomerase/epimerase						Mobile element/pseudogene			#999999	SPV_RS05270	CDS	0.0855486	FALSE	RIF0,01	-0.155563
SPV_RS03070	1.03286	0.0113129	0.106362	0.0139661		58	0	58	0	SPV_RS03070	1.0352	0.00699118	0.0836133	0.010979		58	0	58	0	-0.002	114	0.13	0.895	sodium:hydrogen antiporter	SPV_0569	nha2	SPD_0569	SP_0655	SPT_0679	transporter, monovalent cation:proton antiporter-2 (CPA2) family	TRANSPORT	Membrane	ENVIRONMENTAL INFORMATION PROCESSING	METABOLISM		Membrane transport	Cofactor and vitamin metabolism		#FF64E1	SPV_RS03070	CDS	0.2319	FALSE	RIF0,01	0.185557
SPV_RS00850	0.975748	0.00807996	0.0898886	0.011906		57	0	57	0	SPV_RS00850	1.01883	0.00654552	0.0809044	0.010716		57	0	57	0	-0.043	112	2.69	0.00825	M20/M25/M40 family metallo-hydrolase	SPV_0152	dapE	SPD_0152	SP_0150	SPT_0197	peptidase, M20/M25/M40 family	AMINO ACID METABOLSIM	Intracellular	GENETIC INFORMATION PROCESSING			Folding, sorting, degradation			#9600FA	SPV_RS00850	CDS	0.0251697	FALSE	RIF0,01	-0.352363
SPV_RS10505	0.950943	0.0106436	0.103168	0.0136649		57	0	57	0	SPV_RS10505	0.997616	0.00852685	0.092341	0.0122309		57	0	57	0	-0.047	112	2.54	0.0123	iron-containing alcohol dehydrogenase	SPV_1985	adh2	SPD_1985	SP_2157	SPT_2170	alcohol dehydrogenase, iron-containing	CARBOHYDRATE METABOLISM	Intracellular	METABOLISM			Carbohydrate metabolism			#00FF00	SPV_RS10505	CDS	0.0281391	FALSE	RIF0,01	-0.404843
SPV_RS00675	0.962131	0.0208789	0.144495	0.0191389		57	1	56	0	SPV_RS00675	1.00641	0.0152697	0.123571	0.0162256		58	0	58	0	-0.044	113	1.76	0.0803	hypothetical protein	SPV_0124	.	SPD_0124	.	SPT_0161	hypothetical protein	UNKNOWN		HYPOTHETICAL/UNKNOWN			Hypothetical/Unknown			#D3D3D3	SPV_RS00675	CDS	0.0589649	FALSE	RIF0,01	-0.365483
SPV_RS02230	0.946615	0.0319974	0.178878	0.023693		57	2	55	0	SPV_RS02230	1.00555	0.0350182	0.187131	0.0250065		56	2	54	0	-0.059	111	1.71	0.0899	transporter substrate-binding domain-containing protein	SPV_0412	glnHP1	SPD_0412	SP_0453	SPT_0490	amino acid ABC transporter, amino acid-binding protein/permease protein	TRANSPORT	Membrane	ENVIRONMENTAL INFORMATION PROCESSING	METABOLISM		Membrane transport	Amino acid metabolism		#FF64E1	SPV_RS02230	CDS	0.0615102	FALSE	RIF0,01	-0.562283
SPV_RS09825	0.900635	0.023547	0.15345	0.020325		57	0	57	0	SPV_RS09825	0.93556	0.0203623	0.142696	0.018737		58	0	58	0	-0.035	113	1.26	0.209	PTS ascorbate transporter subunit IIC	SPV_1847	ulaA	SPD_1847	SP_2038	SPT_2033	putative PTS system, membrane component	TRANSPORT	Membrane	ENVIRONMENTAL INFORMATION PROCESSING			Membrane transport		ulaA	#FF64E1	SPV_RS09825	CDS	0.0933258	FALSE	RIF0,01	-0.247403
SPV_RS08040	1.0251	0.0126307	0.112386	0.0148859		57	0	57	0	SPV_RS08040	1.04628	0.00859957	0.0927338	0.0122829		57	0	57	0	-0.021	112	1.1	0.275	ABC transporter ATP-binding protein	SPV_1514	.	SPD_1514	SP_1704	SPT_1642	ABC transporter, ATP-binding protein	TRANSPORT	Membrane	ENVIRONMENTAL INFORMATION PROCESSING			Membrane transport			#FF64E1	SPV_RS08040	CDS	0.108739	FALSE	RIF0,01	-0.0637234
SPV_RS02420	1.02027	0.0149069	0.122094	0.0161717		57	0	57	0	SPV_RS02420	1.03965	0.00912164	0.0955073	0.0126503		57	0	57	0	-0.019	112	0.94	0.347	type I restriction endonuclease	SPV_0453	.	SPD_0453	.	SPT_0542	type I restriction-modification system, S subunit	VARIOUS	Intracellular	GENETIC INFORMATION PROCESSING			DNA repair and editing		hsdS	#FF5050	SPV_RS02420	CDS	0.123727	FALSE	RIF0,01	-0.0374834
SPV_RS00485	0.949205	0.0109991	0.104877	0.0140147		56	0	56	0	SPV_RS00485	1.00484	0.00716395	0.0846401	0.0113105		56	0	56	0	-0.056	110	3.09	0.00254	DUF3502 domain-containing protein	SPV_0090	.	SPD_0090	SP_0092	SPT_0124	ABC transporter, substrate-binding protein	TRANSPORT	Membrane	ENVIRONMENTAL INFORMATION PROCESSING			Membrane transport		UgpB	#FF64E1	SPV_RS00485	CDS	0.0173925	FALSE	RIF0,01	-0.522923
SPV_RS10525	0.973762	0.00578862	0.076083	0.010167		56	0	56	0	SPV_RS10525	1.01627	0.00879624	0.0937883	0.0124226		57	0	57	0	-0.043	111	2.65	0.00927	PTS mannose/fructose/sorbose transporter family subunit IID	SPV_1989	.	SPD_1989	SP_2161	SPT_2174	PTS system, IID component	TRANSPORT	Membrane	ENVIRONMENTAL INFORMATION PROCESSING			Membrane transport			#FF64E1	SPV_RS10525	CDS	0.0255939	FALSE	RIF0,01	-0.352363
SPV_RS08115	1.029	0.0116988	0.108161	0.0144536		56	0	56	0	SPV_RS08115	1.03917	0.00845326	0.0919416	0.0122862		56	0	56	0	-0.01	110	0.54	0.593	ABC transporter permease	SPV_1527	qsrB	SPD_1527	SP_1716	SPT_1655	conserved hypothetical protein	TRANSPORT	Membrane	ENVIRONMENTAL INFORMATION PROCESSING			Membrane transport			#FF64E1	SPV_RS08115	CDS	0.175339	FALSE	RIF0,01	0.0805966
SPV_RS04580	1.05381	0.0138097	0.117515	0.0157036		56	0	56	0	SPV_RS04580	1.05488	0.00898425	0.0947853	0.0126662		56	0	56	0	-0.001	110	0.05	0.958	endo-beta-N-acetylglucosaminidase	SPV_0853	lytB	SPD_0853	SP_0965	SPT_1238	endo-beta-N-acetylglucosaminidase	CARBOHYDRATE METABOLISM	Intracellular	METABOLISM			Carbohydrate metabolism		lytB	#00FF00	SPV_RS04580	CDS	0.244061	FALSE	RIF0,01	0.198677
SPV_RS00590	0.99535	0.00638821	0.0799263	0.0107773	argH	55	0	55	0	SPV_RS00590	1.0235	0.0064058	0.0800363	0.0106953	argH	56	0	56	0	-0.028	109	1.85	0.0665	argininosuccinate lyase	SPV_0111	argH	SPD_0111	SP_0113	n.p.	argH argininosuccinate lyase	AMINO ACID METABOLISM	Intracellular	METABOLISM			Amino acid metabolism		argH	#FFFF00	SPV_RS00590	CDS	0.0555713	FALSE	RIF0,01	-0.155563
SPV_RS05915	0.98845	0.0115748	0.107586	0.0145069		55	0	55	0	SPV_RS05915	1.02121	0.00800245	0.0894564	0.0120623		55	0	55	0	-0.033	108	1.74	0.0853	3-isopropylmalate dehydrogenase	SPV_1108	.	SPD_1108	SP_1250	SPT_0978	conserved domain protein	UNKNOWN	Intracellular	GENETIC INFORMATION PROCESSING			DNA repair and editing		McrC	#FF5050	SPV_RS05915	CDS	0.060379	FALSE	RIF0,01	-0.221163
SPV_RS00665	0.973729	0.0109789	0.10478	0.0141286		55	0	55	0	SPV_RS00665	1.00468	0.0101586	0.10079	0.0135905		55	0	55	0	-0.031	108	1.58	0.117	hypothetical protein	SPV_0122	.	SPD_0122	.	SPT_0159	membrane protein	UNKNOWN	Membrane	HYPOTHETICAL/UNKNOWN			Hypothetical/Unknown			#D3D3D3	SPV_RS00665	CDS	0.0701357	FALSE	RIF0,01	-0.194923
SPV_RS00635	0.99986	0.0199983	0.141415	0.0190684		55	1	54	0	SPV_RS00635	1.02534	0.0154476	0.124288	0.016759		55	0	55	0	-0.025	108	1	0.318	SPH_0218 family bacteriocin-like peptide	SPV_0117	.	SPD_0117	.	n.p.	hypothetical protein	UNKNOWN		HYPOTHETICAL/UNKNOWN			Hypothetical/Unknown			#D3D3D3	SPV_RS00635	CDS	0.11793	FALSE	RIF0,01	-0.116203
SPV_RS02820	1.02825	0.00886995	0.0941804	0.0126993		55	0	55	0	SPV_RS02820	1.01541	0.0106943	0.103413	0.0139442		55	0	55	0	0.013	108	0.68	0.497	oxidoreductase	SPV_0527	.	SPD_0527	SP_0606	SPT_0632	putative oxidoreductase	UNKNOWN	Intracellular	METABOLISM	METABOLISM		Cofactor and vitamin metabolism	Energy metabolism	mcr1	#00FFCC	SPV_RS02820	CDS	0.15526	FALSE	RIF0,01	0.382357
SPV_RS07335	1.02677	0.0128328	0.113282	0.0152749		55	0	55	0	SPV_RS07335	1.02998	0.00945808	0.0972526	0.0131135		55	0	55	0	-0.003	108	0.16	0.874	hypothetical protein	SPV_1380	.	SPD_1380	SP_1548	SPT_1490	hypothetical protein	UNKNOWN		HYPOTHETICAL/UNKNOWN			Hypothetical/Unknown			#D3D3D3	SPV_RS07335	CDS	0.227941	FALSE	RIF0,01	0.172437
SPV_RS10225	0.949416	0.00681428	0.0825487	0.0112335		54	0	54	0	SPV_RS10225	1.00365	0.0075088	0.0866534	0.011792		54	0	54	0	-0.054	106	3.33	0.0012	membrane protein	SPV_1931	.	SPD_1931	SP_2105	n.p.	hypothetical protein	UNKNOWN		HYPOTHETICAL/UNKNOWN			Hypothetical/Unknown			#D3D3D3	SPV_RS10225	CDS	0.0141403	FALSE	RIF0,01	-0.496683
SPV_RS10650	0.953837	0.010213	0.101059	0.0137524	glpK	54	0	54	0	SPV_RS10650	1.00623	0.00641158	0.0800724	0.0108965	glpK	54	0	54	0	-0.052	106	2.99	0.00351	glycerol kinase	SPV_2013	glpK	SPD_2013	SP_2186	SPT_2201	glycerol kinase	LIPOPROTEIN	Intracellular	METABOLISM			Lipid metabolism		glpK	#669900	SPV_RS10650	CDS	0.0183824	FALSE	RIF0,01	-0.470443
SPV_RS06105	0.96891	0.00953562	0.0976505	0.0132885		54	0	54	0	SPV_RS06105	1.01816	0.0108282	0.104059	0.0139054		56	0	56	0	-0.049	108	2.56	0.0118	HD domain-containing protein	SPV_1145	.	SPD_1145	SP_1290	SPT_0937	conserved hypothetical protein	UNKNOWN	Intracellular	HYPOTHETICAL/UNKNOWN			Hypothetical/Unknown			#D3D3D3	SPV_RS06105	CDS	0.0275735	FALSE	RIF0,01	-0.431083
SPV_RS05260	1.00391	0.0132735	0.115211	0.0156782		54	0	54	0	SPV_RS05260	1.03506	0.00895088	0.0946091	0.0128747		54	0	54	0	-0.031	106	1.54	0.128	hypothetical protein	SPV_0944	.	SPD_0944	.	n.p.	hypothetical protein	UNKNOWN		HYPOTHETICAL/UNKNOWN			Hypothetical/Unknown			#D3D3D3	SPV_RS05260	CDS	0.0732466	FALSE	RIF0,01	-0.194923
SPV_RS02185	1.00557	0.0135078	0.116223	0.015816		54	0	54	0	SPV_RS02185	1.0323	0.00857677	0.0926108	0.0123756		56	0	56	0	-0.027	108	1.33	0.186	acetolactate synthase large subunit	SPV_0404	ilvB	SPD_0404	SP_0445	SPT_0481	acetolactate synthase, large subunit, biosynthetic type	VARIOUS METABOLISM AND BIOSYNTHESIS	Intracellular	METABOLISM			Amino acid metabolism		ilvB	#FFFF00	SPV_RS02185	CDS	0.0882353	FALSE	RIF0,01	-0.142443
SPV_RS02440	1.00408	0.00873367	0.0934541	0.0127175		54	0	54	0	SPV_RS02440	1.02417	0.00794616	0.0891413	0.0121306		54	0	54	0	-0.02	106	1.14	0.256	SAM-dependent DNA methyltransferase	SPV_0454	hsdM	SPD_0454	SP_0509	SPT_0544	type I restriction-modification system, M subunit	VARIOUS	Intracellular	GENETIC INFORMATION PROCESSING			DNA repair and editing		hsdM	#FF5050	SPV_RS02440	CDS	0.104072	FALSE	RIF0,01	-0.0506034
SPV_RS04285	1.05679	0.0193786	0.139207	0.0189437		54	0	54	0	SPV_RS04285	1.0315	0.0176285	0.132772	0.017903		55	0	55	0	0.025	107	0.97	0.334	RNA-binding transcriptional accessory protein	SPV_0802	tex	SPD_0802	SP_0908	SPT_1293	putative transcriptional regulator	REGULATOR	Intracellular	GENETIC INFORMATION PROCESSING			Transcription			#990000	SPV_RS04285	CDS	0.121041	FALSE	RIF0,01	0.539796
SPV_RS06580	1.02118	0.0185195	0.136087	0.018519		54	0	54	0	SPV_RS06580	0.999271	0.0208355	0.144345	0.0198273		53	0	53	0	0.022	105	0.81	0.421	phosphate ABC transporter substrate-binding protein PstS	SPV_1232	pstS2	SPD_1232	SP_1400	SPT_0874	putative phosphate ABC transporter, phosphate-binding protein	TRANSPORT	Membrane	ENVIRONMENTAL INFORMATION PROCESSING			Membrane transport		PstS	#FF64E1	SPV_RS06580	CDS	0.138292	FALSE	RIF0,01	0.500436
SPV_RS07970	1.03128	0.0214604	0.146494	0.0199353		54	0	54	0	SPV_RS07970	1.04586	0.0126029	0.112263	0.0154205		53	0	53	0	-0.015	105	0.58	0.564	sugar ABC transporter permease	SPV_1501	ycjO	SPD_1501	SP_1689	SPT_1627	ABC transporter, permease protein	TRANSPORT	Membrane	ENVIRONMENTAL INFORMATION PROCESSING	METABOLISM		Membrane transport	Carbohydrate metabolism		#FF64E1	SPV_RS07970	CDS	0.168411	FALSE	RIF0,01	0.0149966
SPV_RS04310	1.05784	0.0148533	0.121874	0.016585		54	0	54	0	SPV_RS04310	1.05356	0.00980561	0.0990233	0.0133523		55	0	55	0	0.004	107	0.2	0.841	ABC transporter permease	SPV_0805	.	SPD_0805	SP_0913	SPT_1288	putative ABC transporter, permease protein	TRANSPORT	Membrane	ENVIRONMENTAL INFORMATION PROCESSING			Membrane transport			#FF64E1	SPV_RS04310	CDS	0.222002	FALSE	RIF0,01	0.264277
SPV_RS00500	0.956077	0.0103772	0.101869	0.0139927		53	0	53	0	SPV_RS00500	1.03448	0.00673064	0.0820405	0.0112691		53	0	53	0	-0.078	104	4.36	3.02e-05	membrane protein	SPV_0093	ptvC	SPD_0093	SP_0097	SPT_0131	conserved domain protein	UNKNOWN		HYPOTHETICAL/UNKNOWN			Hypothetical/Unknown			#D3D3D3	SPV_RS00500	CDS	0.00820136	FALSE	RIF0,01	-0.811563
SPV_RS10630	0.946432	0.00683772	0.0826905	0.0113584		53	0	53	0	SPV_RS10630	1.01371	0.00601212	0.0775379	0.0106506		53	0	53	0	-0.067	104	4.32	3.57e-05	hypothetical protein	SPV_2009	.	SPD_2009	SP_2182	SPT_2196	hypothetical protein	UNKNOWN		HYPOTHETICAL/UNKNOWN			Hypothetical/Unknown			#D3D3D3	SPV_RS10630	CDS	0.00834276	FALSE	RIF0,01	-0.667243
SPV_RS10595	0.963479	0.0126506	0.112475	0.0154496	dltB	53	0	53	0	SPV_RS10595	1.02356	0.00854457	0.0924369	0.0126972	dltB	53	0	53	0	-0.06	104	3	0.00333	D-alanyl-lipoteichoic acid biosynthesis protein DltB	SPV_2004	dltB	SPD_2004	SP_2175	SPT_2190	dltB protein	UNKNOWN	Membrane	METABOLISM			Various metabolism		dltB	#99FF99	SPV_RS10595	CDS	0.0180995	FALSE	RIF0,01	-0.575403
SPV_RS10360	0.981627	0.0124451	0.111558	0.0153236		53	0	53	0	SPV_RS10360	1.0377	0.00615254	0.0784381	0.0107743		53	0	53	0	-0.056	104	2.99	0.00345	transketolase family protein	SPV_1957	tktC	SPD_1957	SP_2127	SPT_2139	transketolase, C-terminal subunit	CARBOHYDRATE METABOLISM	Intracellular	METABOLISM			Carbohydrate metabolism		tktA2	#00FF00	SPV_RS10360	CDS	0.0182409	FALSE	RIF0,01	-0.522923
SPV_RS05895	0.907864	0.0113808	0.106681	0.0146537	smc	53	0	53	0	SPV_RS05895	0.83792	0.0179843	0.134106	0.0184208	smc	53	1	52	0	0.07	104	2.97	0.00368	chromosome segregation protein SMC	SPV_1104	smc	SPD_1104	SP_1247	SPT_0982	conserved hypothetical protein	CELL DIVISION	Intracellular	CELLULAR PROCESSES			Cell division		Smc	#0000C8	SPV_RS05895	CDS	0.0192308	FALSE	RIF0,01	1.1302
SPV_RS02865	1.09645	0.00983049	0.0991488	0.0136191	murM	53	0	53	0	SPV_RS02865	1.04664	0.0058069	0.076203	0.0104673	murM	53	0	53	0	0.05	104	2.9	0.00456	peptidoglycan bridge formation alanyltransferase MurM	SPV_0535	murM	SPD_0535	SP_0615	SPT_0640	beta-lactam resistance factor	PEPTIDOGLYCAN	Cell Wall	METABOLISM			Cell wall metabolism		fibA	#006600	SPV_RS02865	CDS	0.0205034	FALSE	RIF0,01	0.867796
SPV_RS09790	0.992401	0.0114187	0.106858	0.0146781		53	0	53	0	SPV_RS09790	1.03139	0.0089472	0.0945897	0.0129929		53	0	53	0	-0.039	104	1.99	0.0493	L-ascorbate 6-phosphate lactonase	SPV_1840	ulaG	SPD_1840	SP_2031	SPT_2026	L-ascorbate 6-phosphate lactonase	VARIOUS METABOLISM AND BIOSYNTHESIS	Intracellular	METABOLISM			Carbohydrate metabolism			#00FF00	SPV_RS09790	CDS	0.0496324	FALSE	RIF0,01	-0.299883
SPV_RS06765	0.997651	0.0127255	0.112807	0.0154953		53	0	53	0	SPV_RS06765	1.03684	0.00966917	0.0983319	0.0135069		53	0	53	0	-0.039	104	1.91	0.0593	ABC transporter ATP-binding protein	SPV_1267	.	SPD_1267	SP_1438,SP_1440	SPT_0839	ABC transporter, ATP-binding protein	TRANSPORT	Membrane	ENVIRONMENTAL INFORMATION PROCESSING			Membrane transport			#FF64E1	SPV_RS06765	CDS	0.0531674	FALSE	RIF0,01	-0.299883
SPV_RS01965	0.986455	0.0112275	0.10596	0.0145547		53	1	52	0	SPV_RS01965	1.01175	0.0118754	0.108975	0.0149688		53	1	52	0	-0.025	104	1.21	0.228	mannitol-1-phosphate 5-dehydrogenase	SPV_0363	mtlD	SPD_0363	SP_0397	n.p.	mannitol-1-phosphate 5-dehydrogenase	CARBOHYDRATE METABOLISM	Intracellular	METABOLISM			Carbohydrate metabolism			#00FF00	SPV_RS01965	CDS	0.0992647	FALSE	RIF0,01	-0.116203
SPV_RS08440	1.0135	0.0080662	0.0898121	0.0123366		53	0	53	0	SPV_RS08440	1.02788	0.00771699	0.0878464	0.0120666		53	0	53	0	-0.014	104	0.83	0.407	sugar ABC transporter permease	SPV_1584	.	SPD_1584	.	SPT_1721	ABC transporter, permease protein	TRANSPORT	Membrane	ENVIRONMENTAL INFORMATION PROCESSING			Membrane transport			#FF64E1	SPV_RS08440	CDS	0.13504	FALSE	RIF0,01	0.0281166
SPV_RS03360	1.03328	0.0114929	0.107205	0.0147257		53	0	53	0	SPV_RS03360	1.02296	0.0127844	0.113068	0.0155311		53	0	53	0	0.01	104	0.48	0.631	thiamine phosphate synthase	SPV_0624	thiE-1	SPD_0624	SP_0718	SPT_0734	thiamine-phosphate pyrophosphorylase	AMINO ACID METABOLSIM	Intracellular	METABOLISM			Cofactor and vitamin metabolism		thiE-1	#00FFCC	SPV_RS03360	CDS	0.182834	FALSE	RIF0,01	0.342997
SPV_RS04330	1.03706	0.00807349	0.0898526	0.0123422		53	0	53	0	SPV_RS04330	1.04606	0.0106066	0.102988	0.0141465		53	0	53	0	-0.009	104	0.48	0.633	aminotransferase class I/II-fold pyridoxal phosphate-dependent enzyme	SPV_0809	cad	SPD_0809	SP_0916	SPT_1284	lysine decarboxylase	AMINO ACID METABOLSIM	Intracellular	METABOLISM			Amino acid metabolism		cad	#FFFF00	SPV_RS04330	CDS	0.183399	FALSE	RIF0,01	0.0937166
SPV_RS02330	1.01241	0.00852811	0.0923477	0.0126849		53	0	53	0	SPV_RS02330	1.02088	0.00831443	0.0911835	0.0126449		52	0	52	0	-0.008	103	0.47	0.637	ABC transporter ATP-binding protein	SPV_0434	mtsB	SPD_0434	SP_0483	SPT_0525	ABC transporter, ATP-binding protein	TRANSPORT	Membrane	ENVIRONMENTAL INFORMATION PROCESSING			Membrane transport			#FF64E1	SPV_RS02330	CDS	0.184106	FALSE	RIF0,01	0.106837
SPV_RS06695	1.02701	0.00669862	0.0818451	0.0112423		53	0	53	0	SPV_RS06695	1.02684	0.00710072	0.0842657	0.0114671		54	0	54	0	0	105	0.01	0.991	ABC transporter permease	SPV_1254	.	SPD_1254	SP_1424	SPT_0850	hypothetical protein	UNKNOWN		HYPOTHETICAL/UNKNOWN			Hypothetical/Unknown			#D3D3D3	SPV_RS06695	CDS	0.24802	FALSE	RIF0,01	0.211797
SPV_RS01455	0.954301	0.00811771	0.0900983	0.0124944		52	0	52	0	SPV_RS01455	1.00701	0.00935084	0.0966997	0.0134098		52	0	52	0	-0.053	102	2.88	0.0049	NCS2 family permease	SPV_0267	.	SPD_0267	SP_0287	SPT_0333	xanthine/uracil permease family protein	VARIOUS METABOLISM AND BIOSYNTHESIS	Membrane	ENVIRONMENTAL INFORMATION PROCESSING			Membrane transport			#FF64E1	SPV_RS01455	CDS	0.0207862	FALSE	RIF0,01	-0.483563
SPV_RS10335	0.971891	0.0134793	0.1161	0.0161002		52	0	52	0	SPV_RS10335	1.02036	0.0100446	0.100223	0.0137667		53	0	53	0	-0.048	103	2.29	0.0242	transporter	SPV_1951	.	SPD_1951	SP_2122	SPT_2133	conserved hypothetical protein	UNKNOWN		HYPOTHETICAL/UNKNOWN			Hypothetical/Unknown			#D3D3D3	SPV_RS10335	CDS	0.0361991	FALSE	RIF0,01	-0.417963
SPV_RS09250	0.967067	0.0137197	0.117131	0.0162432		52	0	52	0	SPV_RS09250	1.00928	0.0114095	0.106815	0.0146722		53	0	53	0	-0.042	103	1.93	0.0566	MATE family efflux transporter	SPV_1738	dinF	SPD_1738	SP_1939	SPT_1897	MATE efflux family protein DNA	TRANSPORT	Membrane	ENVIRONMENTAL INFORMATION PROCESSING	CELLULAR PROCESSES		Membrane transport	Antibiotic response/sensing	dinF	#FF64E1	SPV_RS09250	CDS	0.0526018	FALSE	RIF0,01	-0.339243
SPV_RS08050	1.00008	0.013943	0.118081	0.0163748		52	0	52	0	SPV_RS08050	1.03152	0.00838399	0.0915641	0.0126977		52	0	52	0	-0.031	102	1.52	0.132	hypothetical protein	SPV_1516	.	SPD_1516	SP_1706	SPT_1644	hypothetical protein	UNKNOWN		HYPOTHETICAL/UNKNOWN			Hypothetical/Unknown			#D3D3D3	SPV_RS08050	CDS	0.0742364	FALSE	RIF0,01	-0.194923
SPV_RS05275	1.02636	0.0096732	0.0983524	0.013639		52	0	52	0	SPV_RS05275	1.04561	0.0109589	0.104685	0.0145172		52	0	52	0	-0.019	102	0.97	0.336	GlcNAc-PI de-N-acetylase	SPV_0941	.	SPD_0941	.	n.p.	hypothetical protein	UNKNOWN		HYPOTHETICAL/UNKNOWN			Hypothetical/Unknown			#D3D3D3	SPV_RS05275	CDS	0.121465	FALSE	RIF0,01	-0.0374834
SPV_RS06940	1.01535	0.0109463	0.104625	0.0145088		52	0	52	0	SPV_RS06940	1.02251	0.00812216	0.090123	0.0124978		52	0	52	0	-0.007	102	0.37	0.709	oxidoreductase	SPV_1302	.	SPD_1302	SP_1472	SPT_0803	putative oxidoreductase	UNKNOWN	Intracellular	METABOLISM			Various metabolism			#99FF99	SPV_RS06940	CDS	0.198529	FALSE	RIF0,01	0.119957
SPV_RS04280	1.02186	0.011625	0.107819	0.0149518		52	0	52	0	SPV_RS04280	1.01571	0.00481126	0.0693633	0.0097128		51	0	51	0	0.006	101	0.35	0.731	DUF1919 domain-containing protein	SPV_2242	.	SPD_0801	SP_0907		DUF1919 domain-containing protein						Hypothetical/Unknown			#D3D3D3	SPV_RS04280	CDS	0.20362	FALSE	RIF0,01	0.290517
SPV_RS05405	1.05038	0.0282328	0.168026	0.023301		52	1	51	0	SPV_RS05405	1.04369	0.027242	0.165051	0.0228885		52	1	51	0	0.007	102	0.2	0.838	iron ABC transporter permease	SPV_0916	piaB	SPD_0916	SP_1033	SPT_1083	iron-compound ABC transporter, permease protein	TRANSPORT	Membrane	ENVIRONMENTAL INFORMATION PROCESSING			Membrane transport			#FF64E1	SPV_RS05405	CDS	0.221437	FALSE	RIF0,01	0.303637
SPV_RS08145	0.953621	0.00613783	0.0783443	0.0108644		52	0	52	0	SPV_RS08145	0.950348	0.00763002	0.08735	0.0121133		52	0	52	0	0.003	102	0.2	0.841	PTS beta-glucoside transporter subunit IIBCA	SPV_1532	scrA	SPD_1532	SP_1722	SPT_1660	PTS system IIABC components	TRANSPORT	Membrane	ENVIRONMENTAL INFORMATION PROCESSING	METABOLISM		Membrane transport	Carbohydrate metabolism		#FF64E1	SPV_RS08145	CDS	0.221719	FALSE	RIF0,01	0.251157
SPV_RS04940	1.0514	0.0131134	0.114514	0.0158802	glgD	52	0	52	0	SPV_RS04940	1.05258	0.00726422	0.0852304	0.0118193	glgD	52	0	52	0	-0.001	102	0.06	0.953	glucose-1-phosphate adenylyltransferase subunit GlgD	SPV_1007	glgD	SPD_1007	SP_1123	SPT_1168	glycogen biosynthesis protein GlgD	CARBOHYDRATE METABOLISM	Cell Wall	METABOLISM	METABOLISM		Cell wall metabolism	Carbohydrate metabolism	glgD	#006600	SPV_RS04940	CDS	0.242364	FALSE	RIF0,01	0.198677
SPV_RS09910	0.960743	0.00501685	0.0708297	0.00991814	nagA	51	0	51	0	SPV_RS09910	1.02454	0.00461392	0.0679259	0.00951152	nagA	51	0	51	0	-0.064	100	4.64	1.05e-05	N-acetylglucosamine-6-phosphate deacetylase	SPV_1866	nagA	SPD_1866	SP_2056	SPT_2051	N-acetylglucosamine-6-phosphate deacetylase	CARBOHYDRATE METABOLISM	Intracellular	METABOLISM			Carbohydrate metabolism		nagA	#00FF00	SPV_RS09910	CDS	0.00636312	FALSE	RIF0,01	-0.627883
SPV_RS10420	0.97961	0.00760162	0.0871873	0.0122087		51	0	51	0	SPV_RS10420	1.0342	0.00557221	0.0746473	0.0104527		51	0	51	0	-0.055	100	3.4	0.000981	beta-N-acetylhexosaminidase	SPV_1969	.	SPD_1969	SP_2141	SPT_2154	glycosyl hydrolase-related protein	MEMBRANE PROTEIN	Membrane	METABOLISM			Cell wall metabolism			#006600	SPV_RS10420	CDS	0.0132919	FALSE	RIF0,01	-0.509803
SPV_RS00470	0.934902	0.0140465	0.118518	0.0165959		51	0	51	0	SPV_RS00470	0.998999	0.00832554	0.0912444	0.0127768		51	0	51	0	-0.064	100	3.06	0.00284	sugar ABC transporter permease	SPV_0088	.	SPD_0088	SP_0090	SPT_0122	ABC transporter, permease protein	TRANSPORT	Membrane	ENVIRONMENTAL INFORMATION PROCESSING			Membrane transport		LplB	#FF64E1	SPV_RS00470	CDS	0.0175339	FALSE	RIF0,01	-0.627883
SPV_RS10385	0.954878	0.0102594	0.101289	0.0141833		51	0	51	0	SPV_RS10385	1.00614	0.00557144	0.0746421	0.010452		51	0	51	0	-0.051	100	2.91	0.00446	SPFH domain-containing protein	SPV_1962	.	SPD_1962	SP_2132	SPT_2144	conserved hypothetical protein	UNKNOWN		HYPOTHETICAL/UNKNOWN			Hypothetical/Unknown			#D3D3D3	SPV_RS10385	CDS	0.0202206	FALSE	RIF0,01	-0.457323
SPV_RS08580	0.978297	0.0132661	0.115179	0.0161282		51	0	51	0	SPV_RS08580	1.03114	0.0049398	0.0702837	0.00984169		51	0	51	0	-0.053	100	2.8	0.00619	extracellular solute-binding protein	SPV_1609	.	SPD_1609	SP_1826	SPT_1746	ABC transporter, substrate-binding protein	TRANSPORT	Membrane	ENVIRONMENTAL INFORMATION PROCESSING			Membrane transport			#FF64E1	SPV_RS08580	CDS	0.0222002	FALSE	RIF0,01	-0.483563
SPV_RS00150	0.961144	0.0143318	0.119716	0.0167635		51	0	51	0	SPV_RS00150	0.995472	0.0116481	0.107926	0.0151127		51	0	51	0	-0.034	100	1.52	0.131	PrsW family intramembrane metalloprotease			SPD_0031			PrsW family intramembrane metalloprotease						Mobile element/pseudogene			#999999	SPV_RS00150	CDS	0.0739536	FALSE	RIF0,01	-0.234283
SPV_RS06235	1.02799	0.00797991	0.0893303	0.0125088		51	0	51	0	SPV_RS06235	1.04565	0.00772077	0.0878679	0.012304		51	0	51	0	-0.018	100	1.01	0.317	ABC transporter permease	SPV_1169	appB	SPD_1169	.	n.p.	oligopeptide ABC transporter permease	TRANSPORT	Membrane	ENVIRONMENTAL INFORMATION PROCESSING	CELLULAR PROCESSES		Membrane transport	Cellular community		#FF64E1	SPV_RS06235	CDS	0.117788	FALSE	RIF0,01	-0.0243634
SPV_RS06760	1.01421	0.0049235	0.0701676	0.00982544		51	0	51	0	SPV_RS06760	1.02892	0.00740877	0.0860742	0.0120528		51	0	51	0	-0.015	100	0.95	0.346	energy-coupling factor transporter transmembrane protein EcfT	SPV_1266	.	SPD_1266	SP_1437	SPT_0838	conserved domain protein	UNKNOWN		HYPOTHETICAL/UNKNOWN			Hypothetical/Unknown			#D3D3D3	SPV_RS06760	CDS	0.123586	FALSE	RIF0,01	0.0149966
SPV_RS07965	1.02958	0.00940091	0.0969583	0.0135769		51	0	51	0	SPV_RS07965	1.04492	0.00962491	0.0981066	0.0137377		51	0	51	0	-0.015	100	0.79	0.429	carbohydrate ABC transporter permease	SPV_1500	.	SPD_1500	SP_1688	SPT_1626	ABC transporter, permease protein	TRANSPORT	Membrane	ENVIRONMENTAL INFORMATION PROCESSING	METABOLISM		Membrane transport	Carbohydrate metabolism		#FF64E1	SPV_RS07965	CDS	0.140979	FALSE	RIF0,01	0.0149966
SPV_RS05360	1.03899	0.0110324	0.105035	0.0147078		51	0	51	0	SPV_RS05360	1.04125	0.00702685	0.0838263	0.0116246		52	0	52	0	-0.002	101	0.12	0.904	DUF4343 domain-containing protein	SPV_0924	.	SPD_0924	SP_1043	SPT_1098	hypothetical protein	UNKNOWN		HYPOTHETICAL/UNKNOWN			Hypothetical/Unknown			#D3D3D3	SPV_RS05360	CDS	0.233314	FALSE	RIF0,01	0.185557
SPV_RS07030	1.03112	0.013679	0.116957	0.0163773		51	0	51	0	SPV_RS07030	1.03145	0.00701137	0.0837339	0.011962		49	0	49	0	0	98	0.02	0.987	hypothetical protein	SPV_1322	.	SPD_1322	SP_1493	SPT_1430	hypothetical protein	UNKNOWN		HYPOTHETICAL/UNKNOWN			Hypothetical/Unknown			#D3D3D3	SPV_RS07030	CDS	0.247172	FALSE	RIF0,01	0.211797
SPV_RS10615	0.958912	0.0109445	0.104616	0.0147949		50	0	50	0	SPV_RS10615	1.0213	0.0125576	0.112061	0.0158478		50	1	49	0	-0.062	98	2.88	0.00492	group II intron reverse transcriptase/maturase	SPV_2008	.	SPD_2008	SP_2181								DNA repair and editing			#FF5050	SPV_RS10615	CDS	0.021069	FALSE	RIF0,01	-0.601643
SPV_RS02720	1.00276	0.00751558	0.0866924	0.0122602		50	0	50	0	SPV_RS02720	1.02946	0.0113661	0.106612	0.0150772		50	0	50	0	-0.027	98	1.37	0.173	endonuclease/exonuclease/phosphatase family protein	SPV_0507	.	SPD_0507	SP_0582	SPT_0612	hypothetical protein	UNKNOWN	Membrane	HYPOTHETICAL/UNKNOWN			Hypothetical/Unknown			#D3D3D3	SPV_RS02720	CDS	0.0859729	FALSE	RIF0,01	-0.142443
SPV_RS10305	0.937212	0.0131596	0.114715	0.0162232		50	1	49	0	SPV_RS10305	0.968513	0.0178032	0.133429	0.0188697		50	1	49	0	-0.031	98	1.26	0.211	DUF3169 family protein	SPV_1945	.	SPD_1945	SP_2117	SPT_2126	hypothetical protein	UNKNOWN		HYPOTHETICAL/UNKNOWN			Hypothetical/Unknown			#D3D3D3	SPV_RS10305	CDS	0.0940328	FALSE	RIF0,01	-0.194923
SPV_RS02690	0.992576	0.00952914	0.0976173	0.0138052		50	0	50	0	SPV_RS02690	1.00299	0.00981471	0.0990692	0.0141527		49	0	49	0	-0.01	97	0.53	0.6	PRD domain-containing protein	SPV_0501	bglG	SPD_0501	SP_0576	SPT_0606	transcription antiterminator Lict	TRANSCRIPTION AND TRANSLATION	Intracellular	GENETIC INFORMATION PROCESSING			Transcription			#990000	SPV_RS02690	CDS	0.176471	FALSE	RIF0,01	0.0805966
SPV_RS03295	0.982536	0.0141489	0.118949	0.0169927		49	0	49	0	SPV_RS03295	1.02835	0.00807909	0.0898838	0.0127115		50	0	50	0	-0.046	97	2.16	0.0333	hypothetical protein	SPV_0613	.	SPD_0613	SP_0706	SPT_0718	hypothetical protein	UNKNOWN		HYPOTHETICAL/UNKNOWN			Hypothetical/Unknown			#D3D3D3	SPV_RS03295	CDS	0.0411482	FALSE	RIF0,01	-0.391723
SPV_RS00325	0.925292	0.010939	0.10459	0.0149414		49	1	48	0	SPV_RS00325	0.881147	0.0125999	0.112249	0.0160356		49	1	48	0	0.044	96	2.01	0.0468	GntR family transcriptional regulator	SPV_0064	cpsR	SPD_0064	SP_0058	SPT_0096	transcriptional regulator, GntR family	REGULATOR	Intracellular	GENETIC INFORMATION PROCESSING			Transcription			#990000	SPV_RS00325	CDS	0.0489253	FALSE	RIF0,01	0.789076
SPV_RS00880	0.993885	0.00747653	0.0864669	0.0123524		49	0	49	0	SPV_RS00880	1.02992	0.00891127	0.0943996	0.0134857		49	0	49	0	-0.036	96	1.97	0.0517	response regulator transcription factor	SPV_0158	.	SPD_0158	SP_0156	SPT_0203	DNA-binding response regulator	REGULATOR	Intracellular	ENVIRONMENTAL INFORMATION PROCESSING	GENETIC INFORMATION PROCESSING		Signal transduction	Transcription		#CC0066	SPV_RS00880	CDS	0.050905	FALSE	RIF0,01	-0.260523
SPV_RS04650	0.988077	0.00904183	0.0950885	0.0135841	pepF	49	0	49	0	SPV_RS04650	0.963421	0.00786471	0.0886832	0.012669	pepF	49	0	49	0	0.025	96	1.33	0.188	oligoendopeptidase F	SPV_0866	pepF1	SPD_0866	SP_0979	SPT_1224	oligoendopeptidase F	UNKNOWN	Intracellular	METABOLISM	GENETIC INFORMATION PROCESSING		Amino acid metabolism	Folding, sorting, degradation	pepF	#FFFF00	SPV_RS04650	CDS	0.0888009	FALSE	RIF0,01	0.539796
SPV_RS09070	0.951611	0.0437387	0.209138	0.0298768		49	4	45	0	SPV_RS09070	0.992452	0.0412739	0.20316	0.0290228		49	4	45	0	-0.041	96	0.98	0.329	RNA methyltransferase	SPV_1704	rumA-2	SPD_1704	SP_1901	SPT_1846	RNA methyltransferase, TrmA family	AMINO ACID METABOLSIM	Intracellular	GENETIC INFORMATION PROCESSING			Translation			#960096	SPV_RS09070	CDS	0.120192	FALSE	RIF0,01	-0.326123
SPV_RS02685	1.01569	0.00901457	0.0949451	0.0135636		49	0	49	0	SPV_RS02685	1.03252	0.00625712	0.079102	0.0113003		49	0	49	0	-0.017	96	0.95	0.343	helicase						helicase						Mobile element/pseudogene			#999999	SPV_RS02685	CDS	0.122879	FALSE	RIF0,01	-0.0112434
SPV_RS07760	0.999263	0.0190213	0.137918	0.0197025		49	1	48	0	SPV_RS07760	1.01841	0.00758975	0.0871192	0.0127076		47	0	47	0	-0.019	94	0.82	0.416	endopeptidase	SPV_1460	pepO	SPD_1460	SP_1647	SPT_1587	endopeptidase O	VARIOUS	Intracellular	GENETIC INFORMATION PROCESSING			Folding, sorting, degradation		PepO	#9600FA	SPV_RS07760	CDS	0.137161	FALSE	RIF0,01	-0.0374834
SPV_RS06755	1.02736	0.0137292	0.117172	0.0167388		49	0	49	0	SPV_RS06755	1.04011	0.00720543	0.0848848	0.0121264		49	0	49	0	-0.013	96	0.62	0.539	MptD family putative ECF transporter S component	SPV_1265	.	SPD_1265	SP_1436	SPT_0837	hypothetical protein	UNKNOWN	Membrane	HYPOTHETICAL/UNKNOWN			Hypothetical/Unknown			#D3D3D3	SPV_RS06755	CDS	0.162896	FALSE	RIF0,01	0.0412366
SPV_RS03855	1.00725	0.00893211	0.0945099	0.0135014		49	0	49	0	SPV_RS03855	1.01468	0.0146257	0.120937	0.0172767		49	0	49	0	-0.007	96	0.34	0.735	ATP-dependent Clp protease ATP-binding subunit	SPV_0717	clpE	SPD_0717	SP_0820	SPT_1380	ATP-dependent Clp protease, ATP-binding subunit ClpE	PROTEIN TURNOVER	Intracellular	GENETIC INFORMATION PROCESSING			Folding, sorting, degradation		clpE	#9600FA	SPV_RS03855	CDS	0.20461	FALSE	RIF0,01	0.119957
SPV_RS01235	0.996447	0.00596396	0.0772267	0.0111467		48	0	48	0	SPV_RS01235	1.06879	0.00664191	0.0814979	0.0117632		48	0	48	0	-0.072	94	4.46	2.23e-05	ABC transporter ATP-binding protein	SPV_0225	.	SPD_0225	SP_0242	SPT_0289	ABC transporter, ATP-binding protein	TRANSPORT	Membrane	ENVIRONMENTAL INFORMATION PROCESSING			Membrane transport			#FF64E1	SPV_RS01235	CDS	0.00749434	FALSE	RIF0,01	-0.732843
SPV_RS00520	0.887834	0.0221857	0.148949	0.0214989		48	2	46	0	SPV_RS00520	0.983793	0.0170407	0.13054	0.0190412		47	1	46	0	-0.096	93	3.34	0.0012	MFS transporter	SPV_0097	.	SPD_0097	SP_0101	SPT_0135	putative transporter	TRANSPORT	Membrane	ENVIRONMENTAL INFORMATION PROCESSING			Membrane transport		CynX	#FF64E1	SPV_RS00520	CDS	0.0142817	FALSE	RIF0,01	-1.04772
SPV_RS00410	0.949691	0.00794624	0.0891417	0.0128665		48	0	48	0	SPV_RS00410	1.00846	0.00787962	0.0887672	0.012681		49	0	49	0	-0.059	95	3.25	0.00158	TrkH family potassium uptake protein	SPV_0076	.	SPD_0076	SP_0078	SPT_0111	potassium uptake protein, Trk family	TRANSPORT	Membrane	ENVIRONMENTAL INFORMATION PROCESSING			Membrane transport		TrkG	#FF64E1	SPV_RS00410	CDS	0.0156957	FALSE	RIF0,01	-0.562283
SPV_RS10560	0.952409	0.0104425	0.102189	0.0147497		48	0	48	0	SPV_RS10560	1.00112	0.00944592	0.0971901	0.0140282		48	0	48	0	-0.049	94	2.39	0.0187	DeoR/GlpR transcriptional regulator	SPV_1996	fucR	SPD_1996	SP_2168	SPT_2181	putative fucose operon repressor	REGULATOR	Intracellular	GENETIC INFORMATION PROCESSING	METABOLISM		Transcription	Carbohydrate metabolism	fucR	#990000	SPV_RS10560	CDS	0.0330882	FALSE	RIF0,01	-0.431083
SPV_RS00610	0.968447	0.0160026	0.126502	0.0182589		48	1	47	0	SPV_RS00610	1.01617	0.012727	0.112814	0.0162833		48	1	47	0	-0.048	94	1.95	0.0541	AraC family transcriptional regulator	SPV_0114	.	SPD_0114	.	n.p.	hypothetical protein	TRANSPORT		HYPOTHETICAL/UNKNOWN			Hypothetical/Unknown			#D3D3D3	SPV_RS00610	CDS	0.0517534	FALSE	RIF0,01	-0.417963
SPV_RS08555	0.950561	0.00819264	0.0905132	0.0130645		48	0	48	0	SPV_RS08555	0.98385	0.0100234	0.100117	0.0144506		48	0	48	0	-0.033	94	1.71	0.0908	LacI family transcriptional regulator	SPV_1605	.	SPD_1605	SP_1821	SPT_1742	sugar-binding transcriptional regulator, LacI family	REGULATOR	Intracellular	GENETIC INFORMATION PROCESSING			Transcription			#990000	SPV_RS08555	CDS	0.0619344	FALSE	RIF0,01	-0.221163
SPV_RS05205	1.0547	0.0101162	0.10058	0.0145174		48	0	48	0	SPV_RS05205	1.03478	0.00677803	0.0823288	0.0118831		48	0	48	0	0.02	94	1.06	0.291	phosphoenolpyruvate carboxylase	SPV_0953	ppc	SPD_0953	SP_1068	SPT_1111	phosphoenolpyruvate carboxylase	CARBOHYDRATE METABOLISM	Intracellular	METABOLISM	METABOLISM		Carbohydrate metabolism	Energy metabolism	ppC	#00FF00	SPV_RS05205	CDS	0.11185	FALSE	RIF0,01	0.474196
SPV_RS01980	1.00111	0.0141971	0.119152	0.0171981		48	0	48	0	SPV_RS01980	1.02313	0.00874461	0.0935126	0.0134974		48	0	48	0	-0.022	94	1.01	0.316	ATP-dependent RecD-like DNA helicase	SPV_0366	yrrC	SPD_0366	SP_0401	SPT_0439	putative helicase	DNA TURNOVER	Intracellular	GENETIC INFORMATION PROCESSING			DNA repair and editing			#FF5050	SPV_RS01980	CDS	0.117506	FALSE	RIF0,01	-0.0768434
SPV_RS05605	1.0247	0.0181033	0.134548	0.0194204	lacG	48	0	48	0	SPV_RS05605	1.02035	0.00951157	0.0975273	0.0139325	lacG	49	0	49	0	0.004	95	0.18	0.856	6-phospho-beta-galactosidase	SPV_1046	lacG-2	SPD_1046	SP_1184	SPT_1040	6-phospho-beta-galactosidase	CARBOHYDRATE METABOLISM	Intracellular	METABOLISM			Carbohydrate metabolism			#00FF00	SPV_RS05605	CDS	0.224123	FALSE	RIF0,01	0.264277
SPV_RS02235	0.95171	0.00871164	0.0933362	0.0136145		47	0	47	0	SPV_RS02235	1.03418	0.00329233	0.0573788	0.00836956		47	0	47	0	-0.082	92	5.16	1.41e-06	DUF2207 domain-containing protein	SPV_0414	.	SPD_0414	SP_0454	SPT_0492	hypothetical protein	UNKNOWN		HYPOTHETICAL/UNKNOWN			Hypothetical/Unknown			#D3D3D3	SPV_RS02235	CDS	0.0050905	FALSE	RIF0,01	-0.864043
SPV_RS04630	0.947331	0.00924076	0.0961289	0.0140218	rnr	47	0	47	0	SPV_RS04630	0.897522	0.0100986	0.100492	0.0148167	rnr	46	0	46	0	0.05	91	2.44	0.0166	ribonuclease R	SPV_0862	rnr	SPD_0862	SP_0975	SPT_1228	exoribonuclease, VacB/Rnb family	RNA TURNOVER	Intracellular	GENETIC INFORMATION PROCESSING	METABOLISM		Folding, sorting, degradation	Nucleotide metabolism		#9600FA	SPV_RS04630	CDS	0.0315328	FALSE	RIF0,01	0.867796
SPV_RS00260	0.979673	0.0109481	0.104633	0.0152623		47	0	47	0	SPV_RS00260	1.02323	0.00522298	0.0722702	0.0105417		47	0	47	0	-0.044	92	2.35	0.021	amidophosphoribosyltransferase	SPV_0053	purF	SPD_0053	SP_0046	SPT_0085	amidophosphoribosyltransferase	NUCLEOTIDE METABOLSIM	Intracellular	METABOLISM			Nucleotide metabolism		purF	#009600	SPV_RS00260	CDS	0.0346437	FALSE	RIF0,01	-0.365483
SPV_RS01430	1.04834	0.0128029	0.11315	0.0165046		47	0	47	0	SPV_RS01430	0.996296	0.0146745	0.121138	0.0176698		47	0	47	0	0.052	92	2.15	0.034	PTS mannose/fructose/sorbose transporter family subunit IID	SPV_0262	manN	SPD_0262	SP_0282	SPT_0327	PTS system, mannose-specific IID component	TRANSPORT	Membrane	ENVIRONMENTAL INFORMATION PROCESSING	METABOLISM		Membrane transport	Carbohydrate metabolism		#FF64E1	SPV_RS01430	CDS	0.0417138	FALSE	RIF0,01	0.894036
SPV_RS10435	1.00795	0.0118648	0.108926	0.0158885		47	0	47	0	SPV_RS10435	1.04414	0.00932746	0.0965788	0.0140875		47	0	47	0	-0.036	92	1.7	0.0917	glycoside hydrolase family 125 protein	SPV_1972	.	SPD_1972	SP_2144	SPT_2157	conserved hypothetical protein	UNKNOWN	Cell Wall	METABOLISM			Cell wall metabolism			#006600	SPV_RS10435	CDS	0.0620758	FALSE	RIF0,01	-0.260523
SPV_RS05550	1.08284	0.0132665	0.11518	0.0168008		47	0	47	0	SPV_RS05550	1.04951	0.00972697	0.0986254	0.0142353		48	0	48	0	0.033	93	1.51	0.133	pneumococcal-type histidine triad protein						pneumococcal-type histidine triad protein						Mobile element/pseudogene			#999999	SPV_RS05550	CDS	0.0756505	FALSE	RIF0,01	0.644756
SPV_RS05610	1.05248	0.0141182	0.11882	0.0173317		47	0	47	0	SPV_RS05610	1.02344	0.00837072	0.0914917	0.0132057		48	0	48	0	0.029	93	1.33	0.186	PTS lactose transporter subunit IIBC	SPV_1047	lacE-2	SPD_1047	SP_1185	SPT_1039	PTS system, lactose-specific IIBC components	TRANSPORT	Membrane	ENVIRONMENTAL INFORMATION PROCESSING	METABOLISM		Membrane transport	Carbohydrate metabolism		#FF64E1	SPV_RS05610	CDS	0.0883767	FALSE	RIF0,01	0.592276
SPV_RS02530	0.979107	0.0109481	0.104633	0.0152623		47	0	47	0	SPV_RS02530	1.00987	0.0173171	0.131594	0.019195		47	1	46	0	-0.031	92	1.25	0.213	bacteriocin secretion accessory protein			SPD_0471			bacteriocin secretion accessory protein						Cellular community			#0064C8	SPV_RS02530	CDS	0.0941742	FALSE	RIF0,01	-0.194923
SPV_RS04760	1.05029	0.0101516	0.100755	0.0146967		47	0	47	0	SPV_RS04760	1.02729	0.00605483	0.0778128	0.0112313		48	0	48	0	0.023	93	1.24	0.217	amino acid permease	SPV_0887	yfnA	SPD_0887	SP_1001	SPT_1200	amino acid permease family protein	TRANSPORT	Membrane	ENVIRONMENTAL INFORMATION PROCESSING	METABOLISM		Membrane transport	Amino acid metabolism		#FF64E1	SPV_RS04760	CDS	0.0957296	FALSE	RIF0,01	0.513556
SPV_RS04175	1.02792	0.00550845	0.0742189	0.0108259		47	0	47	0	SPV_RS04175	1.04767	0.00922115	0.0960268	0.0140069		47	0	47	0	-0.02	92	1.12	0.267	SAM-dependent DNA methyltransferase	SPV_0782	.	SPD_0782	SP_0886	SPT_1314	putative type I restriction-modification system, M subunit	VARIOUS	Intracellular	GENETIC INFORMATION PROCESSING			DNA repair and editing		hsdM	#FF5050	SPV_RS04175	CDS	0.106193	FALSE	RIF0,01	-0.0506034
SPV_RS06740	1.00658	0.00891519	0.0944203	0.0137726		47	0	47	0	SPV_RS06740	1.01976	0.0137387	0.117212	0.017282		46	0	46	0	-0.013	91	0.6	0.553	AraC family transcriptional regulator	SPV_1262	.	SPD_1262	SP_1433	SPT_0834	transcriptional regulator, AraC family	REGULATOR	Intracellular	GENETIC INFORMATION PROCESSING			Transcription			#990000	SPV_RS06740	CDS	0.166148	FALSE	RIF0,01	0.0412366
SPV_RS00710	0.548936	0.0373787	0.193336	0.0285058		46	2	44	0	SPV_RS00710	0.763788	0.0209711	0.144814	0.0213517		46	0	46	0	-0.215	90	6.03	3.52e-08	tRNA uridine-5-carboxymethylaminomethyl(34) synthesis enzyme MnmG	SPV_0129	mnmG	SPD_0129	SP_0120	SPT_0167	glucose-inhibited division protein A	RNA TURNOVER	Intracellular	GENETIC INFORMATION PROCESSING			Translation		GidA	#960096	SPV_RS00710	CDS	0.00282805	TRUE	RIF0,01	-2.609
SPV_RS10365	0.978741	0.00804557	0.0896971	0.0132251		46	0	46	0	SPV_RS10365	1.0317	0.00527191	0.0726079	0.0107055		46	0	46	0	-0.053	90	3.11	0.00249	transketolase	SPV_1958	tktN	SPD_1958	SP_2128	SPT_2140	transketolase, N-terminal subunit	CARBOHYDRATE METABOLISM	Intracellular	METABOLISM			Carbohydrate metabolism		tktA1	#00FF00	SPV_RS10365	CDS	0.0171097	FALSE	RIF0,01	-0.483563
SPV_RS10445	0.957517	0.0145558	0.120648	0.0177885		46	0	46	0	SPV_RS10445	1.01867	0.0081951	0.0905268	0.0133474		46	0	46	0	-0.061	90	2.75	0.00721	alpha-L-fucosidase	SPV_1974	.	SPD_1974	SP_2146	SPT_2159	conserved hypothetical protein	CARBOHYDRATE METABOLISM	Intracellular	METABOLISM			Carbohydrate metabolism			#00FF00	SPV_RS10445	CDS	0.0240385	FALSE	RIF0,01	-0.588523
SPV_RS00340	0.959474	0.00655027	0.0809337	0.011933		46	0	46	0	SPV_RS00340	0.99862	0.0038884	0.0623571	0.00929564		45	0	45	0	-0.039	89	2.59	0.0113	PTS mannose/fructose/sorbose/N-acetylgalactosamine transporter subunit IIC	SPV_0067	gadW	SPD_0067	SP_0062	SPT_0099	PTS system, IIC component	TRANSPORT	Membrane	ENVIRONMENTAL INFORMATION PROCESSING	METABOLISM		Membrane transport	Carbohydrate metabolism	ManY	#FF64E1	SPV_RS00340	CDS	0.0271493	FALSE	RIF0,01	-0.299883
SPV_RS10180	0.966328	0.0160528	0.1267	0.0186809		46	0	46	0	SPV_RS10180	1.02774	0.0110389	0.105066	0.0154912		46	0	46	0	-0.061	90	2.53	0.0131	N-acetyldiaminopimelate deacetylase	SPV_1922	hipO	SPD_1922	SP_2096	SPT_2105	peptidase, M20/M25/M40 family	AMINO ACID METABOLSIM	Intracellular	METABOLISM			Amino acid metabolism			#FFFF00	SPV_RS10180	CDS	0.0292704	FALSE	RIF0,01	-0.588523
SPV_RS10250	0.965778	0.00956	0.0977752	0.0144162		46	0	46	0	SPV_RS10250	1.0111	0.00765756	0.0875075	0.0129023		46	0	46	0	-0.045	90	2.34	0.0214	maltodextrin ABC transporter permease	SPV_1935	malC	SPD_1935	SP_2109	SPT_2117	maltodextrin ABC transporter, permease protein	TRANSPORT	Membrane	ENVIRONMENTAL INFORMATION PROCESSING	METABOLISM		Membrane transport	Carbohydrate metabolism	malC	#FF64E1	SPV_RS10250	CDS	0.0350679	FALSE	RIF0,01	-0.378603
SPV_RS10915	0.856541	0.0244228	0.156278	0.0230419		46	2	44	0	SPV_RS10915	0.93206	0.0273508	0.165381	0.0243841		46	2	44	0	-0.076	90	2.25	0.0268	response regulator transcription factor	SPV_2063	comE	SPD_2063	SP_2235	SPT_2255	response regulator ComE	REGULATOR	Intracellular	CELLULAR PROCESSES	ENVIRONMENTAL INFORMATION PROCESSING	GENETIC INFORMATION PROCESSING	Cellular community	Signal transduction	comE	#0064C8	SPV_RS10915	CDS	0.0376131	FALSE	RIF0,01	-0.785323
SPV_RS09720	0.974317	0.0099591	0.0997953	0.014714		46	0	46	0	SPV_RS09720	1.01805	0.0088767	0.0942162	0.0137429		47	0	47	0	-0.044	91	2.17	0.0324	C4-dicarboxylate ABC transporter	SPV_1827	.	SPD_1827	SP_2017	SPT_2014	membrane protein	UNKNOWN	Membrane	ENVIRONMENTAL INFORMATION PROCESSING			Membrane transport			#FF64E1	SPV_RS09720	CDS	0.040724	FALSE	RIF0,01	-0.365483
SPV_RS10585	0.954483	0.0169833	0.13032	0.0192147	dltD	46	0	46	0	SPV_RS10585	0.982144	0.0121967	0.110439	0.0162833	dltD	46	0	46	0	-0.028	90	1.1	0.275	D-alanyl-lipoteichoic acid biosynthesis protein DltD	SPV_2002	dltD	SPD_2002	SP_2173	n.p.	dltD protein	UNKNOWN	Membrane	METABOLISM			Various metabolism		dltD	#99FF99	SPV_RS10585	CDS	0.108456	FALSE	RIF0,01	-0.155563
SPV_RS09180	1.03845	0.0126035	0.112265	0.0165526	ply	46	0	46	0	SPV_RS09180	1.04682	0.00722721	0.085013	0.0125345	ply	46	0	46	0	-0.008	90	0.4	0.688	cholesterol-dependent cytolysin pneumolysin	SPV_1726	ply	SPD_1726	SP_1923	SPT_1872	pneumolysin	VARIOUS		CELLULAR PROCESSES			Cellular community		ply	#0064C8	SPV_RS09180	CDS	0.194287	FALSE	RIF0,01	0.106837
SPV_RS09575	1.00928	0.00767705	0.0876188	0.0129187		46	0	46	0	SPV_RS09575	1.01592	0.00969758	0.0984763	0.0145195		46	0	46	0	-0.007	90	0.34	0.734	sensor histidine kinase	SPV_1799	.	SPD_1799	SP_2001	SPT_1982	putative sensor histidine kinase	REGULATOR	Membrane	ENVIRONMENTAL INFORMATION PROCESSING			Signal transduction		desK	#CC0066	SPV_RS09575	CDS	0.204327	FALSE	RIF0,01	0.119957
SPV_RS02735	1.03875	0.00789755	0.0888681	0.0131029		46	0	46	0	SPV_RS02735	1.03573	0.0119837	0.10947	0.0161405		46	0	46	0	0.003	90	0.15	0.885	5-methyltetrahydropteroyltriglutamate-- homocysteine S-methyltransferase	SPV_0510	metE	SPD_0510	SP_0585	SPT_0615	5-methyltetrahydropteroyltriglutamate--homocysteine methyltransferase	AMINO ACID METABOLSIM	Intracellular	METABOLISM			Amino acid metabolism		metE	#FFFF00	SPV_RS02735	CDS	0.230486	FALSE	RIF0,01	0.251157
SPV_RS08435	1.04063	0.0121326	0.110148	0.0162405		46	0	46	0	SPV_RS08435	1.03796	0.0113199	0.106395	0.0156871		46	0	46	0	0.003	90	0.12	0.906	carbohydrate ABC transporter permease	SPV_1583	.	SPD_1583	.	SPT_1720	ABC transporter, substrate-binding protein	TRANSPORT	Membrane	ENVIRONMENTAL INFORMATION PROCESSING			Membrane transport			#FF64E1	SPV_RS08435	CDS	0.234163	FALSE	RIF0,01	0.251157
SPV_RS00625	0.969983	0.0140341	0.118466	0.0176598		45	0	45	0	SPV_RS00625	1.03652	0.0147754	0.121554	0.0179222		46	0	46	0	-0.067	89	2.64	0.00967	hypothetical protein						hypothetical protein						Hypothetical/Unknown			#D3D3D3	SPV_RS00625	CDS	0.0260181	FALSE	RIF0,01	-0.667243
SPV_RS08575	0.995576	0.0111032	0.105372	0.0157079		45	0	45	0	SPV_RS08575	1.03223	0.00719003	0.084794	0.0126403		45	0	45	0	-0.037	88	1.82	0.0724	ABC transporter ATP-binding protein	SPV_1608	.	SPD_1608	SP_1825	SPT_1745	ABC transporter, ATP-binding protein	TRANSPORT	Membrane	ENVIRONMENTAL INFORMATION PROCESSING			Membrane transport			#FF64E1	SPV_RS08575	CDS	0.0567025	FALSE	RIF0,01	-0.273643
SPV_RS02520	1.0126	0.00641266	0.0800791	0.0119375		45	0	45	0	SPV_RS02520	1.03465	0.00850082	0.0921999	0.0135941		46	0	46	0	-0.022	89	1.22	0.226	sensor histidine kinase	SPV_0469	blpH	SPD_0469	SP_0527	SPT_0562	putative sensor histidine kinase BlpH	REGULATOR	Membrane	ENVIRONMENTAL INFORMATION PROCESSING	CELLULAR PROCESSES		Signal transduction	Cellular community	blpH	#CC0066	SPV_RS02520	CDS	0.0982749	FALSE	RIF0,01	-0.0768434
SPV_RS05975	1.05389	0.0123481	0.111122	0.0165651		45	0	45	0	SPV_RS05975	1.03352	0.00680736	0.0825067	0.0122994		45	0	45	0	0.02	88	0.99	0.326	TIGR00341 family protein	SPV_1121	.	SPD_1121	SP_1264	SPT_0964	conserved domain protein	UNKNOWN	Membrane	HYPOTHETICAL/UNKNOWN			Hypothetical/Unknown			#D3D3D3	SPV_RS05975	CDS	0.119485	FALSE	RIF0,01	0.474196
SPV_RS02315	0.960696	0.0115644	0.107538	0.0160308		45	0	45	0	SPV_RS02315	0.979446	0.0142545	0.119392	0.0177979		45	0	45	0	-0.019	88	0.78	0.436	Trk system potassium transporter TrkA	SPV_0430	trkA	SPD_0430	SP_0480	SPT_0521	potassium uptake protein, Trk family	TRANSPORT	Membrane	ENVIRONMENTAL INFORMATION PROCESSING			Membrane transport		trkA	#FF64E1	SPV_RS02315	CDS	0.142534	FALSE	RIF0,01	-0.0374834
SPV_RS03765	0.891523	0.00691922	0.0831818	0.0124		45	0	45	0	SPV_RS03765	0.878186	0.0076565	0.0875014	0.0130439		45	0	45	0	0.013	88	0.74	0.461	aminopeptidase	SPV_0700	pepN	SPD_0700	SP_0797	SPT_1402	aminopeptidase N	VARIOUS METABOLISM AND BIOSYNTHESIS	Intracellular	GENETIC INFORMATION PROCESSING	METABOLISM		Folding, sorting, degradation	Amino acid metabolism	pepN	#9600FA	SPV_RS03765	CDS	0.147624	FALSE	RIF0,01	0.382357
SPV_RS05740	1.05231	0.0153505	0.123897	0.0184695		45	0	45	0	SPV_RS05740	1.04065	0.00804718	0.0897061	0.0133726		45	0	45	0	0.012	88	0.51	0.611	O-acetylhomoserine aminocarboxypropyltransferase/cysteine synthase			SPD_1073			O-acetylhomoserine aminocarboxypropyltransferase/cysteine synthase						Mobile element/pseudogene			#999999	SPV_RS05740	CDS	0.179299	FALSE	RIF0,01	0.369237
SPV_RS07940	1.03494	0.00743536	0.0862285	0.0128542		45	0	45	0	SPV_RS07940	1.04263	0.00789256	0.0888401	0.0132435		45	0	45	0	-0.008	88	0.42	0.678	carbohydrate ABC transporter substrate-binding protein	SPV_1495	satA	SPD_1495	SP_1683	SPT_1621	sugar ABC transporter, sugar-binding protein	TRANSPORT	Membrane	ENVIRONMENTAL INFORMATION PROCESSING	METABOLISM		Membrane transport	Carbohydrate metabolism		#FF64E1	SPV_RS07940	CDS	0.192732	FALSE	RIF0,01	0.106837
SPV_RS01935	0.996947	0.0139925	0.11829	0.0176336		45	0	45	0	SPV_RS01935	1.00418	0.00994018	0.0997005	0.0148625		45	0	45	0	-0.007	88	0.31	0.755	choline-binding protein G						choline-binding protein G						Cellular community			#0064C8	SPV_RS01935	CDS	0.20871	FALSE	RIF0,01	0.119957
SPV_RS03420	1.03852	0.00983184	0.0991556	0.0147812		45	0	45	0	SPV_RS03420	1.03485	0.00503039	0.0709252	0.0105729		45	0	45	0	0.004	88	0.2	0.84	heavy metal translocating P-type ATPase	SPV_0635	ctpA	SPD_0635	SP_0729	SPT_0745	cation-transporting ATPase, E1-E2 family	TRANSPORT	Membrane	ENVIRONMENTAL INFORMATION PROCESSING			Membrane transport			#FF64E1	SPV_RS03420	CDS	0.221578	FALSE	RIF0,01	0.264277
SPV_RS07955	1.00622	0.00938724	0.0968878	0.0144432		45	0	45	0	SPV_RS07955	1.00991	0.00936138	0.0967543	0.0144233		45	0	45	0	-0.004	88	0.18	0.857	Gfo/Idh/MocA family oxidoreductase	SPV_1498	.	SPD_1498	SP_1686	SPT_1624	oxidoreductase, Gfo/Idh/MocA family	UNKNOWN		HYPOTHETICAL/UNKNOWN			Hypothetical/Unknown			#D3D3D3	SPV_RS07955	CDS	0.224406	FALSE	RIF0,01	0.159317
SPV_RS08520	1.00962	0.00661665	0.0813428	0.0122629	trpB	44	0	44	0	SPV_RS08520	1.05722	0.00754446	0.0868588	0.0130945	trpB	44	0	44	0	-0.048	86	2.65	0.0095	tryptophan synthase subunit beta	SPV_1597	trpB	SPD_1597	SP_1812	SPT_1735	tryptophan synthase, beta subunit	AMINO ACID METABOLSIM	Intracellular	METABOLISM			Amino acid metabolism		trpB	#FFFF00	SPV_RS08520	CDS	0.0258767	FALSE	RIF0,01	-0.417963
SPV_RS02650	0.909913	0.0161387	0.127038	0.0191517		44	0	44	0	SPV_RS02650	0.808735	0.0474818	0.217903	0.0332299		43	0	43	0	0.101	85	2.64	0.00992	hypothetical protein	SPV_0493	.	SPD_0493	.	n.p.	hypothetical protein	UNKNOWN		HYPOTHETICAL/UNKNOWN			Hypothetical/Unknown			#D3D3D3	SPV_RS02650	CDS	0.0264423	TRUE	RIF0,01	1.53692
SPV_RS10235	0.964123	0.0122796	0.110813	0.0167058		44	0	44	0	SPV_RS10235	1.00976	0.00878028	0.0937031	0.0138158		46	0	46	0	-0.046	88	2.11	0.0381	glycogen/starch/alpha-glucan family phosphorylase	SPV_1932	malP	SPD_1932	SP_2106	SPT_2114	glycogen phosphorylase family protein	CARBOHYDRATE METABOLISM	Intracellular	METABOLISM			Carbohydrate metabolism		malP	#00FF00	SPV_RS10235	CDS	0.0429864	FALSE	RIF0,01	-0.391723
SPV_RS00900	0.993941	0.00934033	0.0966454	0.0145698		44	0	44	0	SPV_RS00900	1.03196	0.00674027	0.0820992	0.0123769		44	0	44	0	-0.038	86	1.99	0.0499	divalent metal cation transporter	SPV_0161	.	SPD_0161	SP_0159	SPT_0207	conserved hypothetical protein	UNKNOWN	Membrane	ENVIRONMENTAL INFORMATION PROCESSING			Membrane transport			#FF64E1	SPV_RS00900	CDS	0.050198	FALSE	RIF0,01	-0.286763
SPV_RS08430	0.997964	0.00966933	0.0983327	0.0148242		44	0	44	0	SPV_RS08430	1.02892	0.00766839	0.0875694	0.0132016		44	0	44	0	-0.031	86	1.56	0.123	glycoside hydrolase family 32 protein	SPV_1582	sacA	SPD_1582	SP_1795	SPT_1719	putative sucrose-6-phosphate hydrolase	CARBOHYDRATE METABOLISM	Intracellular	METABOLISM			Carbohydrate metabolism			#00FF00	SPV_RS08430	CDS	0.0714084	FALSE	RIF0,01	-0.194923
SPV_RS01250	0.968436	0.0150624	0.122729	0.0185021		44	0	44	0	SPV_RS01250	1.00526	0.01834	0.135425	0.0199674		46	0	46	0	-0.037	88	1.35	0.18	glycyl-radical enzyme activating protein	SPV_0229	.	SPD_0229	SP_0245	SPT_0293	putative pyruvate formate-lyase-activating enzyme	CARBOHYDRATE METABOLISM	Intracellular	METABOLISM	METABOLISM		Carbohydrate metabolism	Energy metabolism		#00FF00	SPV_RS01250	CDS	0.0869627	FALSE	RIF0,01	-0.273643
SPV_RS08545	0.979621	0.00968943	0.0984349	0.0148396		44	0	44	0	SPV_RS08545	1.00142	0.00709426	0.0842274	0.0126978		44	0	44	0	-0.022	86	1.12	0.268	anthranilate synthase component I	SPV_1602	trpE	SPD_1602	SP_1817	SPT_1740	anthranilate synthase component I	AMINO ACID METABOLSIM	Intracellular	METABOLISM			Amino acid metabolism		trpE	#FFFF00	SPV_RS08545	CDS	0.106476	FALSE	RIF0,01	-0.0768434
SPV_RS07750	0.990664	0.0339547	0.184268	0.0277795		44	0	44	0	SPV_RS07750	1.02619	0.0138559	0.117711	0.0179508		43	0	43	0	-0.036	85	1.07	0.286	bifunctional (p)ppGpp synthetase/guanosine-3',5'-bis(diphosphate) 3'-pyrophosphohydrolase	SPV_1458	relA	SPD_1458	SP_1645	SPT_1585	GTP pyrophosphokinase	NUCLEOTIDE METABOLSIM	Intracellular	METABOLISM			Nucleotide metabolism		RelA	#009600	SPV_RS07750	CDS	0.11086	FALSE	RIF0,01	-0.260523
SPV_RS02800	1.03177	0.00698502	0.0835764	0.0125996		44	0	44	0	SPV_RS02800	1.0371	0.00946734	0.0973002	0.0145047		45	0	45	0	-0.005	87	0.28	0.782	ABC transporter permease	SPV_0523	vex3	SPD_0523	SP_0601	SPT_0628	transmembrane protein Vexp3	TRANSPORT	Membrane	ENVIRONMENTAL INFORMATION PROCESSING			Membrane transport		vex3	#FF64E1	SPV_RS02800	CDS	0.211821	FALSE	RIF0,01	0.146197
SPV_RS06715	1.06381	0.0119568	0.109347	0.0164847		44	0	44	0	SPV_RS06715	1.05882	0.0135218	0.116283	0.0175304		44	0	44	0	0.005	86	0.21	0.836	U32 family peptidase	SPV_1258	.	SPD_1258	SP_1429	SPT_0846	peptidase, U32 family	UNKNOWN	Intracellular	GENETIC INFORMATION PROCESSING			Folding, sorting, degradation			#9600FA	SPV_RS06715	CDS	0.220305	FALSE	RIF0,01	0.277397
SPV_RS04810	0.953249	0.0121962	0.110436	0.0168414		43	0	43	0	SPV_RS04810	1.03979	0.00760892	0.0872291	0.0133023		43	0	43	0	-0.087	84	4.03	0.000121	sodium-coupled multidrug efflux MATE transporter PdrM	SPV_1029	pdrM	SPD_1029	SP_1166	SPT_1191	MATE efflux family protein	TRANSPORT	Membrane	ENVIRONMENTAL INFORMATION PROCESSING			Membrane transport			#FF64E1	SPV_RS04810	CDS	0.0100396	FALSE	RIF0,01	-0.929643
SPV_RS10545	0.922083	0.0100323	0.100161	0.0152744		43	0	43	0	SPV_RS10545	0.986191	0.00522478	0.0722826	0.010897		44	0	44	0	-0.064	85	3.42	0.000975	fucose isomerase	SPV_1993	fucU	SPD_1993	SP_2165	SPT_2178	fucose operon FucU protein	CARBOHYDRATE METABOLISM	Intracellular	METABOLISM			Carbohydrate metabolism		fucU	#00FF00	SPV_RS10545	CDS	0.0131505	FALSE	RIF0,01	-0.627883
SPV_RS01625	0.928427	0.0140128	0.118376	0.0180521		43	0	43	0	SPV_RS01625	1.00551	0.00856374	0.0925405	0.0142793		42	0	42	0	-0.077	83	3.35	0.00122	PTS mannose/fructose/sorbose/N-acetylgalactosamine transporter subunit IIC	SPV_0296	.	SPD_0296	SP_0324	SPT_0373	PTS system, IIC component	TRANSPORT	Membrane	ENVIRONMENTAL INFORMATION PROCESSING	METABOLISM		Membrane transport	Carbohydrate metabolism		#FF64E1	SPV_RS01625	CDS	0.0144231	FALSE	RIF0,01	-0.798443
SPV_RS01615	0.987854	0.00865791	0.0930479	0.0141897		43	0	43	0	SPV_RS01615	1.03936	0.006691	0.0817985	0.0124742		43	0	43	0	-0.052	84	2.73	0.00779	unsaturated chondroitin disaccharide hydrolase	SPV_0294	ugl	SPD_0294	SP_0322	SPT_0371	glucuronyl hydrolase	VARIOUS	Intracellular	METABOLISM			Various metabolism			#99FF99	SPV_RS01615	CDS	0.0246041	FALSE	RIF0,01	-0.470443
SPV_RS09805	0.96323	0.0142941	0.119558	0.0182324		43	0	43	0	SPV_RS09805	0.993459	0.0120992	0.109996	0.0167743		43	0	43	0	-0.03	84	1.22	0.226	L-ribulose-5-phosphate 3-epimerase	SPV_1843	ulaE	SPD_1843	SP_2034	SPT_2029	putative hexulose-6-phosphate isomerase	CARBOHYDRATE METABOLISM	Intracellular	METABOLISM			Carbohydrate metabolism			#00FF00	SPV_RS09805	CDS	0.0984163	FALSE	RIF0,01	-0.181803
SPV_RS09155	1.00792	0.00767001	0.0875786	0.0133556		43	0	43	0	SPV_RS09155	1.0258	0.00566476	0.0752646	0.0113466		44	0	44	0	-0.018	85	1.02	0.311	ABC transporter ATP-binding protein			SPD_1721, SPD_1722									Membrane transport			#FF64E1	SPV_RS09155	CDS	0.116657	FALSE	RIF0,01	-0.0243634
SPV_RS01645	0.947261	0.0205642	0.143402	0.0218686		43	2	41	0	SPV_RS01645	0.975403	0.0200635	0.141646	0.0216008		43	2	41	0	-0.028	84	0.92	0.363	LacI family DNA-binding transcriptional regulator	SPV_0301	regR	SPD_0301	SP_0330	SPT_0377	sugar binding transcriptional regulator RegR	REGULATOR	Intracellular	GENETIC INFORMATION PROCESSING	METABOLISM		Transcription	Carbohydrate metabolism	RegR	#990000	SPV_RS01645	CDS	0.126838	FALSE	RIF0,01	-0.155563
SPV_RS03595	1.02635	0.00985215	0.099258	0.0151367		43	0	43	0	SPV_RS03595	1.03152	0.00842392	0.0917819	0.0139966		43	0	43	0	-0.005	84	0.25	0.802	23S rRNA (adenine(2503)-C(2))-methyltransferase RlmN	SPV_0669	rlmN	SPD_0669	SP_0768	SPT_0781	ribosomal RNA large subunit methyltransferase N	TRANSCRIPTION AND TRANSLATION	Intracellular	GENETIC INFORMATION PROCESSING			Translation		rlmN	#960096	SPV_RS03595	CDS	0.214932	FALSE	RIF0,01	0.146197
SPV_RS02370	1.00216	0.0284846	0.168774	0.0257377		43	1	42	0	SPV_RS02370	1.00167	0.024029	0.155013	0.0236392		43	1	42	0	0	84	0.01	0.989	CTP synthase	SPV_0442	pyrG	SPD_0442	SP_0494	SPT_0533	CTP synthase	NUCLEOTIDE METABOLSIM	Intracellular	METABOLISM			Nucleotide metabolism		pyrG	#009600	SPV_RS02370	CDS	0.247738	FALSE	RIF0,01	0.211797
SPV_RS07090	0.915405	0.0176977	0.133033	0.0205274		42	0	42	0	SPV_RS07090	1.04476	0.00804075	0.0896703	0.0138364		42	0	42	0	-0.129	82	5.23	1.3e-06	AI-2E family transporter	SPV_1332	.	SPD_1332	SP_1505	SPT_1441	membrane protein	MEMBRANE PROTEIN	Membrane	HYPOTHETICAL/UNKNOWN			Hypothetical/Unknown			#D3D3D3	SPV_RS07090	CDS	0.00494909	TRUE	RIF0,01	-1.48068
SPV_RS01260	0.993417	0.0134654	0.116041	0.0179055		42	0	42	0	SPV_RS01260	1.05869	0.00682601	0.0826197	0.0127485		42	0	42	0	-0.065	82	2.97	0.00391	sugar-binding transcriptional regulator	SPV_0231	.	SPD_0231	SP_0247	SPT_0295	transcriptional regulator	REGULATOR	Intracellular	GENETIC INFORMATION PROCESSING			Transcription			#990000	SPV_RS01260	CDS	0.0195136	FALSE	RIF0,01	-0.641003
SPV_RS05670	0.930825	0.00749736	0.0865873	0.0133607		42	0	42	0	SPV_RS05670	0.972811	0.00719559	0.0848268	0.0130891		42	0	42	0	-0.042	82	2.24	0.0275	elongation factor 4	SPV_1060	lepA	SPD_1060	SP_1200	SPT_1026	GTP-binding protein LepA	TRANSCRIPTION AND TRANSLATION	Intracellular	GENETIC INFORMATION PROCESSING			Translation			#960096	SPV_RS05670	CDS	0.0380373	FALSE	RIF0,01	-0.339243
SPV_RS09960	0.97982	0.00833468	0.0912945	0.014087		42	0	42	0	SPV_RS09960	0.939975	0.00654292	0.0808883	0.0126326		41	0	41	0	0.04	81	2.11	0.0383	threonine synthase	SPV_1877	thrC	SPD_1877	SP_2066	SPT_2061	threonine synthase	AMINO ACID METABOLSIM	Intracellular	METABOLISM			Amino acid metabolism		thrC	#FFFF00	SPV_RS09960	CDS	0.0431278	FALSE	RIF0,01	0.736596
SPV_RS00885	1.00269	0.00656221	0.0810075	0.0124997		42	0	42	0	SPV_RS00885	1.03586	0.00907827	0.09528	0.014702		42	0	42	0	-0.033	82	1.72	0.0894	hypothetical protein	SPV_0159	.	SPD_0159	SP_0157	SPT_0204	hypothetical protein	UNKNOWN		HYPOTHETICAL/UNKNOWN			Hypothetical/Unknown			#D3D3D3	SPV_RS00885	CDS	0.0612274	FALSE	RIF0,01	-0.221163
SPV_RS04530	1.06855	0.0105208	0.102571	0.0158271		42	0	42	0	SPV_RS04530	1.03421	0.0105587	0.102755	0.0158555		42	0	42	0	0.034	82	1.53	0.129	DNA internalization-related competence protein ComEC/Rec2	SPV_0844	comEC	SPD_0844	SP_0955	SPT_1247	DNA internalization-related competence protein ComEC/Rec2	TRANSPORT	Membrane	CELLULAR PROCESSES			Cellular community		comEC/celB	#0064C8	SPV_RS04530	CDS	0.0735294	FALSE	RIF0,01	0.657876
SPV_RS10320	0.925914	0.010587	0.102893	0.0158767		42	0	42	0	SPV_RS10320	0.963488	0.0177976	0.133408	0.0205853		42	0	42	0	-0.038	82	1.45	0.152	hypothetical protein	SPV_1948	.	SPD_1948	SP_2120	SPT_2130	hypothetical protein	UNKNOWN		HYPOTHETICAL/UNKNOWN			Hypothetical/Unknown			#D3D3D3	SPV_RS10320	CDS	0.0804581	FALSE	RIF0,01	-0.286763
SPV_RS03425	0.711809	0.116153	0.340813	0.0525886	spxB	42	10	32	0	SPV_RS03425	0.766212	0.121953	0.349218	0.0538856	spxB	42	9	33	0	-0.054	82	0.72	0.472	pyruvate oxidase	SPV_0636	spxB	SPD_0636	SP_0730	SPT_0746	pyruvate oxidase	CARBOHYDRATE METABOLISM	Intracellular	METABOLISM	METABOLISM		Carbohydrate metabolism	Energy metabolism	spxB	#00FF00	SPV_RS03425	CDS	0.15017	FALSE	RIF0,01	-0.496683
SPV_RS05400	1.02836	0.0125305	0.11194	0.0172727		42	0	42	0	SPV_RS05400	1.0433	0.00834131	0.0913308	0.0139278		43	0	43	0	-0.015	83	0.67	0.503	iron ABC transporter permease	SPV_0917	piaC	SPD_0917	SP_1034	SPT_1084	iron-compound ABC transporter, permease protein	TRANSPORT	Membrane	ENVIRONMENTAL INFORMATION PROCESSING			Membrane transport			#FF64E1	SPV_RS05400	CDS	0.156391	FALSE	RIF0,01	0.0149966
SPV_RS03450	1.04262	0.0115565	0.107501	0.0165878		42	0	42	0	SPV_RS03450	1.05469	0.00617316	0.0785695	0.0121235		42	0	42	0	-0.012	82	0.59	0.558	sodium-dependent transporter	SPV_0642	.	SPD_0642	SP_0737,SP_0738	SPT_0753	sodium-dependent transporter	TRANSPORT	Membrane	ENVIRONMENTAL INFORMATION PROCESSING			Membrane transport			#FF64E1	SPV_RS03450	CDS	0.167279	FALSE	RIF0,01	0.0543566
SPV_RS03300	1.00289	0.0177555	0.13325	0.0205609		42	0	42	0	SPV_RS03300	0.993818	0.0238406	0.154404	0.0238251		42	1	41	0	0.009	82	0.29	0.774	ABC transporter ATP-binding protein	SPV_0614	.	SPD_0614	SP_0707	SPT_0719	ABC transporter, ATP-binding protein	TRANSPORT	Membrane	ENVIRONMENTAL INFORMATION PROCESSING			Membrane transport		ccmA	#FF64E1	SPV_RS03300	CDS	0.210549	FALSE	RIF0,01	0.329877
SPV_RS09445	0.992756	0.0138032	0.117487	0.0181286		42	0	42	0	SPV_RS09445	0.990792	0.00960013	0.0979803	0.0153019		41	0	41	0	0.002	81	0.08	0.934	diaminopimelate decarboxylase	SPV_1775	lysA	SPD_1775	SP_1978	SPT_1957	diaminopimelate decarboxylase	AMINO ACID METABOLSIM	Intracellular	METABOLISM			Amino acid metabolism		lysA	#FFFF00	SPV_RS09445	CDS	0.239395	FALSE	RIF0,01	0.238037
SPV_RS00060	0.41041	0.0433113	0.208114	0.0325019		41	6	35	0	SPV_RS00060	0.798169	0.0262838	0.162123	0.0256338		40	1	39	0	-0.388	79	9.37	1.87e-14	ATP-dependent zinc metalloprotease FtsH	SPV_0013	ftsH	SPD_0013	SP_0013	SPT_0047	cell division protein FtsH	PROTEIN TURNOVER	Cell Wall	CELLULAR PROCESSES			Cell division		FtsH	#0000C8	SPV_RS00060	CDS	0.000848416	TRUE	RIF0,01	-4.87876
SPV_RS09785	0.318329	0.0446371	0.211275	0.0329956	tkt	41	9	32	0	SPV_RS09785	0.57811	0.0371775	0.192815	0.0297519	tkt	42	4	38	0	-0.26	81	5.85	1.01e-07	transketolase	SPV_1839	ulaH	SPD_1839	SP_2030	SPT_1555	transketolase	CARBOHYDRATE METABOLISM	Intracellular	METABOLISM			Carbohydrate metabolism		recP	#00FF00	SPV_RS09785	CDS	0.00339367	TRUE	RIF0,01	-3.1994
SPV_RS09245	0.912124	0.010112	0.100558	0.0157046		41	0	41	0	SPV_RS09245	1.02096	0.00705384	0.0839871	0.0131166		41	0	41	0	-0.109	80	5.32	9.26e-07	N-acetylmuramoyl-L-alanine amidase family protein	SPV_1737	lytA	SPD_1737	SP_1937	SPT_1895	autolysin	PEPTIDOGLYCAN	Cell Wall	METABOLISM			Cell wall metabolism		lytA	#006600	SPV_RS09245	CDS	0.00480769	TRUE	RIF0,01	-1.21828
SPV_RS05430	1.06896	0.0116564	0.107965	0.0168613		41	0	41	0	SPV_RS05430	0.981051	0.00766047	0.0875241	0.0138388		40	0	40	0	0.088	79	4.03	0.000127	RNA methyltransferase	SPV_0914	rlmCD	SPD_0914	SP_1029	SPT_1080	RNA methyltransferase, TrmA family	AMINO ACID METABOLSIM	Intracellular	GENETIC INFORMATION PROCESSING			Translation			#960096	SPV_RS05430	CDS	0.010181	FALSE	RIF0,01	1.36636
SPV_RS01255	0.981351	0.00824093	0.0907796	0.0141774		41	0	41	0	SPV_RS01255	1.0381	0.0059577	0.0771861	0.0122042		40	0	40	0	-0.057	79	3.03	0.00327	DeoR/GlpR transcriptional regulator	SPV_0230	deoR	SPD_0230	SP_0246	SPT_0294	transcriptional regulator, DeoR family	REGULATOR	Intracellular	GENETIC INFORMATION PROCESSING	METABOLISM		Transcription	Carbohydrate metabolism	DeoR	#990000	SPV_RS01255	CDS	0.0179581	FALSE	RIF0,01	-0.536043
SPV_RS00275	0.921397	0.011285	0.106231	0.0165905		41	0	41	0	SPV_RS00275	0.990353	0.0120816	0.109916	0.017166		41	0	41	0	-0.069	80	2.89	0.00498	VanZ family protein	SPV_0056	vanZ	SPD_0056	SP_0049	SPT_0088	putative vanZ protein	UNKNOWN	Cell Wall	CELLULAR PROCESSES			Antibiotic response/sensing		vanZ	#9999F	SPV_RS00275	CDS	0.0212104	FALSE	RIF0,01	-0.693483
SPV_RS10550	0.936958	0.0166383	0.128989	0.0201448		41	0	41	0	SPV_RS10550	1.00366	0.0107905	0.103877	0.0164244		40	0	40	0	-0.067	79	2.57	0.0122	L-fuculose-phosphate aldolase	SPV_1994	fucA	SPD_1994	SP_2166	SPT_2179	L-fuculose phosphate aldolase	CARBOHYDRATE METABOLISM	Intracellular	METABOLISM			Carbohydrate metabolism		fucA	#00FF00	SPV_RS10550	CDS	0.0277149	FALSE	RIF0,01	-0.667243
SPV_RS00935	0.954109	0.0117882	0.108573	0.0169563		41	0	41	0	SPV_RS00935	1.00863	0.00742791	0.0861853	0.0136271		40	0	40	0	-0.055	79	2.51	0.0143	riboflavin synthase	SPV_0168	ribE	SPD_0168	SP_0177	SPT_0214	riboflavin synthase, alpha subunit	VARIOUS METABOLISM AND BIOSYNTHESIS	Intracellular	METABOLISM			Cofactor and vitamin metabolism		ribE	#00FFCC	SPV_RS00935	CDS	0.0302602	FALSE	RIF0,01	-0.509803
SPV_RS08380	0.976918	0.0117827	0.108548	0.0169524		41	0	41	0	SPV_RS08380	1.02773	0.00677531	0.0823123	0.012855		41	0	41	0	-0.051	80	2.39	0.0193	RIP metalloprotease	SPV_1575	.	SPD_1575	SP_1784	SPT_1711	hypothetical protein	UNKNOWN		HYPOTHETICAL/UNKNOWN			Hypothetical/Unknown			#D3D3D3	SPV_RS08380	CDS	0.033371	FALSE	RIF0,01	-0.457323
SPV_RS01860	0.922122	0.0161304	0.127005	0.0198349		41	0	41	0	SPV_RS01860	0.965613	0.0056758	0.0753379	0.0117658		41	0	41	0	-0.043	80	1.89	0.0629	mid-cell-anchored protein MapZ	SPV_0342	mapZ	SPD_0342	SP_0374	SPT_0417	hypothetical protein	UNKNOWN		HYPOTHETICAL/UNKNOWN			Hypothetical/Unknown			#D3D3D3	SPV_RS01860	CDS	0.0542986	FALSE	RIF0,01	-0.352363
SPV_RS07645	1.00845	0.0120237	0.109653	0.0171249		41	0	41	0	SPV_RS07645	1.02807	0.011999	0.10954	0.0175404		39	0	39	0	-0.02	78	0.8	0.426	NAD(P)-dependent oxidoreductase	SPV_1440	.	SPD_1440	SP_1627	SPT_1566	conserved hypothetical protein	UNKNOWN		HYPOTHETICAL/UNKNOWN			Hypothetical/Unknown			#D3D3D3	SPV_RS07645	CDS	0.140271	FALSE	RIF0,01	-0.0506034
SPV_RS08505	1.01906	0.00854691	0.0924495	0.0144382		41	0	41	0	SPV_RS08505	1.03549	0.00948264	0.0973789	0.0155931		39	0	39	0	-0.016	78	0.77	0.442	hypothetical protein	SPV_1595	.	SPD_1595	SP_1810	SPT_1733	hypothetical protein	UNKNOWN		HYPOTHETICAL/UNKNOWN			Hypothetical/Unknown			#D3D3D3	SPV_RS08505	CDS	0.143241	FALSE	RIF0,01	0.00187662
SPV_RS02160	1.02518	0.0135129	0.116245	0.0181544		41	0	41	0	SPV_RS02160	1.01166	0.0080919	0.089955	0.0142231		40	0	40	0	0.014	79	0.59	0.559	peptide chain release factor 3	SPV_0399	prfC	SPD_0399	SP_0439	SPT_0476	peptide chain release factor 3	TRANSCRIPTION AND TRANSLATION	Intracellular	GENETIC INFORMATION PROCESSING			Translation		prfC	#960096	SPV_RS02160	CDS	0.167421	FALSE	RIF0,01	0.395477
SPV_RS07190	1.00887	0.0111348	0.105522	0.0164797		41	0	41	0	SPV_RS07190	1.01616	0.00657575	0.081091	0.0126643		41	0	41	0	-0.007	80	0.35	0.727	pyridoxal phosphate-dependent aminotransferase	SPV_1352	patB2	SPD_1352	SP_1524	SPT_1462	aminotransferase, class II	AMINO ACID METABOLSIM		METABOLISM			Amino acid metabolism			#FFFF00	SPV_RS07190	CDS	0.202913	FALSE	RIF0,01	0.119957
SPV_RS06815	1.04073	0.0126355	0.112408	0.0175551		41	0	41	0	SPV_RS06815	1.04352	0.0127329	0.11284	0.017208		43	0	43	0	-0.003	82	0.11	0.91	DMT multidrug transporter	SPV_1276	.	SPD_1276	SP_1447	SPT_0827	membrane protein	UNKNOWN	Membrane	HYPOTHETICAL/UNKNOWN			Hypothetical/Unknown			#D3D3D3	SPV_RS06815	CDS	0.23487	FALSE	RIF0,01	0.172437
SPV_RS09370	1.03034	0.0089751	0.094737	0.0147954		41	0	41	0	SPV_RS09370	1.02965	0.0131142	0.114517	0.0176704		42	0	42	0	0.001	81	0.03	0.976	HlyC/CorC family transporter	SPV_1761	hlyX	SPD_1761	SP_1963	SPT_1942	CBS domain protein	UNKNOWN		HYPOTHETICAL/UNKNOWN			Hypothetical/Unknown			#D3D3D3	SPV_RS09370	CDS	0.246324	FALSE	RIF0,01	0.224917
SPV_RS10685	0.870585	0.0115117	0.107292	0.0169644		40	0	40	0	SPV_RS10685	0.973941	0.00995236	0.0997615	0.0157737		40	0	40	0	-0.103	78	4.46	2.7e-05	response regulator transcription factor	SPV_2020	.	SPD_2020	SP_2193	SPT_2211	DNA-binding response regulator	REGULATOR	Intracellular	ENVIRONMENTAL INFORMATION PROCESSING			Signal transduction			#CC0066	SPV_RS10685	CDS	0.00805996	TRUE	RIF0,01	-1.13956
SPV_RS07520	1.00468	0.0110388	0.105066	0.0166124		40	0	40	0	SPV_RS07520	1.04108	0.00451901	0.0672235	0.010629		40	0	40	0	-0.036	78	1.85	0.0688	FAD-containing oxidoreductase	SPV_1415	merA	SPD_1415	SP_1588	SPT_1526	pyridine nucleotide-disulfide oxidoreductase	NUCLEOTIDE METABOLSIM	Intracellular	METABOLISM			Nucleotide metabolism			#009600	SPV_RS07520	CDS	0.0559955	FALSE	RIF0,01	-0.260523
SPV_RS04845	1.08909	0.0105195	0.102565	0.0162169		40	0	40	0	SPV_RS04845	1.04986	0.00773541	0.0879512	0.0139063		40	0	40	0	0.039	78	1.84	0.0701	ClC family H(+)/Cl(-) exchange transporter	SPV_1021	.	SPD_1021	SP_1157	SPT_1184	voltage-gated chloride channel family protein	TRANSPORT	Membrane	ENVIRONMENTAL INFORMATION PROCESSING			Membrane transport			#FF64E1	SPV_RS04845	CDS	0.0562783	FALSE	RIF0,01	0.723476
SPV_RS09920	0.985	0.0100739	0.100369	0.0158697		40	0	40	0	SPV_RS09920	1.01783	0.00536102	0.073219	0.0115769		40	0	40	0	-0.033	78	1.67	0.0987	tRNA guanosine(34) transglycosylase Tgt	SPV_1868	tgt	SPD_1868	SP_2058	SPT_2053	queuine tRNA-ribosyltransferase	TRANSCRIPTION AND TRANSLATION	Intracellular	GENETIC INFORMATION PROCESSING			Translation		tgt	#960096	SPV_RS09920	CDS	0.0651867	FALSE	RIF0,01	-0.221163
SPV_RS04460	1.04265	0.0104563	0.102256	0.0161681		40	0	40	0	SPV_RS04460	1.00651	0.0161142	0.126942	0.0200712		40	0	40	0	0.036	78	1.4	0.165	methylenetetrahydrofolate--tRNA-(uracil(54)- C(5))-methyltransferase (FADH(2)-oxidizing) TrmFO	SPV_0833	trmFO	SPD_0833	SP_0943	SPT_1261	Gid protein	CELL DIVISION	Intracellular	GENETIC INFORMATION PROCESSING			Translation		trmFO	#960096	SPV_RS04460	CDS	0.0825792	FALSE	RIF0,01	0.684116
SPV_RS02430	1.0132	0.0100246	0.100123	0.0158308		40	0	40	0	SPV_RS02430	1.03638	0.00812808	0.0901559	0.0142549		40	0	40	0	-0.023	78	1.09	0.28	type I restriction endonuclease	SPV_2169	.	.	.		type I restriction endonuclease						Folding, sorting, degradation			#9600FA	SPV_RS02430	CDS	0.109446	FALSE	RIF0,01	-0.0899634
SPV_RS08750	1.01054	0.0217464	0.147467	0.0233165		40	0	40	0	SPV_RS08750	1.03678	0.010126	0.100628	0.0159107		40	0	40	0	-0.026	78	0.93	0.355	ABC transporter permease/substrate-binding protein	SPV_1642	proWX	SPD_1642	SP_1860	SPT_1778	choline transporter	TRANSPORT	Membrane	ENVIRONMENTAL INFORMATION PROCESSING			Membrane transport		proWX	#FF64E1	SPV_RS08750	CDS	0.125	FALSE	RIF0,01	-0.129323
SPV_RS07485	1.01794	0.00857693	0.0926117	0.0146432		40	0	40	0	SPV_RS07485	1.03135	0.00727159	0.0852736	0.0134829		40	0	40	0	-0.013	78	0.67	0.502	sn-glycerol-3-phosphate ABC transporter ATP-binding protein UgpC	SPV_1409	msmK	SPD_1409	SP_1580	SPT_1520	sugar ABC transporter, ATP-binding protein	TRANSPORT	Membrane	ENVIRONMENTAL INFORMATION PROCESSING	METABOLISM		Membrane transport	Carbohydrate metabolism	MsmK	#FF64E1	SPV_RS07485	CDS	0.155684	FALSE	RIF0,01	0.0412366
SPV_RS05395	1.06579	0.0126603	0.112518	0.0177907		40	0	40	0	SPV_RS05395	1.055	0.00704824	0.0839538	0.0131114		41	0	41	0	0.011	79	0.49	0.627	ABC transporter ATP-binding protein	SPV_0918	piaD	SPD_0918	SP_1035	SPT_1085	iron-compound ABC transporter, ATP-binding protein	TRANSPORT	Membrane	ENVIRONMENTAL INFORMATION PROCESSING			Membrane transport			#FF64E1	SPV_RS05395	CDS	0.182127	FALSE	RIF0,01	0.356117
SPV_RS02625	0.997787	0.0123133	0.110965	0.0175451		40	0	40	0	SPV_RS02625	1.00738	0.00857419	0.0925969	0.0146409		40	0	40	0	-0.01	78	0.42	0.676	DUF438 domain-containing protein	SPV_0488	.	SPD_0488	SP_0562	SPT_0593	conserved hypothetical protein	UNKNOWN		HYPOTHETICAL/UNKNOWN			Hypothetical/Unknown			#D3D3D3	SPV_RS02625	CDS	0.192025	FALSE	RIF0,01	0.0805966
SPV_RS10300	0.948496	0.0163872	0.128013	0.0202406		40	1	39	0	SPV_RS10300	0.937448	0.0194478	0.139455	0.0220498		40	1	39	0	0.011	78	0.37	0.713	CPBP family intramembrane metalloprotease	SPV_1944	.	SPD_1944	SP_2116	SPT_2125	conserved domain protein	UNKNOWN	Membrane	GENETIC INFORMATION PROCESSING			Folding, sorting, degradation			#9600FA	SPV_RS10300	CDS	0.199519	FALSE	RIF0,01	0.356117
SPV_RS07515	1.05608	0.0129109	0.113626	0.0179659		40	0	40	0	SPV_RS07515	1.05983	0.00953811	0.0976632	0.0154419		40	0	40	0	-0.004	78	0.16	0.875	MFS transporter	SPV_1414	oxlT	SPD_1414	SP_1587	SPT_1525	oxalate:formate antiporter	TRANSPORT	Membrane	ENVIRONMENTAL INFORMATION PROCESSING			Membrane transport			#FF64E1	SPV_RS07515	CDS	0.228365	FALSE	RIF0,01	0.159317
SPV_RS00135	0.964401	0.0112003	0.105832	0.0169466		39	0	39	0	SPV_RS00135	1.02865	0.00872821	0.0934249	0.01496		39	0	39	0	-0.064	76	2.84	0.00575	histidine phosphatase family protein	SPV_0028	.	SPD_0028	SP_0022	SPT_0062	conserved hypothetical protein	UNKNOWN	Intracellular	HYPOTHETICAL/UNKNOWN			Hypothetical/Unknown			#D3D3D3	SPV_RS00135	CDS	0.021776	FALSE	RIF0,01	-0.627883
SPV_RS00680	1.02489	0.0102766	0.101374	0.0162328		39	0	39	0	SPV_RS00680	1.05096	0.00674848	0.0821491	0.0131544		39	0	39	0	-0.026	76	1.25	0.216	hypothetical protein	SPV_2103	.	.	.		hypothetical protein						Hypothetical/Unknown			#D3D3D3	SPV_RS00680	CDS	0.0954468	FALSE	RIF0,01	-0.129323
SPV_RS00870	0.986532	0.0273297	0.165317	0.0264719		39	1	38	0	SPV_RS00870	1.02431	0.0137633	0.117317	0.0183218		41	1	40	0	-0.038	78	1.17	0.244	DUF624 domain-containing protein	SPV_0156	.	SPD_0156	SP_0154	SPT_0201	hypothetical protein	UNKNOWN	Membrane	HYPOTHETICAL/UNKNOWN			Hypothetical/Unknown			#D3D3D3	SPV_RS00870	CDS	0.102658	FALSE	RIF0,01	-0.286763
SPV_RS08720	0.997043	0.00817164	0.0903971	0.0144751		39	0	39	0	SPV_RS08720	1.02001	0.00963776	0.0981721	0.0157201		39	0	39	0	-0.023	76	1.07	0.286	Zn-dependent alcohol dehydrogenase	SPV_1636	adhB	SPD_1636	SP_1855	SPT_1772	alcohol dehydrogenase, zinc-containing	CARBOHYDRATE METABOLISM	Intracellular	METABOLISM			Energy metabolism			#CCFF33	SPV_RS08720	CDS	0.110718	FALSE	RIF0,01	-0.0899634
SPV_RS01015	0.992049	0.0112794	0.106205	0.0170064		39	0	39	0	SPV_RS01015	0.97341	0.00772006	0.0878639	0.0140695		39	0	39	0	0.019	76	0.84	0.401	bifunctional folylpolyglutamate synthase/dihydrofolate synthase	SPV_0183	folC	SPD_0183	SP_0197	SPT_0245	putative dihydrofolate synthetase	VARIOUS METABOLISM AND BIOSYNTHESIS	Intracellular	METABOLISM			Cofactor and vitamin metabolism			#00FFCC	SPV_RS01015	CDS	0.133767	FALSE	RIF0,01	0.461076
SPV_RS04345	1.04447	0.00563043	0.0750362	0.0120154		39	0	39	0	SPV_RS04345	1.05839	0.0053887	0.0734077	0.0117546		39	0	39	0	-0.014	76	0.83	0.41	saccharopine dehydrogenase family protein	SPV_0812	lys1	SPD_0812	SP_0919	SPT_1280	conserved hypothetical protein	AMINO ACID METABOLSIM	Intracellular	METABOLISM			Various metabolism			#99FF99	SPV_RS04345	CDS	0.135888	FALSE	RIF0,01	0.0281166
SPV_RS06475	1.0503	0.0102891	0.101435	0.0162426		39	0	39	0	SPV_RS06475	1.05967	0.00326972	0.0571815	0.00915636		39	0	39	0	-0.009	76	0.5	0.617	hypothetical protein						hypothetical protein						Hypothetical/Unknown			#D3D3D3	SPV_RS06475	CDS	0.180713	FALSE	RIF0,01	0.0937166
SPV_RS05855	0.986669	0.0187463	0.136917	0.0219243		39	0	39	0	SPV_RS05855	0.99682	0.0118147	0.108695	0.0169754		41	0	41	0	-0.01	78	0.37	0.715	excinuclease ABC subunit B	SPV_1096	uvrB	SPD_1096	SP_1238	SPT_0990	excinuclease ABC, subunit B	DNA TURNOVER	Intracellular	GENETIC INFORMATION PROCESSING			DNA repair and editing		UvrB	#FF5050	SPV_RS05855	CDS	0.199943	FALSE	RIF0,01	0.0805966
SPV_RS03105	1.02732	0.00750933	0.0866564	0.0138761		39	0	39	0	SPV_RS03105	1.0232	0.00677062	0.0822838	0.013176		39	0	39	0	0.004	76	0.22	0.83	sensor histidine kinase	SPV_0575	yesM	SPD_0575	SP_0662	SPT_0686	putative sensor histidine kinase	REGULATOR	Membrane	ENVIRONMENTAL INFORMATION PROCESSING			Signal transduction		yesM	#CC0066	SPV_RS03105	CDS	0.219316	FALSE	RIF0,01	0.264277
SPV_RS01345	1.01653	0.016055	0.126708	0.0202895		39	0	39	0	SPV_RS01345	1.01613	0.0143906	0.119961	0.0194602		38	0	38	0	0	75	0.01	0.989	glycoside hydrolase family 1 protein	SPV_0247	bglA	SPD_0247	SP_0265	SPT_0312	glycosyl hydrolase, family 1	CARBOHYDRATE METABOLISM	Intracellular	METABOLISM			Carbohydrate metabolism			#00FF00	SPV_RS01345	CDS	0.247596	FALSE	RIF0,01	0.211797
SPV_RS10880	0.88576	0.00430748	0.0656314	0.0106468		38	0	38	0	SPV_RS10880	0.989995	0.00348882	0.0590663	0.00958181		38	0	38	0	-0.104	74	7.28	2.98e-10	ATP-binding cassette domain-containing protein	SPV_2057	.	SPD_2057	SP_2230	SPT_2248	ABC transporter, ATP-binding protein	TRANSPORT	Membrane	ENVIRONMENTAL INFORMATION PROCESSING			Membrane transport			#FF64E1	SPV_RS10880	CDS	0.00212104	TRUE	RIF0,01	-1.15268
SPV_RS10450	0.956569	0.00584622	0.0764606	0.0124035		38	0	38	0	SPV_RS10450	1.00539	0.00491253	0.0700894	0.01137		38	0	38	0	-0.049	74	2.9	0.00489	hypothetical protein												Hypothetical/Unknown			#D3D3D3	SPV_RS10450	CDS	0.0206448	FALSE	RIF0,01	-0.431083
SPV_RS00980	0.938581	0.0119615	0.109369	0.0177419		38	0	38	0	SPV_RS00980	0.990043	0.0077081	0.0877958	0.0142424		38	0	38	0	-0.051	74	2.26	0.0266	aminopeptidase P family protein	SPV_0177	ypdF	SPD_0177	SP_0187	SPT_0239	peptidase M24 family protein	UNKNOWN	Intracellular	GENETIC INFORMATION PROCESSING			Folding, sorting, degradation			#9600FA	SPV_RS00980	CDS	0.0374717	FALSE	RIF0,01	-0.457323
SPV_RS02870	0.905757	0.0535315	0.231369	0.037533	murN	38	0	38	0	SPV_RS02870	0.992824	0.01268	0.112605	0.018267	murN	38	0	38	0	-0.087	74	2.09	0.0404	peptidoglycan bridge formation alanyltransferase MurN	SPV_0536	murN	SPD_0536	SP_0616	SPT_0641	beta-lactam resistance factor	PEPTIDOGLYCAN	Cell Wall	METABOLISM			Cell wall metabolism		fibB	#006600	SPV_RS02870	CDS	0.0446833	FALSE	RIF0,01	-0.929643
SPV_RS00835	0.967103	0.0184595	0.135866	0.0220403		38	1	37	0	SPV_RS00835	1.00364	0.0198286	0.140814	0.0225483		39	1	38	0	-0.037	75	1.16	0.25	hypothetical protein	SPV_0149	azlC	SPD_0149	SP_0146,SP_0147	SPT_0193	conserved hypothetical protein	UNKNOWN	Membrane	ENVIRONMENTAL INFORMATION PROCESSING			Membrane transport			#FF64E1	SPV_RS00835	CDS	0.103224	FALSE	RIF0,01	-0.273643
SPV_RS04830	1.00632	0.00845622	0.0919577	0.0149175	lpdA	38	0	38	0	SPV_RS04830	1.03227	0.0157897	0.125657	0.0201212	lpdA	39	0	39	0	-0.026	75	1.04	0.304	dihydrolipoyl dehydrogenase	SPV_1025	acoL	SPD_1025	SP_1161	SPT_1187	putative acetoin dehydrogenase complex, E3 component, dihydrolipoamide dehydrogenase	CARBOHYDRATE METABOLISM	Intracellular	METABOLISM			Cofactor and vitamin metabolism			#00FFCC	SPV_RS04830	CDS	0.114819	FALSE	RIF0,01	-0.129323
SPV_RS06245	0.981717	0.01476	0.121491	0.0197084		38	1	37	0	SPV_RS06245	1.01178	0.0169217	0.130084	0.0216806		36	1	35	0	-0.03	72	1.03	0.308	cyclically-permuted mutarotase family protein	SPV_1171	.	SPD_1171	.	n.p.	hypothetical protein	VARIOUS METABOLISM AND BIOSYNTHESIS		HYPOTHETICAL/UNKNOWN			Hypothetical/Unknown			#D3D3D3	SPV_RS06245	CDS	0.115809	FALSE	RIF0,01	-0.181803
SPV_RS01685	0.994033	0.0103656	0.101812	0.016516		38	0	38	0	SPV_RS01685	1.01587	0.0094357	0.0971376	0.0157578		38	0	38	0	-0.022	74	0.96	0.342	ATP-dependent Clp protease ATP-binding subunit	SPV_0308	clpL	SPD_0308	SP_0338	SPT_0388	putative ATP-dependent Clp protease, ATP-binding subunit	TRANSCRIPTION AND TRANSLATION	Intracellular	GENETIC INFORMATION PROCESSING			Folding, sorting, degradation			#9600FA	SPV_RS01685	CDS	0.122738	FALSE	RIF0,01	-0.0768434
SPV_RS03985	1.02654	0.00832564	0.0912449	0.0148019		38	0	38	0	SPV_RS03985	1.01633	0.00844094	0.0918746	0.014904		38	0	38	0	0.01	74	0.49	0.629	ABC transporter permease	SPV_0741	.	SPD_0741	SP_0847	SPT_1356	putative sugar ABC transporter, permease protein	TRANSPORT	Membrane	ENVIRONMENTAL INFORMATION PROCESSING			Membrane transport			#FF64E1	SPV_RS03985	CDS	0.18241	FALSE	RIF0,01	0.342997
SPV_RS09950	0.997662	0.00489385	0.069956	0.0113484		38	0	38	0	SPV_RS09950	0.991448	0.00386301	0.0621531	0.0100826		38	0	38	0	0.006	74	0.41	0.683	HAD family hydrolase	SPV_1875	.	SPD_1875	SP_2064	SPT_2059	hydrolase, haloacid dehalogenase-like family	UNKNOWN		METABOLISM			Various metabolism			#99FF99	SPV_RS09950	CDS	0.193156	FALSE	RIF0,01	0.290517
SPV_RS04975	1.07999	0.0165094	0.128489	0.0208437		38	0	38	0	SPV_RS04975	1.0853	0.0103459	0.101715	0.0165003		38	0	38	0	-0.005	74	0.2	0.842	MFS transporter	SPV_1000	.	SPD_1000	SP_1116	SPT_1162	putative transporter	TRANSPORT	Membrane	ENVIRONMENTAL INFORMATION PROCESSING			Membrane transport			#FF64E1	SPV_RS04975	CDS	0.222285	FALSE	RIF0,01	0.146197
SPV_RS09470	0.374723	0.134505	0.36675	0.0602933		37	5	32	0	SPV_RS09470	0.729519	0.0207955	0.144207	0.0240344		36	2	34	0	-0.355	71	5.47	6.46e-07	thiamine diphosphokinase	SPV_1779	.	SPD_1779	SP_1982	SPT_1961	thiamine pyrophosphokinase	AMINO ACID METABOLSIM	Intracellular	METABOLISM			Cofactor and vitamin metabolism			#00FFCC	SPV_RS09470	CDS	0.00452489	TRUE	RIF0,01	-4.4458
SPV_RS00830	0.967827	0.0147601	0.121491	0.019973		37	0	37	0	SPV_RS00830	1.03809	0.00541269	0.073571	0.012095		37	0	37	0	-0.07	72	3.01	0.00361	MFS transporter	SPV_0148	.	SPD_0148	SP_0145	SPT_0191	conserved hypothetical protein	UNKNOWN	Membrane	ENVIRONMENTAL INFORMATION PROCESSING			Membrane transport			#FF64E1	SPV_RS00830	CDS	0.0188066	FALSE	RIF0,01	-0.706603
SPV_RS10730	0.928587	0.00991666	0.0995824	0.0163713		37	0	37	0	SPV_RS10730	0.984239	0.0141146	0.118805	0.0195314		37	0	37	0	-0.056	72	2.18	0.0322	choline binding-anchored murein hydrolase CbpD	SPV_2028	cbpD	SPD_2028	SP_2201	SPT_2219	choline binding protein D	VARIOUS	Extracellular	CELLULAR PROCESSES			Cellular community		cbpD	#0064C8	SPV_RS10730	CDS	0.0405826	FALSE	RIF0,01	-0.522923
SPV_RS00955	0.981949	0.0069536	0.0833883	0.0137089		37	0	37	0	SPV_RS00955	1.02569	0.0129267	0.113696	0.0186915		37	0	37	0	-0.044	72	1.89	0.0632	CPBP family intramembrane metalloprotease	SPV_0172	.	SPD_0172	SP_0181	SPT_0218	conserved hypothetical protein	UNKNOWN	Membrane	GENETIC INFORMATION PROCESSING			Folding, sorting, degradation			#9600FA	SPV_RS00955	CDS	0.05444	FALSE	RIF0,01	-0.365483
SPV_RS00960	0.970009	0.013893	0.117869	0.0193775		37	0	37	0	SPV_RS00960	1.01605	0.0111605	0.105643	0.0173676		37	0	37	0	-0.046	72	1.77	0.0811	LD-carboxypeptidase	SPV_0173	.	SPD_0173	SP_0182	SPT_0219	MccC family protein	UNKNOWN	Intracellular	METABOLISM			Amino acid metabolism			#FFFF00	SPV_RS00960	CDS	0.0591063	FALSE	RIF0,01	-0.391723
SPV_RS09385	0.995328	0.0109471	0.104629	0.0172008	murA	37	0	37	0	SPV_RS09385	1.03078	0.00734266	0.0856893	0.0140872	murA	37	0	37	0	-0.035	72	1.59	0.115	UDP-N-acetylglucosamine 1-carboxyvinyltransferase	SPV_1764	murA-2	SPD_1764	SP_1966	SPT_1945	UDP-N-acetylglucosamine 1-carboxyvinyltransferase	CARBOHYDRATE METABOLISM	Intracellular	METABOLISM			Cell wall metabolism		murA-2	#006600	SPV_RS09385	CDS	0.0694287	FALSE	RIF0,01	-0.247403
SPV_RS09220	0.996447	0.0115636	0.107534	0.0176785		37	0	37	0	SPV_RS09220	1.01954	0.00966228	0.0982969	0.0161599		37	0	37	0	-0.023	72	0.96	0.338	hypothetical protein	SPV_2416	.	SPD_1734	SP_1932,SP_1933								Hypothetical/Unknown			#D3D3D3	SPV_RS09220	CDS	0.122031	FALSE	RIF0,01	-0.0899634
SPV_RS02400	0.990325	0.0206867	0.143829	0.0236453	glnA	37	0	37	0	SPV_RS02400	1.01659	0.00803438	0.0896347	0.015151	glnA	35	0	35	0	-0.026	70	0.94	0.353	type I glutamate--ammonia ligase	SPV_0448	glnA	SPD_0448	SP_0502	SPT_0539	glutamine synthetase, type I	AMINO ACID METABOLSIM	Intracellular	METABOLISM			Amino acid metabolism		glnA	#FFFF00	SPV_RS02400	CDS	0.124576	FALSE	RIF0,01	-0.129323
SPV_RS04945	1.04556	0.0115194	0.107329	0.0176447		37	0	37	0	SPV_RS04945	1.02589	0.00729548	0.0854136	0.0140419		37	0	37	0	0.02	72	0.87	0.386	glucose-1-phosphate adenylyltransferase	SPV_1006	glgC	SPD_1006	SP_1122	SPT_1167	glucose-1-phosphate adenylyltransferase	CARBOHYDRATE METABOLISM	Cell Wall	METABOLISM	METABOLISM		Cell wall metabolism	Carbohydrate metabolism	glgC	#006600	SPV_RS04945	CDS	0.130373	FALSE	RIF0,01	0.474196
SPV_RS06355	1.04178	0.0149554	0.122292	0.0201048		37	0	37	0	SPV_RS06355	1.02115	0.006669	0.0816639	0.0134255		37	0	37	0	0.021	72	0.85	0.396	TRZ/ATZ family protein	SPV_1190	trzA	SPD_1190	SP_1356	SPT_0919	amidohydrolase family protein	VARIOUS METABOLISM AND BIOSYNTHESIS		METABOLISM			Various metabolism			#99FF99	SPV_RS06355	CDS	0.132919	FALSE	RIF0,01	0.487316
SPV_RS05945	1.00779	0.0132811	0.115243	0.0189459	leuB	37	0	37	0	SPV_RS05945	1.02505	0.0163275	0.127779	0.0210068	leuB	37	0	37	0	-0.017	72	0.61	0.544	3-isopropylmalate dehydrogenase	SPV_1115	leuB	SPD_1115	SP_1257	SPT_0971	leuB 3-isopropylmalate dehydrogenase	AMINO ACID METABOLSIM	Intracellular	METABOLISM			Amino acid metabolism		leuB	#FFFF00	SPV_RS05945	CDS	0.164169	FALSE	RIF0,01	-0.0112434
SPV_RS05285	1.01615	0.00897557	0.0947395	0.0155751		37	0	37	0	SPV_RS05285	1.02826	0.00595353	0.0771591	0.0126849		37	0	37	0	-0.012	72	0.6	0.549	MutR family transcriptional regulator	SPV_0939	mutR2	SPD_0939	.	n.p.	transcriptional activator, Rgg/GadR/MutR family protein	REGULATOR	Intracellular	GENETIC INFORMATION PROCESSING	CELLULAR PROCESSES		Transcription	Cellular community		#990000	SPV_RS05285	CDS	0.165017	FALSE	RIF0,01	0.0543566
SPV_RS02195	1.00317	0.00970019	0.0984896	0.0161916		37	0	37	0	SPV_RS02195	1.01451	0.00999685	0.0999843	0.0164373		37	0	37	0	-0.011	72	0.49	0.625	ketol-acid reductoisomerase	SPV_0406	ilvC	SPD_0406	SP_0447	SPT_0483	ketol-acid reductoisomerase	AMINO ACID METABOLSIM	Intracellular	METABOLISM			Amino acid metabolism		ilvC	#FFFF00	SPV_RS02195	CDS	0.181702	FALSE	RIF0,01	0.0674766
SPV_RS01735	0.964338	0.0479552	0.218987	0.0360012		37	3	34	0	SPV_RS01735	0.982747	0.0334769	0.182967	0.0300796		37	2	35	0	-0.018	72	0.39	0.696	sugar transferase	SPV_0319	cps2E	SPD_0319	.	n.p.	capsular polysaccharide biosynthesis protein Cps4E	CAPSULE	Capsule	METABOLISM			Capsule metabolism		cps4E	#00CCCC	SPV_RS01735	CDS	0.195701	FALSE	RIF0,01	-0.0243634
SPV_RS01630	1.01688	0.018168	0.134789	0.0221592		37	0	37	0	SPV_RS01630	1.0254	0.00584781	0.0764709	0.0125717		37	0	37	0	-0.009	72	0.33	0.739	PTS mannose/fructose/sorbose transporter family subunit IID	SPV_0297	.	SPD_0297	SP_0325	SPT_0374	PTS system, IID component	TRANSPORT	Membrane	ENVIRONMENTAL INFORMATION PROCESSING	METABOLISM		Membrane transport	Carbohydrate metabolism		#FF64E1	SPV_RS01630	CDS	0.205458	FALSE	RIF0,01	0.0937166
SPV_RS01425	0.960805	0.00469351	0.0685092	0.0114182	pepC	36	0	36	0	SPV_RS01425	1.00656	0.00582612	0.076329	0.0127215	pepC	36	0	36	0	-0.046	70	2.68	0.00926	aminopeptidase C	SPV_0261	pepC	SPD_0261	SP_0281	SPT_0326	aminopeptidase C	VARIOUS METABOLISM AND BIOSYNTHESIS	Intracellular	GENETIC INFORMATION PROCESSING			Folding, sorting, degradation			#9600FA	SPV_RS01425	CDS	0.0254525	FALSE	RIF0,01	-0.391723
SPV_RS00285	0.948177	0.00989309	0.099464	0.0165773		36	0	36	0	SPV_RS00285	1.00565	0.0102523	0.101253	0.0168756		36	0	36	0	-0.057	70	2.43	0.0177	phosphoribosylamine--glycine ligase	SPV_0058	purD	SPD_0058	SP_0051	SPT_0090	phosphoribosylamine--glycine ligase	NUCLEOTIDE METABOLSIM	Intracellular	METABOLISM			Nucleotide metabolism		purD	#009600	SPV_RS00285	CDS	0.0322398	FALSE	RIF0,01	-0.536043
SPV_RS10125	0.942259	0.0161116	0.126931	0.0211552		36	1	35	0	SPV_RS10125	0.998513	0.0170849	0.130709	0.0214884		37	0	37	0	-0.056	71	1.87	0.0662	phosphate-binding protein	SPV_1910	pstS1	SPD_1910	SP_2084	SPT_2094	phosphate ABC transporter, phosphate-binding protein	TRANSPORT	Membrane	ENVIRONMENTAL INFORMATION PROCESSING			Membrane transport		pstS	#FF64E1	SPV_RS10125	CDS	0.0552885	FALSE	RIF0,01	-0.522923
SPV_RS06980	0.945959	0.0188013	0.137118	0.022853		36	0	36	0	SPV_RS06980	0.901219	0.0180137	0.134215	0.0223692		36	0	36	0	0.045	70	1.4	0.166	Gfo/Idh/MocA family oxidoreductase	SPV_1311	mocA	SPD_1311	SP_1482	SPT_0795	oxidoreductase, Gfo/Idh/MocA family	UNKNOWN	Intracellular	METABOLISM			Various metabolism			#99FF99	SPV_RS06980	CDS	0.0827206	FALSE	RIF0,01	0.802196
SPV_RS01875	0.906691	0.0425336	0.206237	0.0343728		36	0	36	0	SPV_RS01875	0.957664	0.0486624	0.220596	0.0362657		37	0	37	0	-0.051	71	1.02	0.311	choline-binding protein CbpC	SPV_0345	cbpF	SPD_0345	SP_0377	SPT_0425	choline-binding protein F	CAPSULE	Cell Wall	HYPOTHETICAL/UNKNOWN			Hypothetical/Unknown			#D3D3D3	SPV_RS01875	CDS	0.116374	FALSE	RIF0,01	-0.457323
SPV_RS03255	1.02645	0.00958161	0.0978857	0.0163143		36	0	36	0	SPV_RS03255	1.04657	0.00649642	0.0806004	0.0134334		36	0	36	0	-0.02	70	0.95	0.344	ABC transporter ATP-binding protein			SPD_0605			ABC transporter ATP-binding protein						Mobile element/pseudogene			#999999	SPV_RS03255	CDS	0.12302	FALSE	RIF0,01	-0.0506034
SPV_RS04785	1.00916	0.00705832	0.0840138	0.0140023		36	0	36	0	SPV_RS04785	1.02111	0.0157475	0.125489	0.0206303		37	0	37	0	-0.012	71	0.48	0.633	hypothetical protein	SPV_1033	.	SPD_1033	SP_1170	SPT_1195	hypothetical protein	UNKNOWN		HYPOTHETICAL/UNKNOWN			Hypothetical/Unknown			#D3D3D3	SPV_RS04785	CDS	0.183541	FALSE	RIF0,01	0.0543566
SPV_RS07205	1.00463	0.0162201	0.127358	0.0212264		36	0	36	0	SPV_RS07205	1.01264	0.0115135	0.107301	0.0178835		36	0	36	0	-0.008	70	0.29	0.774	ABC transporter ATP-binding protein			SPD_1356									Membrane transport			#FF64E1	SPV_RS07205	CDS	0.21069	FALSE	RIF0,01	0.106837
SPV_RS06970	1.00746	0.00894532	0.0945797	0.0157633		36	0	36	0	SPV_RS06970	1.00305	0.00487044	0.0697885	0.0116314		36	0	36	0	0.004	70	0.23	0.823	peptidoglycan-N-acetylglucosamine deacetylase	SPV_1309	pgdA	SPD_1309	SP_1479	SPT_0797	peptidoglycan N-acetylglucosamine deacetylase A	PEPTIDOGLYCAN	Cell Wall	METABOLISM			Cell wall metabolism		PgdA	#006600	SPV_RS06970	CDS	0.218184	FALSE	RIF0,01	0.264277
SPV_RS05865	0.943354	0.0152281	0.123402	0.0208588		35	0	35	0	SPV_RS05865	0.62468	0.0252106	0.158779	0.0272303		34	0	34	0	0.319	67	9.29	1.16e-13	transporter substrate-binding domain-containing protein	SPV_1098	glnHP5	SPD_1098	SP_1241	SPT_0988	amino acid ABC transporter, amino acid-binding protein/permease protein	TRANSPORT	Membrane	ENVIRONMENTAL INFORMATION PROCESSING	METABOLISM		Membrane transport	Amino acid metabolism	GlnP	#FF64E1	SPV_RS05865	CDS	0.000989819	TRUE	RIF0,01	4.39708
SPV_RS00695	0.979369	0.0098424	0.0992089	0.0167694		35	0	35	0	SPV_RS00695	1.03425	0.00693597	0.0832825	0.0140773		35	0	35	0	-0.055	68	2.51	0.0146	hypothetical protein	SPV_0126	pspA	SPD_0126	SP_0117	SPT_0163	pneumococcal surface protein A	VARIOUS	Cell Wall	CELLULAR PROCESSES			Cellular community			#0064C8	SPV_RS00695	CDS	0.030543	FALSE	RIF0,01	-0.509803
SPV_RS10120	0.941636	0.00551079	0.0742347	0.012548		35	0	35	0	SPV_RS10120	0.986765	0.00708677	0.084183	0.0142295		35	0	35	0	-0.045	68	2.38	0.0202	two-component sensor histidine kinase	SPV_1909	pnpS	SPD_1909	SP_2083	SPT_2093	sensor histidine kinase PnpS	REGULATOR	Membrane	ENVIRONMENTAL INFORMATION PROCESSING			Signal transduction		pnpS	#CC0066	SPV_RS10120	CDS	0.0342195	FALSE	RIF0,01	-0.378603
SPV_RS00345	0.951017	0.00471456	0.0686627	0.0116061		35	0	35	0	SPV_RS00345	0.99263	0.00873964	0.093486	0.015802		35	0	35	0	-0.042	68	2.12	0.0374	PTS mannose/fructose/sorbose transporter family subunit IID	SPV_0068	gadE	SPD_0068	SP_0063	SPT_0100	PTS system, IID component	TRANSPORT	Membrane	ENVIRONMENTAL INFORMATION PROCESSING	METABOLISM		Membrane transport	Carbohydrate metabolism	ManZ	#FF64E1	SPV_RS00345	CDS	0.0425622	FALSE	RIF0,01	-0.339243
SPV_RS00585	0.998416	0.0124777	0.111704	0.0188814		35	0	35	0	SPV_RS00585	1.04346	0.00569539	0.0754678	0.0127564		35	0	35	0	-0.045	68	1.98	0.0521	argininosuccinate synthase	SPV_0110	argG	SPD_0110	SP_0113	SPT_0147	argininosuccinate synthase (Citrulline--aspartateligase)	AMINO ACID METABOLSIM	Intracellular	METABOLISM			Amino acid metabolism		argG	#FFFF00	SPV_RS00585	CDS	0.0510464	FALSE	RIF0,01	-0.378603
SPV_RS07360	0.982406	0.00753317	0.0867939	0.0146708		35	0	35	0	SPV_RS07360	0.920467	0.0270729	0.164538	0.0286425		33	0	33	0	0.062	66	1.92	0.0586	ABC transporter ATP-binding protein	SPV_1385	.	SPD_1385	SP_1553	SPT_1495	ABC transporter, ATP-binding protein	TRANSPORT	Membrane	ENVIRONMENTAL INFORMATION PROCESSING			Membrane transport			#FF64E1	SPV_RS07360	CDS	0.0528846	FALSE	RIF0,01	1.02524
SPV_RS10375	0.96941	0.0115054	0.107263	0.0181308		35	0	35	0	SPV_RS10375	1.01217	0.00807267	0.089848	0.0151871		35	0	35	0	-0.043	68	1.81	0.0751	PTS sugar transporter subunit IIB	SPV_1960	ulaB2	SPD_1960	SP_2130	SPT_2142	putative PTS system, IIB component	TRANSPORT	Membrane	ENVIRONMENTAL INFORMATION PROCESSING			Membrane transport			#FF64E1	SPV_RS10375	CDS	0.0571267	FALSE	RIF0,01	-0.352363
SPV_RS01605	0.921141	0.0233356	0.15276	0.0258211		35	0	35	0	SPV_RS01605	0.967147	0.0110388	0.105066	0.0177594		35	0	35	0	-0.046	68	1.47	0.147	gluconate 5-dehydrogenase	SPV_0292	.	SPD_0292	SP_0320	SPT_0369	gluconate 5-dehydrogenase	CARBOHYDRATE METABOLISM	Intracellular	METABOLISM			Carbohydrate metabolism			#00FF00	SPV_RS01605	CDS	0.0787613	FALSE	RIF0,01	-0.391723
SPV_RS05560	1.0654	0.0162288	0.127392	0.0215332		35	0	35	0	SPV_RS05560	1.02863	0.0081702	0.0903892	0.0155016		34	0	34	0	0.037	67	1.39	0.17	pneumococcal-type histidine triad protein	SPV_2297	phtB	.	SP_1003,SP_1174		pneumococcal-type histidine triad protein						Structural proteins			#CCCCFF	SPV_RS05560	CDS	0.084983	FALSE	RIF0,01	0.697236
SPV_RS10765	0.967659	0.0135529	0.116417	0.019678		35	0	35	0	SPV_RS10765	0.999361	0.00719489	0.0848227	0.0143377		35	0	35	0	-0.032	68	1.3	0.197	DEAD/DEAH box helicase	SPV_2035	comFA	SPD_2035	SP_2208	SPT_2226	putative helicase	TRANSPORT	Membrane	ENVIRONMENTAL INFORMATION PROCESSING	CELLULAR PROCESSES		Membrane transport	Cellular community	comFA	#FF64E1	SPV_RS10765	CDS	0.0903563	FALSE	RIF0,01	-0.208043
SPV_RS08710	1.00485	0.00953886	0.0976671	0.0165088		35	0	35	0	SPV_RS08710	1.03571	0.0105111	0.102524	0.0173297		35	0	35	0	-0.031	68	1.29	0.202	galactokinase	SPV_1634	galK	SPD_1634	SP_1853	SPT_1770	galactokinase	CARBOHYDRATE METABOLISM	Intracellular	METABOLISM			Carbohydrate metabolism		galK	#00FF00	SPV_RS08710	CDS	0.0921946	FALSE	RIF0,01	-0.194923
SPV_RS02615	1.01387	0.0142682	0.119449	0.0201907		35	0	35	0	SPV_RS02615	0.980504	0.0143203	0.119667	0.0202275		35	0	35	0	0.033	68	1.17	0.247	hypothetical protein						hypothetical protein						Hypothetical/Unknown			#D3D3D3	SPV_RS02615	CDS	0.102941	FALSE	RIF0,01	0.644756
SPV_RS08490	0.982309	0.010893	0.104369	0.0176416		35	0	35	0	SPV_RS08490	1.00889	0.00948891	0.097411	0.0164655		35	0	35	0	-0.027	68	1.1	0.275	GNAT family N-acetyltransferase	SPV_1592	.	SPD_1592	SP_1807	SPT_1730	acetyltransferase, GNAT family	VARIOUS METABOLISM AND BIOSYNTHESIS	Intracellular	METABOLISM			Various metabolism			#99FF99	SPV_RS08490	CDS	0.108597	FALSE	RIF0,01	-0.142443
SPV_RS04385	1.01678	0.00808549	0.0899194	0.0151991		35	0	35	0	SPV_RS04385	0.994154	0.00974529	0.0987182	0.01693		34	0	34	0	0.023	67	0.99	0.324	LysR family transcriptional regulator	SPV_0818	cmbR	SPD_0818	SP_0927	SPT_1272	transcriptional regulator, LysR family	REGULATOR	Intracellular	GENETIC INFORMATION PROCESSING	METABOLISM		Transcription	Amino acid metabolism	cmbR	#990000	SPV_RS04385	CDS	0.11892	FALSE	RIF0,01	0.513556
SPV_RS02545	1.01742	0.00912816	0.0955414	0.0161494		35	0	35	0	SPV_RS02545	1.03566	0.00842355	0.0917799	0.0155136		35	0	35	0	-0.018	68	0.81	0.418	CPBP family intramembrane metalloprotease	SPV_0473	blpY	SPD_0473	SP_0545	SPT_0577	immunity protein BlpY	VARIOUS	Membrane	CELLULAR PROCESSES	GENETIC INFORMATION PROCESSING		Cellular community	Folding, sorting, degradation	blpY	#0064C8	SPV_RS02545	CDS	0.137726	FALSE	RIF0,01	-0.0243634
SPV_RS05235	1.069	0.0178397	0.133565	0.0225767		35	0	35	0	SPV_RS05235	1.05011	0.00817336	0.0904066	0.0152815		35	0	35	0	0.019	68	0.69	0.491	acetyltransferase	SPV_0949	.	SPD_0949	.	n.p.	hexapeptide repeat-containing transferase	VARIOUS METABOLISM AND BIOSYNTHESIS		HYPOTHETICAL/UNKNOWN			Hypothetical/Unknown			#D3D3D3	SPV_RS05235	CDS	0.153422	FALSE	RIF0,01	0.461076
SPV_RS08110	1.02127	0.00679973	0.0824604	0.0139384		35	0	35	0	SPV_RS08110	1.03218	0.00488182	0.06987	0.0118102		35	0	35	0	-0.011	68	0.6	0.552	membrane protein	SPV_1526	.	SPD_1526	SP_1715	SPT_1654	membrane protein	UNKNOWN	Membrane	ENVIRONMENTAL INFORMATION PROCESSING			Membrane transport			#FF64E1	SPV_RS08110	CDS	0.165724	FALSE	RIF0,01	0.0674766
SPV_RS02675	1.04087	0.00577106	0.0759675	0.0128408		35	0	35	0	SPV_RS02675	1.04953	0.00634707	0.0796685	0.0134664		35	0	35	0	-0.009	68	0.47	0.643	DNA primase						DNA primase						Replication			#FF0000	SPV_RS02675	CDS	0.185803	FALSE	RIF0,01	0.0937166
SPV_RS04960	1.04871	0.020637	0.143656	0.0242823		35	0	35	0	SPV_RS04960	1.05895	0.014265	0.119436	0.0201884		35	0	35	0	-0.01	68	0.32	0.747	NADP-dependent glyceraldehyde-3-phosphate dehydrogenase	SPV_1004	gapN	SPD_1004	SP_1119	SPT_1165	glyceraldehyde-3-phosphate dehydrogenase, NADP-dependent	CARBOHYDRATE METABOLISM	Intracellular	METABOLISM			Carbohydrate metabolism		gapN	#00FF00	SPV_RS04960	CDS	0.207014	FALSE	RIF0,01	0.0805966
SPV_RS04935	1.03659	0.0127181	0.112774	0.0190623		35	0	35	0	SPV_RS04935	1.04271	0.014517	0.120486	0.0203659		35	0	35	0	-0.006	68	0.22	0.827	glycogen synthase GlgA	SPV_1008	glgA	SPD_1008	SP_1124	SPT_1169	glycogen synthase	CARBOHYDRATE METABOLISM	Cell Wall	METABOLISM	METABOLISM		Cell wall metabolism	Carbohydrate metabolism	glgA	#006600	SPV_RS04935	CDS	0.218891	FALSE	RIF0,01	0.133077
SPV_RS07625	1.02422	0.00494288	0.0703056	0.0118838		35	0	35	0	SPV_RS07625	1.02651	0.00477305	0.0690873	0.0118484		34	0	34	0	-0.002	67	0.14	0.892	HAD family hydrolase	SPV_1436	ctpE	SPD_1436	SP_1623	SPT_1562	cation-transporting ATPase, E1-E2 family	TRANSPORT	Membrane	ENVIRONMENTAL INFORMATION PROCESSING	METABOLISM		Membrane transport	Cofactor and vitamin metabolism		#FF64E1	SPV_RS07625	CDS	0.231476	FALSE	RIF0,01	0.185557
SPV_RS07510	1.03699	0.0184846	0.135958	0.0233166		34	0	34	0	SPV_RS07510	0.93342	0.00825145	0.0908375	0.0155785		34	0	34	0	0.104	66	3.69	0.000451	DEAD/DEAH box helicase	SPV_1413	cshA	SPD_1413	SP_1586	SPT_1524	putative ATP-dependent RNA helicase	RNA TURNOVER	Intracellular	GENETIC INFORMATION PROCESSING			Translation			#960096	SPV_RS07510	CDS	0.011595	TRUE	RIF0,01	1.57628
SPV_RS10890	0.928011	0.0131595	0.114715	0.0196735		34	0	34	0	SPV_RS10890	0.994368	0.00394991	0.0628483	0.0107784		34	0	34	0	-0.066	66	2.96	0.00429	hypothetical protein												Hypothetical/Unknown			#D3D3D3	SPV_RS10890	CDS	0.0200792	FALSE	RIF0,01	-0.654123
SPV_RS09705	0.984587	0.00446211	0.066799	0.0114559		34	0	34	0	SPV_RS09705	1.03011	0.00481961	0.0694234	0.0117347		35	0	35	0	-0.046	67	2.78	0.00714	FtsX-like permease family protein	SPV_1824	.	SPD_1824	SP_2013	SPT_2009	conserved hypothetical protein	UNKNOWN	Membrane	ENVIRONMENTAL INFORMATION PROCESSING			Membrane transport			#FF64E1	SPV_RS09705	CDS	0.0238971	FALSE	RIF0,01	-0.391723
SPV_RS00195	0.919516	0.0241275	0.15533	0.0266389		34	0	34	0	SPV_RS00195	1.00889	0.0144906	0.120377	0.0200629		36	0	36	0	-0.089	68	2.68	0.00923	pyridoxal phosphate-dependent aminotransferase	SPV_0041	araT	SPD_0041	SP_0035	SPT_0073	aromatic amino acid aminotransferase	AMINO ACID METABOLSIM	Intracellular	METABOLISM			Amino acid metabolism		araT	#FFFF00	SPV_RS00195	CDS	0.0253111	FALSE	RIF0,01	-0.955883
SPV_RS10530	0.965818	0.00644586	0.0802861	0.013769		34	0	34	0	SPV_RS10530	1.01148	0.00894841	0.0945961	0.0162231		34	0	34	0	-0.046	66	2.15	0.0356	PTS mannose/fructose/sorbose/N-acetylgalactosamine transporter subunit IIC	SPV_1990	.	SPD_1990	SP_2162	SPT_2175	PTS system, IIC component	TRANSPORT	Membrane	ENVIRONMENTAL INFORMATION PROCESSING			Membrane transport			#FF64E1	SPV_RS10530	CDS	0.0422794	FALSE	RIF0,01	-0.391723
SPV_RS00280	0.980646	0.00829671	0.0910863	0.0156212		34	0	34	0	SPV_RS00280	1.01608	0.00762472	0.0873196	0.0149752		34	0	34	0	-0.035	66	1.64	0.106	bifunctional phosphoribosylaminoimidazolecarboxamide formyltransferase/IMP cyclohydrolase PurH	SPV_0057	purH	SPD_0057	SP_0050	SPT_0089	phosphoribosylaminoimidazolecarboxamide formyltransferase/IMP cyclohydrolase	NUCLEOTIDE METABOLSIM	Intracellular	METABOLISM			Nucleotide metabolism		purH	#009600	SPV_RS00280	CDS	0.0671663	FALSE	RIF0,01	-0.247403
SPV_RS10715	0.819022	0.019906	0.141089	0.0241965		34	0	34	0	SPV_RS10715	0.867518	0.0204781	0.143102	0.0249108		33	0	33	0	-0.048	65	1.4	0.167	ABC transporter substrate-binding protein	SPV_2025	thiY	SPD_2025	SP_2197	SPT_2216	putative ABC transporter, substrate-binding protein	TRANSPORT	Membrane	ENVIRONMENTAL INFORMATION PROCESSING			Membrane transport		ThiY	#FF64E1	SPV_RS10715	CDS	0.083569	FALSE	RIF0,01	-0.417963
SPV_RS10155	0.969417	0.0112087	0.105871	0.0181568		34	0	34	0	SPV_RS10155	0.997902	0.00972803	0.0986308	0.016915		34	0	34	0	-0.028	66	1.15	0.255	XRE family transcriptional regulator	SPV_1916	.	SPD_1916	SP_2090	n.p.	transcriptional regulator	REGULATOR	Intracellular	GENETIC INFORMATION PROCESSING			Transcription			#990000	SPV_RS10155	CDS	0.10379	FALSE	RIF0,01	-0.155563
SPV_RS06720	1.01262	0.0159045	0.126113	0.0216282		34	0	34	0	SPV_RS06720	1.03646	0.00930968	0.0964867	0.0165473		34	0	34	0	-0.024	66	0.88	0.385	hypothetical protein						hypothetical protein						Hypothetical/Unknown			#D3D3D3	SPV_RS06720	CDS	0.130232	FALSE	RIF0,01	-0.103083
SPV_RS03505	1.03484	0.00976692	0.0988277	0.0169488		34	0	34	0	SPV_RS03505	1.05387	0.00677877	0.0823333	0.01412		34	0	34	0	-0.019	66	0.86	0.391	ABC transporter substrate-binding protein	SPV_0652	livJ	SPD_0652	SP_0749	SPT_0763	branched-chain amino acid ABC transporter, amino acid-binding protein	TRANSPORT	Cell Wall	ENVIRONMENTAL INFORMATION PROCESSING	METABOLISM		Membrane transport	Amino acid metabolism	livK	#FF64E1	SPV_RS03505	CDS	0.131929	FALSE	RIF0,01	-0.0374834
SPV_RS07200	1.04238	0.0155555	0.124722	0.0213896		34	0	34	0	SPV_RS07200	1.05387	0.00550025	0.0741637	0.012719		34	0	34	0	-0.011	66	0.46	0.646	ATP-binding cassette domain-containing protein			SPD_1354, SPD_1355									Membrane transport			#FF64E1	SPV_RS07200	CDS	0.185945	FALSE	RIF0,01	0.0674766
SPV_RS02320	0.996212	0.0112529	0.106079	0.0181925		34	0	34	0	SPV_RS02320	1.00672	0.00860086	0.0927408	0.0159049		34	0	34	0	-0.011	66	0.43	0.665	DNA-directed RNA polymerase subunit delta	SPV_0431	.	SPD_0431	SP_0481	SPT_0522	conserved hypothetical protein	UNKNOWN		HYPOTHETICAL/UNKNOWN			Hypothetical/Unknown			#D3D3D3	SPV_RS02320	CDS	0.190187	FALSE	RIF0,01	0.0674766
SPV_RS04135	1.02497	0.0138111	0.11752	0.0201546		34	0	34	0	SPV_RS04135	1.03512	0.00994944	0.0997469	0.0168603		35	0	35	0	-0.01	67	0.39	0.7	PTS fructose transporter subunit IIC	SPV_0773	fruA	SPD_0773	SP_0877	SPT_1324	PTS system, fructose specific IIABC components	TRANSPORT	Membrane	ENVIRONMENTAL INFORMATION PROCESSING	METABOLISM		Membrane transport	Carbohydrate metabolism		#FF64E1	SPV_RS04135	CDS	0.196408	FALSE	RIF0,01	0.0805966
SPV_RS03120	1.03213	0.0165741	0.12874	0.0220788	pabB	34	0	34	0	SPV_RS03120	1.02416	0.0103937	0.101949	0.0174842	pabB	34	0	34	0	0.008	66	0.28	0.778	aminodeoxychorismate synthase component I	SPV_0578	pabB	SPD_0578	SP_0665	SPT_0689	chorismate binding enzyme	VARIOUS METABOLISM AND BIOSYNTHESIS	Intracellular	METABOLISM	METABOLISM		Cofactor and vitamin metabolism	Various metabolism	pabB	#00FFCC	SPV_RS03120	CDS	0.211538	FALSE	RIF0,01	0.316757
SPV_RS05325	1.03617	0.0117611	0.108449	0.0185988		34	0	34	0	SPV_RS05325	1.03375	0.0149249	0.122167	0.0209515		34	0	34	0	0.002	66	0.09	0.932	toxin PezT	SPV_0931	pezT	SPD_0931	SP_1051	n.p.	toxin PezT	UNKNOWN		CELLULAR PROCESSES	CELLULAR PROCESSES		Cellular community	Cell growth	pezT	#0064C8	SPV_RS05325	CDS	0.238546	FALSE	RIF0,01	0.238037
SPV_RS07085	1.03563	0.0100019	0.100009	0.0171515		34	0	34	0	SPV_RS07085	1.0374	0.00503286	0.0709427	0.0121666		34	0	34	0	-0.002	66	0.08	0.933	hypothetical protein	SPV_1331	.	SPD_1331	SP_1504	SPT_1440	TPR domain protein	MEMBRANE PROTEIN		HYPOTHETICAL/UNKNOWN			Hypothetical/Unknown			#D3D3D3	SPV_RS07085	CDS	0.238971	FALSE	RIF0,01	0.185557
SPV_RS03690	1.03283	0.00914489	0.0956289	0.0164002	gor	34	0	34	0	SPV_RS03690	1.03441	0.00518134	0.0719815	0.0123447	gor	34	0	34	0	-0.002	66	0.08	0.939	glutathione-disulfide reductase	SPV_0685	gor	SPD_0685	SP_0784	SPT_1416	glutathione reductase	AMINO ACID METABOLSIM	Intracellular	METABOLISM			Amino acid metabolism		gor	#FFFF00	SPV_RS03690	CDS	0.239819	FALSE	RIF0,01	0.185557
SPV_RS04410	1.04147	0.00774074	0.0879814	0.0150887		34	0	34	0	SPV_RS04410	1.04282	0.00717985	0.084734	0.0145318		34	0	34	0	-0.001	66	0.06	0.949	glutamate-5-semialdehyde dehydrogenase	SPV_0823	proA	SPD_0823	SP_0932	SPT_1267	gamma-glutamyl phosphate reductase	AMINO ACID METABOLSIM	Intracellular	METABOLISM			Amino acid metabolism		proA	#FFFF00	SPV_RS04410	CDS	0.241516	FALSE	RIF0,01	0.198677
SPV_RS05000	0.558846	0.0110282	0.105015	0.0182808		33	0	33	0	SPV_RS05000	0.983972	0.0085099	0.0922491	0.0160585		33	0	33	0	-0.425	64	17.47	4.79e-26	YitT family protein	SPV_0995	.	SPD_0995	SP_1111	SPT_1157	conserved hypothetical protein	UNKNOWN		HYPOTHETICAL/UNKNOWN			Hypothetical/Unknown			#D3D3D3	SPV_RS05000	CDS	0.000282805	TRUE	RIF0,01	-5.3642
SPV_RS06805	0.749367	0.0086411	0.0929575	0.0161818		33	0	33	0	SPV_RS06805	0.491786	0.0190763	0.138117	0.0256477		29	3	26	0	0.258	60	8.49	7.08e-12	glutamine-hydrolyzing GMP synthase	SPV_1274	guaA	SPD_1274	SP_1445	SPT_0829	GMP synthase	NUCLEOTIDE METABOLSIM	Intracellular	METABOLISM			Nucleotide metabolism		GuaA	#009600	SPV_RS06805	CDS	0.00155543	TRUE	RIF0,01	3.59676
SPV_RS05135	1.07383	0.00619109	0.0786835	0.013697		33	0	33	0	SPV_RS05135	0.995344	0.00499228	0.070656	0.0122996		33	0	33	0	0.078	64	4.26	6.76e-05	UDP-N-acetylglucosamine 1-carboxyvinyltransferase	SPV_0967	murA-1	SPD_0967	SP_1081	SPT_1127	UDP-N-acetylglucosamine 1-carboxyvinyltransferase	CARBOHYDRATE METABOLISM	Cell Wall	METABOLISM			Cell wall metabolism			#006600	SPV_RS05135	CDS	0.00904977	FALSE	RIF0,01	1.23516
SPV_RS10535	0.928978	0.00688769	0.0829921	0.0144471		33	0	33	0	SPV_RS10535	1.00084	0.00755828	0.0869384	0.0156146		31	0	31	0	-0.072	62	3.38	0.00127	PTS sugar transporter	SPV_1991	.	SPD_1991	SP_2163	SPT_2176	PTS system, IIB component	TRANSPORT	Membrane	ENVIRONMENTAL INFORMATION PROCESSING			Membrane transport			#FF64E1	SPV_RS10535	CDS	0.0147059	FALSE	RIF0,01	-0.732843
SPV_RS02005	0.917113	0.0132711	0.1152	0.0200538		33	0	33	0	SPV_RS02005	0.993542	0.00908652	0.0953233	0.0161126		35	0	35	0	-0.076	66	2.97	0.00414	endonuclease MutS2	SPV_0371	mutS2	SPD_0371	SP_0406	SPT_0444	MutS2 family protein	DNA TURNOVER	Intracellular	GENETIC INFORMATION PROCESSING			DNA repair and editing			#FF5050	SPV_RS02005	CDS	0.0199378	FALSE	RIF0,01	-0.785323
SPV_RS06465	0.895128	0.0103256	0.101615	0.0176889		33	0	33	0	SPV_RS06465	0.968243	0.0126802	0.112606	0.0196022		33	0	33	0	-0.073	64	2.77	0.00735	type I 3-dehydroquinate dehydratase	SPV_1211	aroD	SPD_1211	SP_1377	SPT_0896	3-dehydroquinate dehydratase	AMINO ACID METABOLSIM	Intracellular	METABOLISM			Amino acid metabolism		AroD	#FFFF00	SPV_RS06465	CDS	0.0241799	FALSE	RIF0,01	-0.745963
SPV_RS00240	0.942959	0.0168422	0.129777	0.0225914		33	0	33	0	SPV_RS00240	1.01309	0.00713625	0.0844764	0.0147054		33	0	33	0	-0.07	64	2.6	0.0115	HlyD family secretion protein	SPV_0050	comB	SPD_0050	SP_0043	SPT_0081	competence factor transport protein ComB	TRANSPORT	Membrane	ENVIRONMENTAL INFORMATION PROCESSING	CELLULAR PROCESSES		Membrane transport	Cellular community	comB	#FF64E1	SPV_RS00240	CDS	0.0274321	FALSE	RIF0,01	-0.706603
SPV_RS06420	1.00059	0.0210067	0.144937	0.0252303		33	0	33	0	SPV_RS06420	1.05553	0.00942804	0.0970981	0.0169026		33	0	33	0	-0.055	64	1.81	0.0751	polyisoprenyl-teichoic acid--peptidoglycan teichoic acid transferase Psr	SPV_1202	psr	SPD_1202	SP_1368	SPT_0905	psr protein	UNKNOWN	Cell Wall	METABOLISM			Cell wall metabolism		Psr	#006600	SPV_RS06420	CDS	0.0569853	FALSE	RIF0,01	-0.509803
SPV_RS09585	0.973014	0.00943443	0.097131	0.0169083		33	0	33	0	SPV_RS09585	1.00806	0.00837513	0.0915157	0.0159308		33	0	33	0	-0.035	64	1.51	0.136	ABC transporter ATP-binding protein	SPV_1801	.	SPD_1801	SP_2003	SPT_1984	ABC transporter, ATP-binding protein	TRANSPORT	Membrane	ENVIRONMENTAL INFORMATION PROCESSING			Membrane transport			#FF64E1	SPV_RS09585	CDS	0.0760747	FALSE	RIF0,01	-0.247403
SPV_RS04545	1.02923	0.0111189	0.105446	0.0183558		33	0	33	0	SPV_RS04545	1.06202	0.00687598	0.0829215	0.0138203		36	0	36	0	-0.033	67	1.43	0.158	ABC transporter permease	SPV_0846	.	SPD_0846	SP_0958	SPT_1245	hypothetical protein	UNKNOWN	Membrane	ENVIRONMENTAL INFORMATION PROCESSING			Membrane transport			#FF64E1	SPV_RS04545	CDS	0.0811652	FALSE	RIF0,01	-0.221163
SPV_RS06470	0.988841	0.0197185	0.140422	0.0244444		33	0	33	0	SPV_RS06470	1.02622	0.010863	0.104226	0.0181434		33	0	33	0	-0.037	64	1.23	0.224	class I SAM-dependent rRNA methyltransferase	SPV_1212	ywbD	SPD_1212	SP_1378	SPT_0895	conserved hypothetical protein	UNKNOWN	Intracellular	GENETIC INFORMATION PROCESSING			Translation			#960096	SPV_RS06470	CDS	0.0979921	FALSE	RIF0,01	-0.273643
SPV_RS06065	1.01242	0.0096655	0.0983133	0.0171141		33	0	33	0	SPV_RS06065	1.03822	0.00907333	0.095254	0.0165816		33	0	33	0	-0.026	64	1.08	0.283	ABC-F family ATP-binding cassette domain-containing protein	SPV_1137	.	SPD_1137	SP_1282	SPT_0945	ABC transporter, ATP-binding protein	TRANSPORT	Membrane	ENVIRONMENTAL INFORMATION PROCESSING			Membrane transport			#FF64E1	SPV_RS06065	CDS	0.110294	FALSE	RIF0,01	-0.129323
SPV_RS06845	1.00402	0.0154089	0.124133	0.0216087		33	0	33	0	SPV_RS06845	1.0301	0.00595123	0.0771442	0.0134291		33	0	33	0	-0.026	64	1.03	0.309	CapA family protein			SPD_1282									Capsule metabolism			#00CCCC	SPV_RS06845	CDS	0.116092	FALSE	RIF0,01	-0.129323
SPV_RS00540	0.96262	0.00859742	0.0927223	0.0161409		33	0	33	0	SPV_RS00540	0.982327	0.00770683	0.0877886	0.015282		33	0	33	0	-0.02	64	0.89	0.379	HAD family hydrolase	SPV_0101	gph	SPD_0101	SP_0104	SPT_0138	hydrolase, haloacid dehalogenase-like family	VARIOUS METABOLISM AND BIOSYNTHESIS	Intracellular	METABOLISM			Various metabolism			#99FF99	SPV_RS00540	CDS	0.129525	FALSE	RIF0,01	-0.0506034
SPV_RS09925	1.00467	0.00859348	0.0927011	0.0161372		33	0	33	0	SPV_RS09925	1.01753	0.00904786	0.0951202	0.0165583		33	0	33	0	-0.013	64	0.56	0.58	DUF975 family protein	SPV_1869	.	SPD_1869	SP_2059	SPT_2054	conserved hypothetical protein	UNKNOWN		HYPOTHETICAL/UNKNOWN			Hypothetical/Unknown			#D3D3D3	SPV_RS09925	CDS	0.171946	FALSE	RIF0,01	0.0412366
SPV_RS08870	1.01343	0.0124397	0.111533	0.0194155		33	0	33	0	SPV_RS08870	1.02483	0.00694032	0.0833086	0.0145022		33	0	33	0	-0.011	64	0.47	0.64	PTS trehalose transporter subunit IIBC	SPV_1664	treP	SPD_1664	SP_1884	SPT_1802	trehalose PTS system, IIABC components	CARBOHYDRATE METABOLISM	Membrane	ENVIRONMENTAL INFORMATION PROCESSING			Membrane transport			#FF64E1	SPV_RS08870	CDS	0.184813	FALSE	RIF0,01	0.0674766
SPV_RS03605	1.02355	0.00559592	0.0748059	0.013022		33	0	33	0	SPV_RS03605	1.03036	0.00567735	0.0753482	0.0131164		33	0	33	0	-0.007	64	0.37	0.714	ABC-F family ATP-binding cassette domain-containing protein	SPV_0671	.	SPD_0671	SP_0770	SPT_0783	ABC transporter, ATP-binding protein	TRANSPORT	Intracellular	ENVIRONMENTAL INFORMATION PROCESSING			Membrane transport		uup	#FF64E1	SPV_RS03605	CDS	0.199802	FALSE	RIF0,01	0.119957
SPV_RS04155	1.00259	0.00581735	0.0762716	0.0132772		33	0	33	0	SPV_RS04155	1.00914	0.00548111	0.0740346	0.0128878		33	0	33	0	-0.007	64	0.35	0.725	tRNA 4-thiouridine(8) synthase ThiI	SPV_0777	thiI	SPD_0777	SP_0881	SPT_1320	thiazole biosynthesis protein ThiI	AMINO ACID METABOLSIM	Intracellular	METABOLISM	GENETIC INFORMATION PROCESSING		Cofactor and vitamin metabolism	Translation	thiI	#00FFCC	SPV_RS04155	CDS	0.201923	FALSE	RIF0,01	0.119957
SPV_RS08645	1.00335	0.0145473	0.120612	0.0209959		33	0	33	0	SPV_RS08645	1.0131	0.0124431	0.111549	0.0197192		32	0	32	0	-0.01	63	0.34	0.736	ABC transporter ATP-binding protein	SPV_1622	.	SPD_1622	SP_1840	SPT_1757	ABC transporter, permease/ATP-binding protein	TRANSPORT	Membrane	ENVIRONMENTAL INFORMATION PROCESSING			Membrane transport			#FF64E1	SPV_RS08645	CDS	0.204751	FALSE	RIF0,01	0.0805966
SPV_RS04925	1.0463	0.00598112	0.0773377	0.0134628		33	0	33	0	SPV_RS04925	1.03904	0.0107522	0.103693	0.0180506		33	0	33	0	0.007	64	0.32	0.748	glycerate kinase	SPV_1011	glxK	SPD_1011	SP_1126	SPT_1172	conserved hypothetical protein TIGR00045	AMINO ACID METABOLSIM	Intracellular	METABOLISM			Amino acid metabolism			#FFFF00	SPV_RS04925	CDS	0.207438	FALSE	RIF0,01	0.303637
SPV_RS02810	1.03375	0.00818196	0.0904542	0.0157461		33	0	33	0	SPV_RS02810	1.0346	0.00764575	0.08744	0.0152213		33	0	33	0	-0.001	64	0.04	0.969	HAMP domain-containing histidine kinase	SPV_0525	vncS	SPD_0525	SP_0604	SPT_0630	sensor histidine kinase VncS	REGULATOR	Membrane	ENVIRONMENTAL INFORMATION PROCESSING			Signal transduction		vncS	#CC0066	SPV_RS02810	CDS	0.245617	FALSE	RIF0,01	0.198677
SPV_RS10760	0.946276	0.0100028	0.100014	0.0176801		32	0	32	0	SPV_RS10760	1.00668	0.00769836	0.0877403	0.0155104		32	0	32	0	-0.06	62	2.57	0.0126	ComF family protein	SPV_2034	comFC	SPD_2034	SP_2207	SPT_2225	putative competence protein ComF	TRANSPORT	Membrane	ENVIRONMENTAL INFORMATION PROCESSING	CELLULAR PROCESSES		Membrane transport	Cellular community	comFC	#FF64E1	SPV_RS10760	CDS	0.0284219	FALSE	RIF0,01	-0.575403
SPV_RS01055	0.96833	0.00954709	0.0977092	0.0172727	nrdG	32	0	32	0	SPV_RS01055	1.03572	0.0129282	0.113702	0.0200999	nrdG	32	0	32	0	-0.067	62	2.54	0.0135	anaerobic ribonucleoside-triphosphate reductase activating protein	SPV_0190	nrdG	SPD_0190	SP_0205	SPT_0253	anaerobic ribonucleoside-triphosphate reductase activating protein	NUCLEOTIDE METABOLSIM	Intracellular	METABOLISM			Nucleotide metabolism			#009600	SPV_RS01055	CDS	0.0296946	FALSE	RIF0,01	-0.667243
SPV_RS01450	0.991039	0.0110911	0.105314	0.0186171		32	0	32	0	SPV_RS01450	1.04957	0.00874044	0.0934903	0.0165269		32	0	32	0	-0.059	62	2.35	0.0219	Cof-type HAD-IIB family hydrolase	SPV_0266	.	SPD_0266	SP_0286	SPT_0332	Cof family protein	UNKNOWN	Intracellular	METABOLISM			Various metabolism			#99FF99	SPV_RS01450	CDS	0.0354921	FALSE	RIF0,01	-0.562283
SPV_RS00140	0.971853	0.0090625	0.0951972	0.0168286		32	0	32	0	SPV_RS00140	1.02158	0.00583369	0.0763786	0.013502		32	0	32	0	-0.05	62	2.3	0.0245	DNA repair protein RadA	SPV_0029	radA	SPD_0029	SP_0023	SPT_0063	radA DNA repair protein RadA	DNA TURNOVER	Intracellular	GENETIC INFORMATION PROCESSING			DNA repair and editing		radA	#FF5050	SPV_RS00140	CDS	0.0363405	FALSE	RIF0,01	-0.444203
SPV_RS10895	0.884381	0.0264571	0.162656	0.0287539		32	1	31	0	SPV_RS10895	0.963903	0.0124855	0.111739	0.0200689		31	0	31	0	-0.08	61	2.27	0.0269	YhgE/Pip domain-containing protein												DNA repair and editing			#FF5050	SPV_RS10895	CDS	0.0377545	FALSE	RIF0,01	-0.837803
SPV_RS06560	1.06851	0.0148057	0.121679	0.02151	pstB	32	0	32	0	SPV_RS06560	1.01348	0.00799217	0.089399	0.0158037	pstB	32	0	32	0	0.055	62	2.06	0.0435	phosphate ABC transporter ATP-binding protein	SPV_1228	pstB2-2	SPD_1228	SP_1396	SPT_0878	putative phosphate ABC transporter, ATP-binding protein	TRANSPORT	Membrane	ENVIRONMENTAL INFORMATION PROCESSING			Membrane transport		PstB1	#FF64E1	SPV_RS06560	CDS	0.0470871	FALSE	RIF0,01	0.933396
SPV_RS10710	0.880302	0.0135718	0.116498	0.0205941		32	0	32	0	SPV_RS10710	0.935584	0.0120582	0.10981	0.0191155		33	1	32	0	-0.055	63	1.97	0.0535	ABC transporter ATP-binding protein	SPV_2024	thiZ	SPD_2024	SP_2196	SPT_2215	ABC transporter, ATP-binding protein	TRANSPORT	Membrane	ENVIRONMENTAL INFORMATION PROCESSING			Membrane transport		ThiZ	#FF64E1	SPV_RS10710	CDS	0.0513292	FALSE	RIF0,01	-0.509803
SPV_RS10255	0.938218	0.00791743	0.08898	0.0157296		32	0	32	0	SPV_RS10255	0.986912	0.0119569	0.109348	0.0193301		32	0	32	0	-0.049	62	1.95	0.0552	maltodextrin ABC transporter permease	SPV_1936	malD	SPD_1936	SP_2110	SPT_2118	maltodextrin ABC transporter, permease protein	MEMBRANE PROTEIN	Membrane	ENVIRONMENTAL INFORMATION PROCESSING	METABOLISM		Membrane transport	Carbohydrate metabolism	malD	#FF64E1	SPV_RS10255	CDS	0.0521776	FALSE	RIF0,01	-0.431083
SPV_RS01575	1.00656	0.00754638	0.0868699	0.0153566		32	0	32	0	SPV_RS01575	1.03965	0.00259552	0.0509462	0.00900611		32	0	32	0	-0.033	62	1.86	0.0678	IS200/IS605 family transposase			SPD_0288			IS200/IS605 family transposase						Mobile element/pseudogene			#999999	SPV_RS01575	CDS	0.0557127	FALSE	RIF0,01	-0.221163
SPV_RS08560	0.976008	0.0108419	0.104125	0.0184068		32	0	32	0	SPV_RS08560	1.01862	0.00783229	0.0885003	0.0158951		31	0	31	0	-0.043	61	1.75	0.0848	hypothetical protein	SPV_2395	.	.	SP_1822								Hypothetical/Unknown			#D3D3D3	SPV_RS08560	CDS	0.0600962	FALSE	RIF0,01	-0.352363
SPV_RS09210	0.996559	0.0100028	0.100014	0.0176801		32	0	32	0	SPV_RS09210	1.03479	0.0110083	0.104921	0.0185475		32	0	32	0	-0.038	62	1.49	0.141	hypothetical protein	SPV_1732	.	SPD_1732	SP_1931	SPT_1889	hypothetical protein	UNKNOWN		HYPOTHETICAL/UNKNOWN			Hypothetical/Unknown			#D3D3D3	SPV_RS09210	CDS	0.0777715	FALSE	RIF0,01	-0.286763
SPV_RS09945	1.01661	0.0062648	0.0791505	0.013992		32	0	32	0	SPV_RS09945	0.990011	0.00636516	0.0797819	0.0141036		32	0	32	0	0.027	62	1.34	0.186	LysM peptidoglycan-binding domain-containing protein	SPV_1874	.	SPD_1874	SP_2063	SPT_2058	LysM domain protein	MEMBRANE PROTEIN	Cell Wall	HYPOTHETICAL/UNKNOWN			Hypothetical/Unknown			#D3D3D3	SPV_RS09945	CDS	0.0885181	FALSE	RIF0,01	0.566036
SPV_RS00305	0.951078	0.00847525	0.0920611	0.0162743		32	1	31	0	SPV_RS00305	0.987705	0.0169859	0.13033	0.0226875		33	2	31	0	-0.037	63	1.31	0.194	5-(carboxyamino)imidazole ribonucleotide synthase	SPV_0060	purK	SPD_0060	SP_0054	SPT_0092	phosphoribosylaminoimidazole carboxylase, ATPase subunit	NUCLEOTIDE METABOLSIM	Intracellular	METABOLISM			Nucleotide metabolism		purK	#009600	SPV_RS00305	CDS	0.0895079	FALSE	RIF0,01	-0.273643
SPV_RS07495	1.00944	0.0123705	0.111223	0.0196616		32	0	32	0	SPV_RS07495	1.04018	0.00738784	0.0859525	0.0151944		32	0	32	0	-0.031	62	1.24	0.221	cysteine hydrolase	SPV_1411	.	SPD_1411	SP_1583	SPT_1522	isochorismatase family protein	VARIOUS METABOLISM AND BIOSYNTHESIS		METABOLISM			Various metabolism			#99FF99	SPV_RS07495	CDS	0.0971437	FALSE	RIF0,01	-0.194923
SPV_RS03280	1.03335	0.00886553	0.094157	0.0166448		32	0	32	0	SPV_RS03280	1.0514	0.00615062	0.0784259	0.0136522		33	0	33	0	-0.018	63	0.84	0.405	hypothetical protein	SPV_0610	.	SPD_0610	SP_0703	SPT_0715	hypothetical protein	UNKNOWN		HYPOTHETICAL/UNKNOWN			Hypothetical/Unknown			#D3D3D3	SPV_RS03280	CDS	0.134333	FALSE	RIF0,01	-0.0243634
SPV_RS09740	0.990515	0.0234778	0.153225	0.0270866		32	1	31	0	SPV_RS09740	1.01798	0.0275871	0.166094	0.0293615		32	1	31	0	-0.027	62	0.69	0.494	GntR family transcriptional regulator	SPV_1829	bguR	SPD_1829	SP_2020	SPT_2016	transcriptional regulator, GntR family	REGULATOR	Intracellular	GENETIC INFORMATION PROCESSING			Transcription			#990000	SPV_RS09740	CDS	0.154412	FALSE	RIF0,01	-0.142443
SPV_RS04770	1.04329	0.008806	0.0938403	0.0165888	phtB	32	0	32	0	SPV_RS04770	1.02877	0.0112186	0.105918	0.0187238	phtB	32	0	32	0	0.015	62	0.58	0.564	pneumococcal histidine triad protein PhtB	SPV_2265	phtD	.	SP_1003,SP_1174		pneumococcal histidine triad protein PhtB						Structural proteins			#CCCCFF	SPV_RS04770	CDS	0.168269	FALSE	RIF0,01	0.408597
SPV_RS07690	1.04361	0.00703121	0.0838523	0.0148231		32	0	32	0	SPV_RS07690	1.055	0.00711929	0.0843759	0.0149157		32	0	32	0	-0.011	62	0.54	0.59	DUF2974 domain-containing protein	SPV_1447	.	SPD_1447	SP_1634	SPT_1573	hypothetical protein	UNKNOWN		HYPOTHETICAL/UNKNOWN			Hypothetical/Unknown			#D3D3D3	SPV_RS07690	CDS	0.174208	FALSE	RIF0,01	0.0674766
SPV_RS03755	1.04216	0.0176262	0.132764	0.0234695		32	0	32	0	SPV_RS03755	1.05546	0.0163843	0.128001	0.0226276		32	0	32	0	-0.013	62	0.41	0.685	hypothetical protein	SPV_0698	.	SPD_0698	SP_0795	SPT_1404	PEP-utilizing enzymes family protein	CARBOHYDRATE METABOLISM		METABOLISM			Carbohydrate metabolism		ppsA	#00FF00	SPV_RS03755	CDS	0.19358	FALSE	RIF0,01	0.0412366
SPV_RS06185	1.03873	0.0142592	0.119412	0.0211092		32	0	32	0	SPV_RS06185	1.04892	0.00698129	0.0835541	0.0147704		32	0	32	0	-0.01	62	0.4	0.694	ATP-binding cassette domain-containing protein	SPV_1160	.	SPD_1160	SP_1308		ABC transporter ATP-binding protein						Membrane transport			#FF64E1	SPV_RS06185	CDS	0.19556	FALSE	RIF0,01	0.0805966
SPV_RS06365	1.0061	0.0109491	0.104638	0.0184976		32	0	32	0	SPV_RS06365	0.997264	0.0138345	0.11762	0.0207925		32	0	32	0	0.009	62	0.32	0.752	ABC transporter ATP-binding protein	SPV_1192	.	SPD_1192	SP_1358	SPT_0917	ABC transporter, permease/ATP-binding protein	TRANSPORT	Membrane	ENVIRONMENTAL INFORMATION PROCESSING			Membrane transport			#FF64E1	SPV_RS06365	CDS	0.208003	FALSE	RIF0,01	0.329877
SPV_RS03890	1.00394	0.0211422	0.145404	0.025704		32	0	32	0	SPV_RS03890	1.01258	0.00677796	0.0823284	0.0145537		32	0	32	0	-0.009	62	0.29	0.771	phosphopentomutase	SPV_0724	deoB	SPD_0724	SP_0829	SPT_1373	phosphopentomutase	NUCLEOTIDE METABOLSIM	Intracellular	METABOLISM	METABOLISM		Carbohydrate metabolism	Nucleotide metabolism	deoB	#00FF00	SPV_RS03890	CDS	0.209842	FALSE	RIF0,01	0.0937166
SPV_RS05410	1.06013	0.00858687	0.0926654	0.0163811		32	0	32	0	SPV_RS05410	1.05472	0.00898315	0.0947795	0.0167548		32	0	32	0	0.005	62	0.23	0.818	iron-siderophore ABC transporter substrate-binding protein	SPV_0915	piaA	SPD_0915	SP_1032	SPT_1082	iron-compound ABC transporter, iron compound-binding protein	TRANSPORT	Membrane	ENVIRONMENTAL INFORMATION PROCESSING			Membrane transport			#FF64E1	SPV_RS05410	CDS	0.217336	FALSE	RIF0,01	0.277397
SPV_RS07915	1.02901	0.00681778	0.0825699	0.0145964		32	0	32	0	SPV_RS07915	1.03358	0.00739788	0.0860109	0.0152047		32	0	32	0	-0.005	62	0.22	0.829	hypothetical protein												Hypothetical/Unknown			#D3D3D3	SPV_RS07915	CDS	0.219174	FALSE	RIF0,01	0.146197
SPV_RS04350	1.06209	0.0121717	0.110325	0.019503	nspC	32	0	32	0	SPV_RS04350	1.05853	0.00784327	0.0885622	0.0156557	nspC	32	0	32	0	0.004	62	0.14	0.887	carboxynorspermidine decarboxylase	SPV_0813	nspC	SPD_0813	SP_0920	SPT_1279	carboxynorspermidine decarboxylase	CARBOHYDRATE METABOLISM	Intracellular	METABOLISM			Various metabolism		nspC	#99FF99	SPV_RS04350	CDS	0.230911	FALSE	RIF0,01	0.264277
SPV_RS05810	0.998752	0.0123527	0.111143	0.0199618		31	0	31	0	SPV_RS05810	0.822027	0.029653	0.1722	0.0314393		30	0	30	0	0.177	59	4.75	1.36e-05	formate--tetrahydrofolate ligase	SPV_1087	fhs	SPD_1087	SP_1229	SPT_0999	formate--tetrahydrofolate ligase	CARBOHYDRATE METABOLISM	Intracellular	METABOLISM			Cofactor and vitamin metabolism		Fhs	#00FFCC	SPV_RS05810	CDS	0.00664593	TRUE	RIF0,01	2.53404
SPV_RS07375	0.982754	0.00768509	0.0876646	0.015745		31	0	31	0	SPV_RS07375	0.811308	0.0738686	0.271788	0.0504697		29	2	27	0	0.171	58	3.24	0.00196	DegV domain-containing protein	SPV_1388	.	SPD_1388	SP_1557	SPT_1498	degV family protein	UNKNOWN		HYPOTHETICAL/UNKNOWN			Hypothetical/Unknown			#D3D3D3	SPV_RS07375	CDS	0.0162613	TRUE	RIF0,01	2.45532
SPV_RS10670	0.917843	0.0121396	0.11018	0.0197889		31	0	31	0	SPV_RS10670	0.989536	0.00730012	0.0854407	0.0151039		32	0	32	0	-0.072	61	2.88	0.00548	choline-binding protein CbpA	SPV_2017	cbpA	SPD_2017	SP_2190	SPT_2208	choline binding protein A	VARIOUS	Cell Wall	CELLULAR PROCESSES			Cellular community		cbpA	#0064C8	SPV_RS10670	CDS	0.0214932	FALSE	RIF0,01	-0.732843
SPV_RS10425	0.972644	0.00850997	0.0922495	0.0165685		31	0	31	0	SPV_RS10425	1.03424	0.0063535	0.0797089	0.0143161		31	0	31	0	-0.062	60	2.81	0.00662	ROK family protein	SPV_1970	.	SPD_1970	SP_2142	SPT_2155	ROK family protein	CARBOHYDRATE METABOLISM		HYPOTHETICAL/UNKNOWN			Hypothetical/Unknown			#D3D3D3	SPV_RS10425	CDS	0.02319	FALSE	RIF0,01	-0.601643
SPV_RS02475	0.952628	0.0098654	0.0993247	0.0178392		31	0	31	0	SPV_RS02475	1.01135	0.00415968	0.0644956	0.0115837		31	0	31	0	-0.059	60	2.76	0.00764	hypothetical protein	SPV_2171	.	.	SP_0518		hypothetical protein						Hypothetical/Unknown			#D3D3D3	SPV_RS02475	CDS	0.0243213	FALSE	RIF0,01	-0.562283
SPV_RS09395	0.921787	0.0251822	0.158689	0.0285014		31	0	31	0	SPV_RS09395	1.01142	0.0126085	0.112288	0.0201675		31	0	31	0	-0.09	60	2.57	0.0128	PDZ domain-containing protein	SPV_1765	.	SPD_1765	SP_1967	SPT_1947	conserved hypothetical protein	UNKNOWN		HYPOTHETICAL/UNKNOWN			Hypothetical/Unknown			#D3D3D3	SPV_RS09395	CDS	0.0288462	FALSE	RIF0,01	-0.969003
SPV_RS09075	0.937338	0.0152486	0.123485	0.0221786		31	0	31	0	SPV_RS09075	1.00689	0.00809328	0.0899627	0.0161578		31	0	31	0	-0.07	60	2.53	0.0139	recombination regulator RecX	SPV_1705	recX	SPD_1705	SP_1902	SPT_1847	recombination regulator	REGULATOR	Intracellular	GENETIC INFORMATION PROCESSING			DNA repair and editing		recX	#FF5050	SPV_RS09075	CDS	0.029836	FALSE	RIF0,01	-0.706603
SPV_RS10900	0.906327	0.0153543	0.123913	0.0222553		31	0	31	0	SPV_RS10900	0.970168	0.00700471	0.0836942	0.0150319		31	0	31	0	-0.064	60	2.38	0.0207	TetR/AcrR family transcriptional regulator	SPV_2060	pipR	SPD_2060	SP_2234	SPT_2252	transcriptional regulator, TetR family	REGULATOR	Intracellular	GENETIC INFORMATION PROCESSING			Transcription			#990000	SPV_RS10900	CDS	0.0343609	FALSE	RIF0,01	-0.627883
SPV_RS08585	0.943843	0.0105074	0.102506	0.0184106		31	0	31	0	SPV_RS08585	0.997128	0.00676711	0.0822625	0.0147748		31	0	31	0	-0.053	60	2.26	0.0276	DUF1868 domain-containing protein	SPV_1610	.	SPD_1610	SP_1827	SPT_1747	hypothetical protein	UNKNOWN		HYPOTHETICAL/UNKNOWN			Hypothetical/Unknown			#D3D3D3	SPV_RS08585	CDS	0.0383201	FALSE	RIF0,01	-0.483563
SPV_RS08715	0.993775	0.0137072	0.117078	0.0210277		31	0	31	0	SPV_RS08715	1.03488	0.00484676	0.0696187	0.0125039		31	0	31	0	-0.041	60	1.68	0.0981	LacI family DNA-binding transcriptional regulator	SPV_1635	galR	SPD_1635	SP_1854	SPT_1771	galactose operon repressor	REGULATOR	Intracellular	GENETIC INFORMATION PROCESSING			Transcription		galR	#990000	SPV_RS08715	CDS	0.0647624	FALSE	RIF0,01	-0.326123
SPV_RS10270	0.962494	0.00943671	0.0971427	0.0174474		31	0	31	0	SPV_RS10270	0.921812	0.00909028	0.095343	0.0171241		31	0	31	0	0.041	60	1.66	0.101	LacI family transcriptional regulator	SPV_1938	malR	SPD_1938	SP_2112	SPT_2120	maltose operon transcriptional repressor	REGULATOR	Intracellular	GENETIC INFORMATION PROCESSING	METABOLISM		Transcription	Carbohydrate metabolism	malR	#990000	SPV_RS10270	CDS	0.0660351	FALSE	RIF0,01	0.749716
SPV_RS06385	1.02978	0.0208132	0.144268	0.0259113		31	0	31	0	SPV_RS06385	0.977277	0.0128667	0.113432	0.0197459		33	0	33	0	0.052	62	1.61	0.112	homoserine dehydrogenase	SPV_1195	hom	SPD_1195	SP_1361	n.p.	homoserine dehydrogenase	REGULATOR	Intracellular	METABOLISM			Amino acid metabolism		Hom	#FFFF00	SPV_RS06385	CDS	0.0687217	FALSE	RIF0,01	0.894036
SPV_RS01695	0.961427	0.0101334	0.100665	0.01808		31	0	31	0	SPV_RS01695	1.00998	0.0223856	0.149618	0.0268722		31	1	30	0	-0.049	60	1.5	0.139	DUF1846 domain-containing protein	SPV_0310	.	SPD_0310	SP_0341	SPT_0390	hypothetical protein	UNKNOWN		HYPOTHETICAL/UNKNOWN			Hypothetical/Unknown			#D3D3D3	SPV_RS01695	CDS	0.0767817	FALSE	RIF0,01	-0.431083
SPV_RS09965	0.978702	0.0120026	0.109556	0.0196769		31	0	31	0	SPV_RS09965	1.0129	0.00443785	0.0666172	0.0119648		31	0	31	0	-0.034	60	1.48	0.143	glutamyl-tRNA synthetase	SPV_1878	.	SPD_1878	SP_2067	SPT_2062	hypothetical protein	UNKNOWN		HYPOTHETICAL/UNKNOWN			Hypothetical/Unknown			#D3D3D3	SPV_RS09965	CDS	0.0780543	FALSE	RIF0,01	-0.234283
SPV_RS00925	0.999715	0.0147688	0.121527	0.0218269		31	1	30	0	SPV_RS00925	1.03854	0.0138697	0.11777	0.0208189		32	1	31	0	-0.039	61	1.29	0.203	6,7-dimethyl-8-ribityllumazine synthase	SPV_0166	ribH	SPD_0166	SP_0175	SPT_0212	6,7-dimethyl-8-ribityllumazine synthase	VARIOUS METABOLISM AND BIOSYNTHESIS	Intracellular	METABOLISM			Cofactor and vitamin metabolism		ribH	#00FFCC	SPV_RS00925	CDS	0.0924774	FALSE	RIF0,01	-0.299883
SPV_RS07635	0.997725	0.0136243	0.116723	0.0209641		31	0	31	0	SPV_RS07635	1.02649	0.00612083	0.0782358	0.0140516		31	0	31	0	-0.029	60	1.14	0.259	CadD family cadmium resistance transporter	SPV_1438	cadD	SPD_1438	SP_1625	SPT_1564	putative cadmium resistance transporter	TRANSPORT	Membrane	ENVIRONMENTAL INFORMATION PROCESSING			Membrane transport		Cad	#FF64E1	SPV_RS07635	CDS	0.104779	FALSE	RIF0,01	-0.168683
SPV_RS02880	1.0347	0.0144819	0.120341	0.0216139		31	0	31	0	SPV_RS02880	1.0082	0.00490504	0.070036	0.0127868		30	0	30	0	0.027	59	1.06	0.296	excinuclease ABC subunit UvrC	SPV_0538	uvrC	SPD_0538	SP_0618	SPT_0643	excinuclease ABC, subunit C	DNA TURNOVER	Intracellular	GENETIC INFORMATION PROCESSING			DNA repair and editing			#FF5050	SPV_RS02880	CDS	0.113122	FALSE	RIF0,01	0.566036
SPV_RS06670	1.04219	0.0136784	0.116955	0.0210057		31	0	31	0	SPV_RS06670	1.01336	0.0142274	0.119279	0.0214231		31	0	31	0	0.029	60	0.96	0.34	N-acetyltransferase	SPV_1249	.	SPD_1249	SP_1419	SPT_0855	acetyltransferase, GNAT family	VARIOUS METABOLISM AND BIOSYNTHESIS	Intracellular	METABOLISM			Various metabolism			#99FF99	SPV_RS06670	CDS	0.122313	FALSE	RIF0,01	0.592276
SPV_RS07080	1.00843	0.0129501	0.113798	0.0204388		31	0	31	0	SPV_RS07080	1.03068	0.004582	0.0676905	0.0121576		31	0	31	0	-0.022	60	0.94	0.353	amino acid ABC transporter permease	SPV_1330	glnP6	SPD_1330	SP_1502	SPT_1439	amino acid ABC transporter, permease protein	TRANSPORT	Membrane	METABOLISM	ENVIRONMENTAL INFORMATION PROCESSING		Amino acid metabolism	Membrane transport		#FFFF00	SPV_RS07080	CDS	0.124717	FALSE	RIF0,01	-0.0768434
SPV_RS05545	1.06419	0.0208221	0.144299	0.0259168		31	0	31	0	SPV_RS05545	1.03553	0.00951469	0.0975433	0.0175193		31	0	31	0	0.029	60	0.92	0.363	pneumococcal-type histidine triad protein			SPD_0891, SPD_0892			pneumococcal-type histidine triad protein						Mobile element/pseudogene			#999999	SPV_RS05545	CDS	0.126273	FALSE	RIF0,01	0.592276
SPV_RS04765	1.0044	0.0115432	0.107439	0.0192967		31	0	31	0	SPV_RS04765	0.983487	0.00796303	0.0892358	0.0160272		31	0	31	0	0.021	60	0.83	0.408	zinc-binding lipoprotein AdcAII	SPV_0888	lmb	SPD_0888	SP_1002	SPT_1199	adhesion lipoprotein	TRANSPORT	Cell Wall	CELLULAR PROCESSES			Cellular community			#0064C8	SPV_RS04765	CDS	0.135464	FALSE	RIF0,01	0.487316
SPV_RS03725	0.995952	0.0144849	0.120353	0.0216161		31	0	31	0	SPV_RS03725	0.967264	0.0305476	0.174779	0.0313912		31	0	31	0	0.029	60	0.75	0.455	hypothetical protein	SPV_0692	.	SPD_0692	SP_0790	SPT_1409	conserved domain protein	UNKNOWN		HYPOTHETICAL/UNKNOWN			Hypothetical/Unknown			#D3D3D3	SPV_RS03725	CDS	0.146493	FALSE	RIF0,01	0.592276
SPV_RS04585	0.994111	0.00645397	0.0803366	0.0144289	pavA	31	0	31	0	SPV_RS04585	1.00493	0.00379874	0.0616339	0.0110698	pavA	31	0	31	0	-0.011	60	0.59	0.554	fibronectin-binding protein PavA	SPV_0854	pavA	SPD_0854	SP_0966	SPT_1237	adherence and virulence protein A	VARIOUS	Extracellular	CELLULAR PROCESSES			Cellular community		pavA	#0064C8	SPV_RS04585	CDS	0.16629	FALSE	RIF0,01	0.0674766
SPV_RS07250	1.04775	0.0119656	0.109387	0.0196466		31	0	31	0	SPV_RS07250	1.03346	0.00802664	0.0895915	0.0163571		30	0	30	0	0.014	59	0.56	0.578	GIY-YIG nuclease family protein	SPV_1364	.	SPD_1364	SP_1535	SPT_1473	conserved hypothetical protein	UNKNOWN		HYPOTHETICAL/UNKNOWN			Hypothetical/Unknown			#D3D3D3	SPV_RS07250	CDS	0.171239	FALSE	RIF0,01	0.395477
SPV_RS04645	0.949605	0.0114466	0.106989	0.0192157		31	0	31	0	SPV_RS04645	0.95555	0.0112437	0.106036	0.0190447		31	0	31	0	-0.006	60	0.22	0.827	competence protein CoiA	SPV_0865	coiA	SPD_0865	SP_0978	SPT_1225	competence protein CoiA	VARIOUS		CELLULAR PROCESSES			Cellular community		coiA	#0064C8	SPV_RS04645	CDS	0.219033	FALSE	RIF0,01	0.133077
SPV_RS09555	1.01573	0.0100959	0.100478	0.0180464		31	0	31	0	SPV_RS09555	1.01981	0.00686885	0.0828785	0.0148854		31	0	31	0	-0.004	60	0.17	0.862	asparaginase	SPV_1796	.	SPD_1796	SP_1998	SPT_1978	putative L-asparaginase	AMINO ACID METABOLSIM	Intracellular	METABOLISM			Amino acid metabolism			#FFFF00	SPV_RS09555	CDS	0.225679	FALSE	RIF0,01	0.159317
SPV_RS02310	0.984944	0.0103123	0.101549	0.0182388		31	0	31	0	SPV_RS02310	0.988086	0.00229073	0.0478616	0.0085962		31	0	31	0	-0.003	60	0.16	0.877	TrkH family potassium uptake protein	SPV_0429	trkH	SPD_0429	SP_0479	SPT_0520	potassium uptake protein, Trk family	TRANSPORT	Membrane	ENVIRONMENTAL INFORMATION PROCESSING			Membrane transport			#FF64E1	SPV_RS02310	CDS	0.22879	FALSE	RIF0,01	0.172437
SPV_RS09565	0.747963	0.0356014	0.188683	0.0344487	ccpA	30	0	30	0	SPV_RS09565	0.503984	0.0573845	0.239551	0.0452708	ccpA	28	6	22	0	0.244	56	4.29	7.16e-05	catabolite control protein A	SPV_1797	ccpA	SPD_1797	SP_1999	SPT_1980	catabolite control protein A	CARBOHYDRATE METABOLISM	Intracellular	GENETIC INFORMATION PROCESSING	METABOLISM		Transcription	Carbohydrate metabolism	ccpA	#990000	SPV_RS09565	CDS	0.00919118	TRUE	RIF0,01	3.41308
SPV_RS00655	0.987849	0.00500308	0.0707325	0.0129139		30	0	30	0	SPV_RS00655	1.04414	0.00629772	0.0793582	0.0144888		30	0	30	0	-0.056	58	2.9	0.00526	SPH_0224 family bacteriocin-like peptide	SPV_0121	.	SPD_0121	.	SPT_0157	membrane protein	UNKNOWN	Membrane	HYPOTHETICAL/UNKNOWN			Hypothetical/Unknown			#D3D3D3	SPV_RS00655	CDS	0.0213518	FALSE	RIF0,01	-0.522923
SPV_RS10190	0.946779	0.00835358	0.0913979	0.0166869		30	0	30	0	SPV_RS10190	1.00704	0.0083782	0.0915325	0.0167115		30	0	30	0	-0.06	58	2.55	0.0134	membrane protein	SPV_1924	.	SPD_1924	SP_2098	SPT_2107	membrane protein	UNKNOWN	Membrane	ENVIRONMENTAL INFORMATION PROCESSING			Membrane transport			#FF64E1	SPV_RS10190	CDS	0.0295532	FALSE	RIF0,01	-0.575403
SPV_RS10750	0.727152	0.0118409	0.108816	0.019867		30	0	30	0	SPV_RS10750	0.789089	0.00723801	0.0850765	0.0155328		30	0	30	0	-0.062	58	2.46	0.0171	DHH family phosphoesterase	SPV_2032	pde1	SPD_2032	SP_2205	SPT_2223	DHH subfamily 1 protein	REGULATOR		HYPOTHETICAL/UNKNOWN			Hypothetical/Unknown			#D3D3D3	SPV_RS10750	CDS	0.031957	FALSE	RIF0,01	-0.601643
SPV_RS10850	0.847364	0.0112831	0.106222	0.0193934		30	0	30	0	SPV_RS10850	0.926833	0.021833	0.14776	0.0269772		30	0	30	0	-0.079	58	2.39	0.02	insulinase family protein	SPV_2051	.	SPD_2051	SP_2224	SPT_2242	peptidase, M16 family	UNKNOWN	Intracellular	GENETIC INFORMATION PROCESSING			Folding, sorting, degradation			#9600FA	SPV_RS10850	CDS	0.0337952	FALSE	RIF0,01	-0.824683
SPV_RS10130	0.966192	0.0082752	0.0909681	0.0166084	pstC	30	0	30	0	SPV_RS10130	1.0121	0.00764311	0.0874249	0.0152187	pstC	33	0	33	0	-0.046	61	2.04	0.0459	phosphate ABC transporter permease subunit PstC	SPV_1911	pstC1	SPD_1911	SP_2085	SPT_2095	phosphate ABC transporter, permease protein	TRANSPORT	Membrane	ENVIRONMENTAL INFORMATION PROCESSING			Membrane transport		pstC	#FF64E1	SPV_RS10130	CDS	0.0483597	FALSE	RIF0,01	-0.391723
SPV_RS01445	0.983663	0.0122808	0.110819	0.0202326		30	0	30	0	SPV_RS01445	1.03481	0.00711729	0.084364	0.0149136		32	0	32	0	-0.051	60	2.03	0.0463	alcohol dehydrogenase AdhP	SPV_0265	adhA	SPD_0265	SP_0285	SPT_0330	alcohol dehydrogenase, zinc-containing	CARBOHYDRATE METABOLISM	Intracellular	METABOLISM			Various metabolism			#99FF99	SPV_RS01445	CDS	0.0485011	FALSE	RIF0,01	-0.457323
SPV_RS00810	1.02952	0.00910581	0.0954244	0.017422		30	0	30	0	SPV_RS00810	1.06247	0.00483533	0.0695365	0.0126956		30	0	30	0	-0.033	58	1.53	0.132	helix-turn-helix domain-containing protein	SPV_0144	mutR1	SPD_0144	SP_0141	SPT_0188	transcriptional regulator	REGULATOR	Intracellular	GENETIC INFORMATION PROCESSING			Transcription			#990000	SPV_RS00810	CDS	0.0750848	FALSE	RIF0,01	-0.221163
SPV_RS05195	1.06773	0.0122588	0.110719	0.0202145		30	0	30	0	SPV_RS05195	1.02889	0.0108754	0.104285	0.0190398		30	0	30	0	0.039	58	1.4	0.167	ABC transporter permease	SPV_0955	trpY	SPD_0955	SP_1070	SPT_1113	conserved hypothetical protein	UNKNOWN		ENVIRONMENTAL INFORMATION PROCESSING			Membrane transport			#FF64E1	SPV_RS05195	CDS	0.0832862	FALSE	RIF0,01	0.723476
SPV_RS06310	1.00962	0.0102763	0.101372	0.0185079		30	0	30	0	SPV_RS06310	1.04036	0.00769682	0.0877315	0.0160175		30	0	30	0	-0.031	58	1.26	0.214	CPBP family intramembrane metalloprotease	SPV_1180	.	SPD_1180	SP_1346	n.p.	putative membrane protein	UNKNOWN	Membrane	HYPOTHETICAL/UNKNOWN			Hypothetical/Unknown			#D3D3D3	SPV_RS06310	CDS	0.0948812	FALSE	RIF0,01	-0.194923
SPV_RS09185	1.01367	0.0103171	0.101573	0.0185446		30	0	30	0	SPV_RS09185	1.04184	0.00826142	0.0908924	0.0163247		31	0	31	0	-0.028	59	1.14	0.259	hypothetical protein	SPV_1727	.	SPD_1727	SP_1924	SPT_1873	hypothetical protein	UNKNOWN		HYPOTHETICAL/UNKNOWN			Hypothetical/Unknown			#D3D3D3	SPV_RS09185	CDS	0.104638	FALSE	RIF0,01	-0.155563
SPV_RS03790	0.977955	0.0135951	0.116598	0.0212878		30	0	30	0	SPV_RS03790	0.999775	0.0106171	0.103039	0.0188123		30	0	30	0	-0.022	58	0.77	0.446	bifunctional DnaQ family exonuclease/ATP-dependent helicase	SPV_0705	yoaA	SPD_0705	SP_0802	SPT_1397	DNA polymerase III, epsilon subunit/ATP-dependent helicase DinG	DNA TURNOVER	Intracellular	GENETIC INFORMATION PROCESSING			Replication		dinG	#FF0000	SPV_RS03790	CDS	0.144655	FALSE	RIF0,01	-0.0768434
SPV_RS06490	1.01043	0.00999625	0.0999813	0.018254		30	0	30	0	SPV_RS06490	1.02687	0.00523217	0.0723337	0.0132063		30	0	30	0	-0.016	58	0.73	0.469	alpha-amylase	SPV_1215	amy	SPD_1215	SP_1382	SPT_0892	alpha-amylase	CARBOHYDRATE METABOLISM	Intracellular	METABOLISM			Carbohydrate metabolism		Amy	#00FF00	SPV_RS06490	CDS	0.149604	FALSE	RIF0,01	0.00187662
SPV_RS03510	1.0271	0.00666797	0.0816576	0.0149086		30	0	30	0	SPV_RS03510	1.0119	0.00793554	0.0890816	0.016264		30	0	30	0	0.015	58	0.69	0.494	branched-chain amino acid ABC transporter permease	SPV_0653	livH	SPD_0653	SP_0750	SPT_0764	branched-chain amino acid ABC transporter, permease protein	TRANSPORT	Membrane	ENVIRONMENTAL INFORMATION PROCESSING	METABOLISM		Membrane transport	Amino acid metabolism	livH	#FF64E1	SPV_RS03510	CDS	0.15427	FALSE	RIF0,01	0.408597
SPV_RS08705	1.00443	0.0140168	0.118392	0.0216154		30	0	30	0	SPV_RS08705	1.0232	0.0117159	0.10824	0.0197619		30	0	30	0	-0.019	58	0.64	0.524	UDP-glucose--hexose-1-phosphate uridylyltransferase	SPV_1633	galT-2	SPD_1633	SP_1852	SPT_1769	galactose-1-phosphate uridylyltransferase	CARBOHYDRATE METABOLISM	Intracellular	METABOLISM			Carbohydrate metabolism		galT2	#00FF00	SPV_RS08705	CDS	0.160351	FALSE	RIF0,01	-0.0374834
SPV_RS05350	1.02855	0.0186843	0.136691	0.0249562		30	0	30	0	SPV_RS05350	1.01073	0.0114315	0.106918	0.0195205		30	0	30	0	0.018	58	0.56	0.576	diacylglycerol kinase family lipid kinase	SPV_0926	.	SPD_0926	SP_1045	SPT_1100	conserved hypothetical protein TIGR00147	UNKNOWN	Intracellular	METABOLISM			Lipid metabolism			#669900	SPV_RS05350	CDS	0.170249	FALSE	RIF0,01	0.447956
SPV_RS09455	0.925864	0.020293	0.142453	0.0260083		30	0	30	0	SPV_RS09455	0.939784	0.0168345	0.129748	0.0236886		30	0	30	0	-0.014	58	0.4	0.694	hypothetical protein												Hypothetical/Unknown			#D3D3D3	SPV_RS09455	CDS	0.195419	FALSE	RIF0,01	0.0281166
SPV_RS05745	1.01119	0.0105286	0.102609	0.0187338		30	0	30	0	SPV_RS05745	1.02095	0.0124586	0.111618	0.0203786		30	0	30	0	-0.01	58	0.35	0.726	formate/nitrite transporter	SPV_1075	nirC	SPD_1075	SP_1215	SPT_1012	putative transporter, FNT family	TRANSPORT	Membrane	ENVIRONMENTAL INFORMATION PROCESSING			Membrane transport		FocA	#FF64E1	SPV_RS05745	CDS	0.202489	FALSE	RIF0,01	0.0805966
SPV_RS06700	1.01561	0.015091	0.122845	0.0224284		30	0	30	0	SPV_RS06700	1.02409	0.00648231	0.0805128	0.0146996		30	0	30	0	-0.008	58	0.32	0.753	ABC transporter ATP-binding protein	SPV_1255	.	SPD_1255	SP_1425,SP_1426	n.p.	hypothetical protein	UNKNOWN		HYPOTHETICAL/UNKNOWN			Hypothetical/Unknown			#D3D3D3	SPV_RS06700	CDS	0.208286	FALSE	RIF0,01	0.106837
SPV_RS05830	1.06076	0.0185825	0.136318	0.0248881		30	0	30	0	SPV_RS05830	1.05859	0.00796432	0.089243	0.0162935		30	0	30	0	0.002	58	0.07	0.942	membrane protein	SPV_1091	niaX	SPD_1091	SP_1233	SPT_0995	hypothetical protein	UNKNOWN		HYPOTHETICAL/UNKNOWN			Hypothetical/Unknown			#D3D3D3	SPV_RS05830	CDS	0.240243	FALSE	RIF0,01	0.238037
SPV_RS05680	1.03088	0.0128597	0.1134	0.020704	recN	30	0	30	0	SPV_RS05680	1.03226	0.00669782	0.0818402	0.0149419	recN	30	0	30	0	-0.001	58	0.05	0.957	DNA repair protein RecN	SPV_1062	recN	SPD_1062	SP_1202	SPT_1024	DNA repair protein RecN	DNA TURNOVER	Intracellular	GENETIC INFORMATION PROCESSING			DNA repair and editing		RecN	#FF5050	SPV_RS05680	CDS	0.243495	FALSE	RIF0,01	0.198677
SPV_RS06285	1.0259	0.0143061	0.119608	0.0218373		30	0	30	0	SPV_RS06285	1.0258	0.00844932	0.0919202	0.0167823		30	0	30	0	0	58	0	0.997	ABC transporter ATP-binding protein	SPV_1176	.	SPD_1176	SP_1341	n.p.	ABC transporter, ATP-binding protein	TRANSPORT	Membrane	ENVIRONMENTAL INFORMATION PROCESSING			Membrane transport			#FF64E1	SPV_RS06285	CDS	0.248727	FALSE	RIF0,01	0.211797
SPV_RS01755	0.372622	0.0524966	0.229121	0.0425468		29	7	22	0	SPV_RS01755	0.659509	0.0183438	0.135439	0.0247277		30	1	29	0	-0.287	57	5.83	2.73e-07	membrane protein	SPV_0323	cps2H	SPD_0323	.	n.p.	csp2H polysaccharide polymerase	CAPSULE	Membrane	METABOLISM			Capsule metabolism		cps2H	#00CCCC	SPV_RS01755	CDS	0.00381787	TRUE	RIF0,01	-3.55364
SPV_RS00245	0.952879	0.00676494	0.0822493	0.0152733		29	0	29	0	SPV_RS00245	1.01514	0.00546372	0.073917	0.013726		29	0	29	0	-0.062	56	3.03	0.00367	phosphoribosylaminoimidazolesuccinocarboxamide synthase	SPV_0051	purC	SPD_0051	SP_0044	SPT_0082	phosphoribosylaminoimidazole-succinocarboxamide synthase	NUCLEOTIDE METABOLSIM	Intracellular	METABOLISM			Nucleotide metabolism		purC	#009600	SPV_RS00245	CDS	0.018948	FALSE	RIF0,01	-0.601643
SPV_RS01590	1.01198	0.00964581	0.0982131	0.0182377		29	0	29	0	SPV_RS01590	1.05308	0.00687853	0.0829369	0.015401		29	0	29	0	-0.041	56	1.72	0.0906	bifunctional 4-hydroxy-2-oxoglutarate aldolase/2-dehydro-3-deoxy-phosphogluconate aldolase	SPV_0289	eda	SPD_0289	SP_0317	SPT_0366	4-hydroxy-2-oxoglutarate aldolase/2-dehydro-3-deoxyphosphogluconate aldolase	CARBOHYDRATE METABOLISM	Intracellular	METABOLISM			Carbohydrate metabolism			#00FF00	SPV_RS01590	CDS	0.061793	FALSE	RIF0,01	-0.326123
SPV_RS00360	0.941871	0.0109024	0.104415	0.0193893		29	1	28	0	SPV_RS00360	0.988911	0.0118582	0.108895	0.0202214		29	1	28	0	-0.047	56	1.68	0.0987	galactose mutarotase	SPV_0071	galM	SPD_0071	SP_0066	SPT_0103	aldose 1-epimerase	CARBOHYDRATE METABOLISM	Intracellular	METABOLISM			Carbohydrate metabolism		galM	#00FF00	SPV_RS00360	CDS	0.0650452	FALSE	RIF0,01	-0.404843
SPV_RS04695	1.0822	0.00941629	0.0970376	0.0180194		29	0	29	0	SPV_RS04695	1.04362	0.00623504	0.0789622	0.0146629		29	0	29	0	0.039	56	1.66	0.102	glycosyl hydrolase 25 family protein	SPV_0873	.	SPD_0873	SP_0987	SPT_1217	hypothetical protein	UNKNOWN	Cell Wall	METABOLISM			Cell wall metabolism			#006600	SPV_RS04695	CDS	0.0663179	FALSE	RIF0,01	0.723476
SPV_RS10455	0.933351	0.0207697	0.144117	0.0267619	arcA	29	0	29	0	SPV_RS10455	0.989382	0.0134407	0.115934	0.0215284	arcA	29	0	29	0	-0.056	56	1.63	0.108	arginine deiminase			SPD_1975									Mobile element/pseudogene			#999999	SPV_RS10455	CDS	0.0675905	FALSE	RIF0,01	-0.522923
SPV_RS09340	1.01654	0.0089535	0.0946229	0.017571		29	0	29	0	SPV_RS09340	1.05128	0.00770112	0.087756	0.0162959		29	0	29	0	-0.035	56	1.45	0.153	bacteriocin-associated integral membrane family protein	SPV_1754	.	SPD_1754	SP_1956	SPT_1933	hypothetical protein	UNKNOWN		HYPOTHETICAL/UNKNOWN			Hypothetical/Unknown			#D3D3D3	SPV_RS09340	CDS	0.080741	FALSE	RIF0,01	-0.247403
SPV_RS10085	1.01082	0.0103325	0.101649	0.0188758		29	0	29	0	SPV_RS10085	1.03747	0.006433	0.080206	0.0148939		29	0	29	0	-0.027	56	1.11	0.272	multidrug efflux ABC transporter subunit PatA	SPV_1902	patA	SPD_1902	SP_2075	SPT_2086	ABC transporter, permease/ATP-binding protein	TRANSPORT	Membrane	ENVIRONMENTAL INFORMATION PROCESSING			Membrane transport			#FF64E1	SPV_RS10085	CDS	0.10789	FALSE	RIF0,01	-0.142443
SPV_RS03055	1.01035	0.00514846	0.0717528	0.0133242		29	0	29	0	SPV_RS03055	1.03238	0.00639112	0.0799445	0.0148453		29	0	29	0	-0.022	56	1.1	0.274	TIGR01212 family radical SAM protein			SPD_0566			TIGR01212 family radical SAM protein						Mobile element/pseudogene			#999999	SPV_RS03055	CDS	0.108173	FALSE	RIF0,01	-0.0768434
SPV_RS03695	1.0244	0.00617662	0.0785915	0.0145941		29	0	29	0	SPV_RS03695	1.04541	0.00695037	0.0833689	0.0154812		29	0	29	0	-0.021	56	0.99	0.328	efflux RND transporter periplasmic adaptor subunit	SPV_0686	.	SPD_0686	SP_0785	SPT_1415	conserved hypothetical protein	UNKNOWN	Membrane	ENVIRONMENTAL INFORMATION PROCESSING			Membrane transport			#FF64E1	SPV_RS03695	CDS	0.11991	FALSE	RIF0,01	-0.0637234
SPV_RS02500	1.00023	0.0111535	0.10561	0.0196113		29	0	29	0	SPV_RS02500	1.02927	0.0146764	0.121146	0.0224963		29	0	29	0	-0.029	56	0.97	0.335	ABC transporter permease	SPV_0465	ecsB	SPD_0465	SP_0523	SPT_0557	putative ABC transporter, permease protein	TRANSPORT	Membrane	ENVIRONMENTAL INFORMATION PROCESSING			Membrane transport		ecsB	#FF64E1	SPV_RS02500	CDS	0.121324	FALSE	RIF0,01	-0.168683
SPV_RS01715	0.827574	0.0731315	0.270428	0.0502173		29	5	24	0	SPV_RS01715	0.890931	0.0601007	0.245154	0.0447589		30	3	27	0	-0.063	57	0.94	0.35	LytR family transcriptional regulator	SPV_0315	cps2A	SPD_0315	SP_0346	SPT_0392	capsular polysaccharide biosynthesis protein Cps4A	CAPSULE	Capsule	METABOLISM			Capsule metabolism		cps4A	#00CCCC	SPV_RS01715	CDS	0.124152	FALSE	RIF0,01	-0.614763
SPV_RS09580	0.994169	0.0095424	0.0976852	0.0181397		29	0	29	0	SPV_RS09580	1.01381	0.00405747	0.0636983	0.0118285		29	0	29	0	-0.02	56	0.91	0.368	ABC transporter permease	SPV_1800	.	SPD_1800	SP_2002	SPT_1983	conserved hypothetical protein	UNKNOWN	Membrane	ENVIRONMENTAL INFORMATION PROCESSING			Membrane transport			#FF64E1	SPV_RS09580	CDS	0.127404	FALSE	RIF0,01	-0.0506034
SPV_RS09800	0.973377	0.0221347	0.148777	0.0276273		29	0	29	0	SPV_RS09800	1.00321	0.0124593	0.111621	0.0203791		30	0	30	0	-0.03	57	0.87	0.389	L-ribulose-5-phosphate 4-epimerase	SPV_1842	ulaF	SPD_1842	SP_2033	SPT_2028	putative L-ribulose 5-phosphate 4-epimerase AraD	CARBOHYDRATE METABOLISM	Intracellular	METABOLISM			Carbohydrate metabolism		araD	#00FF00	SPV_RS09800	CDS	0.131222	FALSE	RIF0,01	-0.181803
SPV_RS00365	0.977655	0.0115999	0.107703	0.0199999		29	0	29	0	SPV_RS00365	1.0029	0.0129932	0.113988	0.021167		29	0	29	0	-0.025	56	0.87	0.39	VOC family protein	SPV_0072	.	SPD_0072	SP_0073	SPT_0104	conserved hypothetical protein	UNKNOWN		HYPOTHETICAL/UNKNOWN			Hypothetical/Unknown			#D3D3D3	SPV_RS00365	CDS	0.131505	FALSE	RIF0,01	-0.116203
SPV_RS08535	1.00637	0.0154724	0.124388	0.0230983	trpD	29	0	29	0	SPV_RS08535	1.02878	0.0088377	0.094009	0.017766	trpD	28	0	28	0	-0.022	55	0.77	0.445	anthranilate phosphoribosyltransferase	SPV_1600	trpD	SPD_1600	SP_1815	SPT_1738	anthranilate phosphoribosyltransferase	AMINO ACID METABOLSIM	Intracellular	METABOLISM			Amino acid metabolism		trpD	#FFFF00	SPV_RS08535	CDS	0.144372	FALSE	RIF0,01	-0.0768434
SPV_RS09930	0.997198	0.0235126	0.153338	0.0284742		29	0	29	0	SPV_RS09930	1.01894	0.0100258	0.100129	0.0182809		30	0	30	0	-0.022	57	0.64	0.523	pyroglutamyl-peptidase I												Mobile element/pseudogene			#999999	SPV_RS09930	CDS	0.159785	FALSE	RIF0,01	-0.0768434
SPV_RS06360	1.00857	0.0164869	0.128401	0.0238435		29	0	29	0	SPV_RS06360	1.02544	0.0113963	0.106754	0.0201745		28	0	28	0	-0.017	55	0.54	0.591	ABC transporter ATP-binding protein	SPV_1191	.	SPD_1191	SP_1357	SPT_0918	ABC transporter, permease/ATP-binding protein	TRANSPORT	Membrane	ENVIRONMENTAL INFORMATION PROCESSING			Membrane transport			#FF64E1	SPV_RS06360	CDS	0.17435	FALSE	RIF0,01	-0.0112434
SPV_RS03730	1.01461	0.0108777	0.104296	0.0193673		29	0	29	0	SPV_RS03730	1.00141	0.00880765	0.0938491	0.0174273		29	0	29	0	0.013	56	0.51	0.615	aldo/keto reductase family oxidoreductase	SPV_0693	.	SPD_0693	SP_0791	SPT_1408	oxidoreductase, aldo/keto reductase family	UNKNOWN	Intracellular	METABOLISM			Various metabolism		ydhF	#99FF99	SPV_RS03730	CDS	0.180147	FALSE	RIF0,01	0.382357
SPV_RS07935	1.04924	0.0103185	0.10158	0.018863		29	0	29	0	SPV_RS07935	1.0592	0.00715929	0.0846126	0.0157122		29	0	29	0	-0.01	56	0.41	0.687	sugar ABC transporter permease	SPV_1494	satB	SPD_1494	SP_1682	SPT_1620	sugar ABC transporter, permease protein	TRANSPORT	Membrane	ENVIRONMENTAL INFORMATION PROCESSING	METABOLISM		Membrane transport	Carbohydrate metabolism		#FF64E1	SPV_RS07935	CDS	0.193722	FALSE	RIF0,01	0.0805966
SPV_RS07195	1.06573	0.00904475	0.0951039	0.0176604		29	0	29	0	SPV_RS07195	1.05848	0.00979771	0.0989834	0.0183808		29	0	29	0	0.007	56	0.28	0.777	cystathionine gamma-synthase	SPV_1353	metB	SPD_1353	SP_1525	SPT_1463	transulfuration enzyme family protein	VARIOUS METABOLISM AND BIOSYNTHESIS	Intracellular	METABOLISM			Amino acid metabolism		MetB	#FFFF00	SPV_RS07195	CDS	0.211256	FALSE	RIF0,01	0.303637
SPV_RS08140	0.97517	0.00646802	0.080424	0.0149344		29	0	29	0	SPV_RS08140	0.969445	0.00687541	0.0829181	0.0153975		29	0	29	0	0.006	56	0.27	0.791	ROK family protein	SPV_1531	scrK	SPD_1531	SP_1721	SPT_1659	fructokinase	CARBOHYDRATE METABOLISM	Intracellular	METABOLISM			Carbohydrate metabolism		scrK	#00FF00	SPV_RS08140	CDS	0.21366	FALSE	RIF0,01	0.290517
SPV_RS06820	1.02194	0.00795455	0.0891883	0.0165618		29	0	29	0	SPV_RS06820	1.0259	0.00623387	0.0789549	0.0144151		30	0	30	0	-0.004	57	0.18	0.858	serine hydrolase	SPV_1277	.	SPD_1277	SP_1448	SPT_0826	conserved hypothetical protein	UNKNOWN		HYPOTHETICAL/UNKNOWN			Hypothetical/Unknown			#D3D3D3	SPV_RS06820	CDS	0.224689	FALSE	RIF0,01	0.159317
SPV_RS08935	1.03538	0.0116376	0.107878	0.0200324		29	0	29	0	SPV_RS08935	1.03039	0.011673	0.108042	0.0200629		29	0	29	0	0.005	56	0.18	0.861	extracellular solute-binding protein	SPV_1677	msmE	SPD_1677	SP_1897	SPT_1819	sugar ABC transporter, sugar-binding protein	TRANSPORT	Membrane	ENVIRONMENTAL INFORMATION PROCESSING	METABOLISM		Membrane transport	Carbohydrate metabolism	rafE	#FF64E1	SPV_RS08935	CDS	0.225255	FALSE	RIF0,01	0.277397
SPV_RS04985	1.0737	0.0203976	0.14282	0.026521		29	0	29	0	SPV_RS04985	1.06881	0.0119569	0.109348	0.0206647		28	0	28	0	0.005	55	0.15	0.885	ABC transporter ATP-binding protein	SPV_0998	.	SPD_0998	SP_1114	SPT_1160	ABC transporter, ATP-binding protein	TRANSPORT	Membrane	ENVIRONMENTAL INFORMATION PROCESSING			Membrane transport			#FF64E1	SPV_RS04985	CDS	0.230204	FALSE	RIF0,01	0.277397
SPV_RS06370	1.03213	0.011445	0.106981	0.019866		29	0	29	0	SPV_RS06370	1.03488	0.0113326	0.106455	0.0197682		29	0	29	0	-0.003	56	0.1	0.922	peptide-methionine (R)-S-oxide reductase	SPV_1193	msrAB1	SPD_1193	SP_1359	SPT_0916	peptide methionine sulfoxide reductase	AMINO ACID METABOLSIM	Intracellular	GENETIC INFORMATION PROCESSING			Folding, sorting, degradation		MsrA/B	#9600FA	SPV_RS06370	CDS	0.237132	FALSE	RIF0,01	0.172437
SPV_RS02335	1.02298	0.00473714	0.0688269	0.0130071		28	0	28	0	SPV_RS02335	1.06557	0.00465347	0.0682163	0.0128917		28	0	28	0	-0.043	54	2.33	0.0238	energy-coupling factor transporter transmembrane protein EcfT	SPV_0435	mtsC	SPD_0435	SP_0484	SPT_0526	cobalt transport protein	TRANSPORT	Membrane	ENVIRONMENTAL INFORMATION PROCESSING			Membrane transport			#FF64E1	SPV_RS02335	CDS	0.0360577	FALSE	RIF0,01	-0.352363
SPV_RS09465	0.752728	0.0751663	0.274165	0.0518123		28	3	25	0	SPV_RS09465	0.871203	0.0183323	0.135397	0.023935		32	0	32	0	-0.118	58	2.08	0.0424	DNA recombination protein RmuC	SPV_1778	rmuC	SPD_1778	SP_1981								DNA repair and editing			#FF5050	SPV_RS09465	CDS	0.0459559	TRUE	RIF0,01	-1.33636
SPV_RS06730	1.01644	0.0172667	0.131403	0.0248328		28	0	28	0	SPV_RS06730	1.06165	0.0054637	0.0739169	0.013969		28	0	28	0	-0.045	54	1.59	0.118	ApaLI family restriction endonuclease	SPV_1259	.	SPD_1259	SP_1430		ApaLI family restriction endonuclease						DNA repair and editing			#FF5050	SPV_RS06730	CDS	0.0707014	FALSE	RIF0,01	-0.378603
SPV_RS01270	0.973357	0.0256887	0.160277	0.0302895		28	1	27	0	SPV_RS01270	1.03457	0.0195383	0.13978	0.0264158		28	1	27	0	-0.061	54	1.52	0.134	PTS sugar transporter subunit IIB	SPV_0233	.	SPD_0233	SP_0249	SPT_0297	PTS system, IIB component	TRANSPORT	Membrane	ENVIRONMENTAL INFORMATION PROCESSING	METABOLISM		Membrane transport	Carbohydrate metabolism	CelA	#FF64E1	SPV_RS01270	CDS	0.0757919	FALSE	RIF0,01	-0.588523
SPV_RS08605	0.971199	0.0093438	0.0966633	0.0182677		28	0	28	0	SPV_RS08605	1.00859	0.0153263	0.1238	0.0233959		28	0	28	0	-0.037	54	1.26	0.213	hypothetical protein			SPD_1615									Hypothetical/Unknown			#D3D3D3	SPV_RS08605	CDS	0.094457	FALSE	RIF0,01	-0.273643
SPV_RS05860	1.00254	0.0106978	0.10343	0.0195464		28	0	28	0	SPV_RS05860	1.0311	0.007104	0.0842852	0.0159284		28	0	28	0	-0.029	54	1.13	0.262	CPBP family intramembrane metalloprotease	SPV_1097	.	SPD_1097	SP_1240	SPT_0989	conserved hypothetical protein	UNKNOWN	Membrane	GENETIC INFORMATION PROCESSING			Folding, sorting, degradation			#9600FA	SPV_RS05860	CDS	0.105204	FALSE	RIF0,01	-0.168683
SPV_RS03515	1.02169	0.0101879	0.100935	0.0190749		28	0	28	0	SPV_RS03515	1.0472	0.00689479	0.0830349	0.0156921		28	0	28	0	-0.026	54	1.03	0.306	branched-chain amino acid ABC transporter permease	SPV_0654	livM	SPD_0654	SP_0751	SPT_0765	branched-chain amino acid ABC transporter, permease protein	TRANSPORT	Membrane	ENVIRONMENTAL INFORMATION PROCESSING	METABOLISM		Membrane transport	Amino acid metabolism	livM	#FF64E1	SPV_RS03515	CDS	0.115385	FALSE	RIF0,01	-0.129323
SPV_RS09110	1.00555	0.0129436	0.11377	0.0215005		28	0	28	0	SPV_RS09110	1.03164	0.010664	0.103267	0.0195155		28	0	28	0	-0.026	54	0.9	0.373	SDR family NAD(P)-dependent oxidoreductase	SPV_1712	ydfG	SPD_1712	SP_1909	SPT_1858	oxidoreductase, short chain dehydrogenase/reductase family	UNKNOWN		METABOLISM			Various metabolism			#99FF99	SPV_RS09110	CDS	0.128111	FALSE	RIF0,01	-0.129323
SPV_RS05595	0.999915	0.013995	0.118301	0.0223567		28	0	28	0	SPV_RS05595	0.97677	0.00954575	0.0977024	0.018464		28	0	28	0	0.023	54	0.8	0.428	DeoR/GlpR transcriptional regulator	SPV_1044	lacR	SPD_1044	SP_1182	SPT_1042	lactose phosphotransferase system repressor	REGULATOR	Intracellular	GENETIC INFORMATION PROCESSING	METABOLISM		Transcription	Carbohydrate metabolism		#990000	SPV_RS05595	CDS	0.140554	FALSE	RIF0,01	0.513556
SPV_RS06665	1.04993	0.0102952	0.101465	0.0191751		28	0	28	0	SPV_RS06665	1.03213	0.00852858	0.0923503	0.0174526		28	0	28	0	0.018	54	0.69	0.495	hypothetical protein						hypothetical protein						Mobile element/pseudogene			#999999	SPV_RS06665	CDS	0.154977	FALSE	RIF0,01	0.447956
SPV_RS06620	0.996788	0.00924768	0.0961649	0.0181734		28	0	28	0	SPV_RS06620	1.01237	0.00680957	0.0825201	0.0155948		28	0	28	0	-0.016	54	0.65	0.518	oxygen-independent coproporphyrinogen III oxidase	SPV_1240	hemN	SPD_1240	SP_1409	SPT_0865	putative oxygen-independent coproporphyrinogen III oxidase	VARIOUS METABOLISM AND BIOSYNTHESIS	Intracellular	METABOLISM			Various metabolism			#99FF99	SPV_RS06620	CDS	0.158512	FALSE	RIF0,01	0.00187662
SPV_RS06825	1.01101	0.0155313	0.124625	0.0235518		28	0	28	0	SPV_RS06825	0.989335	0.0185705	0.136273	0.0257533		28	0	28	0	0.022	54	0.62	0.537	proteinase	SPV_1278	cppA	SPD_1278	SP_1449	SPT_0825	C3-degrading proteinase	VARIOUS	Intracellular	GENETIC INFORMATION PROCESSING			Folding, sorting, degradation		CppA	#9600FA	SPV_RS06825	CDS	0.162613	FALSE	RIF0,01	0.500436
SPV_RS08925	1.01685	0.0180932	0.134511	0.0254202		28	0	28	0	SPV_RS08925	1.03623	0.0100376	0.100188	0.0189337		28	0	28	0	-0.019	54	0.61	0.544	carbohydrate ABC transporter permease	SPV_1675	msmG	SPD_1675	SP_1895	SPT_1817	sugar ABC transporter, permease protein	TRANSPORT	Membrane	ENVIRONMENTAL INFORMATION PROCESSING	METABOLISM		Membrane transport	Carbohydrate metabolism	rafG	#FF64E1	SPV_RS08925	CDS	0.164027	FALSE	RIF0,01	-0.0374834
SPV_RS08420	1.03378	0.00702333	0.0838053	0.0158377		28	0	28	0	SPV_RS08420	1.0466	0.00578494	0.0760588	0.0143738		28	0	28	0	-0.013	54	0.6	0.551	replication-associated recombination protein A	SPV_1580	.	SPD_1580	SP_1790	SPT_1717	ATPase, AAA family	PROTEIN TURNOVER	Intracellular	GENETIC INFORMATION PROCESSING			Replication		rarA	#FF0000	SPV_RS08420	CDS	0.1653	FALSE	RIF0,01	0.0412366
SPV_RS02925	0.996729	0.00329317	0.0573861	0.010845		28	0	28	0	SPV_RS02925	1.00573	0.00305088	0.0552348	0.0104384		28	0	28	0	-0.009	54	0.6	0.552	M42 family peptidase	SPV_0547	.	SPD_0547	SP_0627	SPT_0652	conserved hypothetical protein	UNKNOWN	Intracellular	GENETIC INFORMATION PROCESSING	METABOLISM		Folding, sorting, degradation	Amino acid metabolism		#9600FA	SPV_RS02925	CDS	0.165583	FALSE	RIF0,01	0.0937166
SPV_RS08210	0.965215	0.0314787	0.177423	0.0335297		28	0	28	0	SPV_RS08210	0.932778	0.0626145	0.250229	0.0472888		28	2	26	0	0.032	54	0.56	0.578	16S rRNA (cytosine(967)-C(5))-methyltransferase RsmB	SPV_1544	sun	SPD_1544	SP_1734	SPT_1672	rRNA methyltransferase RsmB	TRANSCRIPTION AND TRANSLATION	Intracellular	GENETIC INFORMATION PROCESSING			Translation		rsmB	#960096	SPV_RS08210	CDS	0.17138	FALSE	RIF0,01	0.631636
SPV_RS00055	0.755707	0.0107759	0.103807	0.0196177	hpt	28	0	28	0	SPV_RS00055	0.769447	0.00687805	0.082934	0.0156731	hpt	28	0	28	0	-0.014	54	0.55	0.587	hypoxanthine phosphoribosyltransferase	SPV_0012	hpt	SPD_0012	SP_0012	SPT_0046	hypoxanthine-guanine phosphoribosyltransferase	NUCLEOTIDE METABOLSIM	Intracellular	METABOLISM			Nucleotide metabolism		HptA	#009600	SPV_RS00055	CDS	0.17336	FALSE	RIF0,01	0.0281166
SPV_RS02035	1.052	0.00511543	0.0715222	0.0135164		28	0	28	0	SPV_RS02035	1.04222	0.00402147	0.0634151	0.0119843		28	0	28	0	0.01	54	0.54	0.591	aspartate kinase	SPV_0377	lysC	SPD_0377	SP_0413	SPT_0450	aspartate kinase	AMINO ACID METABOLSIM	Intracellular	METABOLISM			Amino acid metabolism			#FFFF00	SPV_RS02035	CDS	0.174632	FALSE	RIF0,01	0.342997
SPV_RS07355	1.01111	0.00662651	0.0814033	0.0153838		28	0	28	0	SPV_RS07355	1.02034	0.00636276	0.0797669	0.0150745		28	0	28	0	-0.009	54	0.43	0.67	CDF family manganese efflux transporter MntE	SPV_1384	mntE	SPD_1384	SP_1552	SPT_1494	cation efflux family protein	TRANSPORT	Membrane	ENVIRONMENTAL INFORMATION PROCESSING			Membrane transport			#FF64E1	SPV_RS07355	CDS	0.190752	FALSE	RIF0,01	0.0937166
SPV_RS01525	0.943717	0.036998	0.192349	0.0363505	celB	28	2	26	0	SPV_RS01525	0.964089	0.0286705	0.169324	0.0319991	celB	28	2	26	0	-0.02	54	0.42	0.676	PTS cellobiose transporter subunit IIB	SPV_0279	celB	SPD_0279	SP_0305	SPT_0356	PTS system, IIB component	TRANSPORT	Membrane	ENVIRONMENTAL INFORMATION PROCESSING	METABOLISM		Membrane transport	Carbohydrate metabolism	celB	#FF64E1	SPV_RS01525	CDS	0.192166	FALSE	RIF0,01	-0.0506034
SPV_RS08790	1.00123	0.015446	0.124282	0.0234871		28	0	28	0	SPV_RS08790	1.012	0.00868713	0.0932048	0.017614		28	0	28	0	-0.011	54	0.37	0.715	ABC transporter permease	SPV_1649	piuB	SPD_1649	SP_1869	SPT_1786	iron-compound ABC transporter, permease protein	TRANSPORT	Membrane	ENVIRONMENTAL INFORMATION PROCESSING			Membrane transport			#FF64E1	SPV_RS08790	CDS	0.200226	FALSE	RIF0,01	0.0674766
SPV_RS02115	1.02579	0.0166813	0.129156	0.0244082		28	0	28	0	SPV_RS02115	1.01462	0.0104454	0.102203	0.0193145		28	0	28	0	0.011	54	0.36	0.721	biofilm-regulating peptide BriC	SPV_0391	briC	SPD_0391	SP_0429	SPT_0465	hypothetical protein	UNKNOWN		HYPOTHETICAL/UNKNOWN			Hypothetical/Unknown			#D3D3D3	SPV_RS02115	CDS	0.201216	FALSE	RIF0,01	0.356117
SPV_RS00840	1.00646	0.0222786	0.14926	0.0282075		28	1	27	0	SPV_RS00840	1.0112	0.0166178	0.12891	0.0248088		27	1	26	0	-0.005	53	0.13	0.9	amino acid ABC transporter substrate-binding protein	SPV_0150	gshT	SPD_0150	SP_0148	SPT_0195	ABC transporter, substrate-binding protein	TRANSPORT	Membrane	ENVIRONMENTAL INFORMATION PROCESSING			Membrane transport			#FF64E1	SPV_RS00840	CDS	0.23289	FALSE	RIF0,01	0.146197
SPV_RS08045	1.01113	0.0145754	0.120728	0.0228155		28	0	28	0	SPV_RS08045	1.00757	0.0166244	0.128935	0.0243665		28	0	28	0	0.004	54	0.11	0.915	hypothetical protein	SPV_1515	.	SPD_1515	SP_1705	SPT_1643	hypothetical protein	UNKNOWN		HYPOTHETICAL/UNKNOWN			Hypothetical/Unknown			#D3D3D3	SPV_RS08045	CDS	0.236284	FALSE	RIF0,01	0.264277
SPV_RS03355	1.02713	0.0120529	0.109786	0.0207476		28	0	28	0	SPV_RS03355	1.02474	0.0100841	0.100419	0.0189775		28	0	28	0	0.002	54	0.09	0.932	hydroxyethylthiazole kinase	SPV_0623	thiM-1	SPD_0623	SP_0717	SPT_0733	hydroxyethylthiazole kinase	AMINO ACID METABOLSIM	Intracellular	METABOLISM			Cofactor and vitamin metabolism		thiM	#00FFCC	SPV_RS03355	CDS	0.238688	FALSE	RIF0,01	0.238037
SPV_RS08700	1.03051	0.0135802	0.116534	0.0220229		28	0	28	0	SPV_RS08700	1.03043	0.00447492	0.0668948	0.0126419		28	0	28	0	0	54	0	0.997	PaaI family thioesterase	SPV_1632	paaI	SPD_1632	SP_1851	SPT_1768	conserved hypothetical protein	UNKNOWN	Intracellular	METABOLISM			Various metabolism			#99FF99	SPV_RS08700	CDS	0.248869	FALSE	RIF0,01	0.211797
SPV_RS08885	0.909399	0.00877015	0.0936491	0.0180228		27	0	27	0	SPV_RS08885	0.585881	0.00524256	0.0724055	0.0141999		26	0	26	0	0.324	51	14.1	3.14e-19	ABC transporter ATP-binding protein	SPV_1667	amiF	SPD_1667	SP_1887	SPT_1809	oligopeptide ABC transporter, ATP-binding protein AmiF	TRANSPORT	Membrane	ENVIRONMENTAL INFORMATION PROCESSING			Membrane transport		amiF	#FF64E1	SPV_RS08885	CDS	0.000424208	TRUE	RIF0,01	4.46268
SPV_RS08890	0.924694	0.0180755	0.134445	0.025874		27	0	27	0	SPV_RS08890	0.58247	0.015746	0.125483	0.0241492		27	0	27	0	0.342	52	9.67	3.28e-13	ABC transporter ATP-binding protein	SPV_1668	amiE	SPD_1668	SP_1888	SPT_1810	oligopeptide ABC transporter, ATP-binding protein AmiE	TRANSPORT	Membrane	ENVIRONMENTAL INFORMATION PROCESSING			Membrane transport		amiE	#FF64E1	SPV_RS08890	CDS	0.00113122	TRUE	RIF0,01	4.69884
SPV_RS10220	0.942899	0.00597865	0.0773218	0.0148806		27	0	27	0	SPV_RS10220	1.03551	0.00451092	0.0671634	0.0129256		27	0	27	0	-0.093	52	4.7	1.96e-05	hypothetical protein	SPV_1930	.	SPD_1930	SP_2104	SPT_2113	hypothetical protein	UNKNOWN		HYPOTHETICAL/UNKNOWN			Hypothetical/Unknown			#D3D3D3	SPV_RS10220	CDS	0.00735294	FALSE	RIF0,01	-1.00836
SPV_RS10160	0.180635	0.038582	0.196423	0.0378016		27	10	17	0	SPV_RS10160	0.434834	0.0476655	0.218324	0.0420165		27	3	24	0	-0.254	52	4.5	3.88e-05	NAD(P)H-dependent glycerol-3-phosphate dehydrogenase	SPV_1918	gpsA	SPD_1918	SP_2091	SPT_2101	glycerol-3-phosphate dehydrogenase (NAD(P)+)	LIPOPROTEIN	Intracellular	METABOLISM	METABOLISM		Carbohydrate metabolism	Energy metabolism	gpsA	#00FF00	SPV_RS10160	CDS	0.00848416	TRUE	RIF0,01	-3.12068
SPV_RS01520	0.894287	0.0230948	0.15197	0.0292466		27	1	26	0	SPV_RS01520	0.999516	0.0185029	0.136025	0.0261781		27	1	26	0	-0.105	52	2.68	0.00981	membrane protein	SPV_0278	.	SPD_0278	SP_0304	SPT_0355	conserved hypothetical protein	UNKNOWN	Membrane	ENVIRONMENTAL INFORMATION PROCESSING			Membrane transport			#FF64E1	SPV_RS01520	CDS	0.0261595	TRUE	RIF0,01	-1.1658
SPV_RS03445	1.00187	0.0126215	0.112346	0.0216209	manA	27	0	27	0	SPV_RS03445	1.06358	0.005017	0.0708308	0.0133858	manA	28	0	28	0	-0.062	53	2.43	0.0187	mannose-6-phosphate isomerase, class I	SPV_0641	manA	SPD_0641	SP_0736	SPT_0752	mannose-6-phosphate isomerase	CARBOHYDRATE METABOLISM	Intracellular	METABOLISM			Carbohydrate metabolism		manA	#00FF00	SPV_RS03445	CDS	0.0328054	FALSE	RIF0,01	-0.601643
SPV_RS01960	0.952459	0.00792125	0.0890014	0.0171283		27	0	27	0	SPV_RS01960	1.00901	0.00696946	0.0834833	0.0160664		27	0	27	0	-0.057	52	2.41	0.0196	PTS mannitol transporter subunit IIA	SPV_0362	mtlA2	SPD_0362	SP_0396	n.p.	PTS system, mannitol-specific IIA component	TRANSPORT	Membrane	ENVIRONMENTAL INFORMATION PROCESSING	METABOLISM		Membrane transport	Carbohydrate metabolism		#FF64E1	SPV_RS01960	CDS	0.0335124	FALSE	RIF0,01	-0.536043
SPV_RS09695	0.958445	0.00809054	0.0899474	0.0173104		27	0	27	0	SPV_RS09695	1.01673	0.00827031	0.0909413	0.0175017		27	0	27	0	-0.058	52	2.37	0.0216	RluA family pseudouridine synthase	SPV_1822	rluD2	SPD_1822	SP_2011	SPT_2007	ribosomal large subunit pseudouridine synthase, RluD subfamily	TRANSCRIPTION AND TRANSLATION	Intracellular	GENETIC INFORMATION PROCESSING			Translation			#960096	SPV_RS09695	CDS	0.0352093	FALSE	RIF0,01	-0.549163
SPV_RS08525	0.955634	0.0093582	0.0967378	0.0186172		27	0	27	0	SPV_RS08525	1.00625	0.00378081	0.0614883	0.0118334		27	0	27	0	-0.051	52	2.29	0.0258	phosphoribosylanthranilate isomerase	SPV_1598	trpF	SPD_1598	SP_1813	SPT_1736	N-(5-phosphoribosyl)-anthranilate isomerase	AMINO ACID METABOLSIM	Intracellular	METABOLISM			Amino acid metabolism		trpF	#FFFF00	SPV_RS08525	CDS	0.0369061	FALSE	RIF0,01	-0.457323
SPV_RS06960	0.955687	0.0151519	0.123093	0.0236893		27	0	27	0	SPV_RS06960	0.876609	0.0202213	0.142202	0.0273667		27	0	27	0	0.079	52	2.18	0.0334	elongation factor Tu												Translation			#960096	SPV_RS06960	CDS	0.0412896	FALSE	RIF0,01	1.24828
SPV_RS05465	0.628961	0.0777743	0.27888	0.0536706	prmC	27	2	25	0	SPV_RS05465	0.774816	0.0515974	0.227151	0.0437151	prmC	27	1	26	0	-0.146	52	2.11	0.04	peptide chain release factor N(5)-glutamine methyltransferase	SPV_0907	hemK	SPD_0907	SP_1021	SPT_1073	HemK protein	VARIOUS METABOLISM AND BIOSYNTHESIS	Intracellular	METABOLISM			Various metabolism		hemK	#99FF99	SPV_RS05465	CDS	0.0439762	TRUE	RIF0,01	-1.70372
SPV_RS01540	0.957555	0.0192065	0.138588	0.0266712		27	0	27	0	SPV_RS01540	1.0219	0.00771624	0.0878421	0.0169052		27	0	27	0	-0.064	52	2.04	0.0467	hypothetical protein	SPV_0282	.	SPD_0282	SP_0309	SPT_0359	hypothetical protein	UNKNOWN		HYPOTHETICAL/UNKNOWN			Hypothetical/Unknown			#D3D3D3	SPV_RS01540	CDS	0.0487839	FALSE	RIF0,01	-0.627883
SPV_RS05495	1.05865	0.00576374	0.0759193	0.0146107		27	0	27	0	SPV_RS05495	1.01974	0.00518317	0.0719942	0.0141192		26	0	26	0	0.039	51	1.91	0.0611	4-hydroxy-tetrahydrodipicolinate synthase	SPV_0901	dapA	SPD_0901	SP_1014	SPT_1068	dihydrodipicolinate synthase	AMINO ACID METABOLSIM	Intracellular	METABOLISM			Amino acid metabolism		dapA	#FFFF00	SPV_RS05495	CDS	0.0535916	FALSE	RIF0,01	0.723476
SPV_RS01355	1.0354	0.0221913	0.148968	0.0286688		27	0	27	0	SPV_RS01355	0.953499	0.026493	0.162767	0.0319212		26	1	25	0	0.082	51	1.91	0.0619	LLM class flavin-dependent oxidoreductase	SPV_0249	.	SPD_0249	SP_0267	SPT_0314	putative oxidoreductase	UNKNOWN	Intracellular	METABOLISM			Various metabolism			#99FF99	SPV_RS01355	CDS	0.0538744	FALSE	RIF0,01	1.28764
SPV_RS07320	0.999311	0.00970089	0.0984931	0.018955		27	0	27	0	SPV_RS07320	1.03804	0.00787689	0.0887519	0.0167725		28	0	28	0	-0.039	53	1.53	0.132	peroxide stress protein YaaA	SPV_1378	yaaA	SPD_1378	SP_1547	SPT_1488	conserved hypothetical protein	UNKNOWN		HYPOTHETICAL/UNKNOWN			Hypothetical/Unknown			#D3D3D3	SPV_RS07320	CDS	0.0745192	FALSE	RIF0,01	-0.299883
SPV_RS03260	1.02125	0.0160808	0.12681	0.0244046		27	0	27	0	SPV_RS03260	1.06154	0.0076685	0.08757	0.0168529		27	0	27	0	-0.04	52	1.36	0.18	membrane protein	SPV_0606	.	SPD_0606	SP_0698	n.p.	hypothetical protein	UNKNOWN	Membrane	ENVIRONMENTAL INFORMATION PROCESSING			Membrane transport			#FF64E1	SPV_RS03260	CDS	0.0868213	FALSE	RIF0,01	-0.313003
SPV_RS00845	0.920949	0.00357776	0.0598144	0.0115113		27	0	27	0	SPV_RS00845	0.947233	0.007272	0.085276	0.0164114		27	0	27	0	-0.026	52	1.31	0.196	MetQ/NlpA family ABC transporter substrate-binding protein	SPV_0151	metQ	SPD_0151	SP_0149	SPT_0196	lipoprotein	TRANSPORT	Membrane	ENVIRONMENTAL INFORMATION PROCESSING			Membrane transport			#FF64E1	SPV_RS00845	CDS	0.0900735	FALSE	RIF0,01	-0.129323
SPV_RS03960	1.02912	0.00564728	0.0751484	0.0144623	deoA	27	0	27	0	SPV_RS03960	1.05676	0.00754761	0.086877	0.0167195	deoA	27	0	27	0	-0.028	52	1.25	0.217	pyrimidine-nucleoside phosphorylase	SPV_0736	pdp	SPD_0736	SP_0842	SPT_1361	pyrimidine-nucleoside phosphorylase	NUCLEOTIDE METABOLSIM	Intracellular	METABOLISM			Nucleotide metabolism		pyn	#009600	SPV_RS03960	CDS	0.095871	FALSE	RIF0,01	-0.155563
SPV_RS01285	0.986686	0.00921768	0.0960088	0.0184769		27	0	27	0	SPV_RS01285	1.01739	0.00868132	0.0931736	0.0179313		27	0	27	0	-0.031	52	1.19	0.238	fructose-6-phosphate aldolase	SPV_0236	talC	SPD_0236	SP_0252	SPT_0300	transaldolase family protein	AMINO ACID METABOLSIM	Intracellular	METABOLISM			Carbohydrate metabolism			#00FF00	SPV_RS01285	CDS	0.101386	FALSE	RIF0,01	-0.194923
SPV_RS03375	0.993108	0.0141648	0.119016	0.0229046		27	0	27	0	SPV_RS03375	1.02331	0.00777581	0.0881805	0.0169704		27	0	27	0	-0.03	52	1.06	0.294	ABC transporter ATP-binding protein	SPV_0626	ykoD	SPD_0626	SP_0720	SPT_0736	ABC transporter, ATP-binding protein	TRANSPORT	Membrane	ENVIRONMENTAL INFORMATION PROCESSING	METABOLISM		Membrane transport	Cofactor and vitamin metabolism	ykoD	#FF64E1	SPV_RS03375	CDS	0.112698	FALSE	RIF0,01	-0.181803
SPV_RS04360	0.999352	0.0129621	0.113851	0.0219107	aguB	27	0	27	0	SPV_RS04360	1.02579	0.0122229	0.110557	0.0212767	aguB	27	0	27	0	-0.026	52	0.87	0.391	N-carbamoylputrescine amidase	SPV_0815	.	SPD_0815	SP_0922	SPT_1277	carbon-nitrogen hydrolase family protein	AMINO ACID METABOLSIM	Intracellular	METABOLISM			Various metabolism			#99FF99	SPV_RS04360	CDS	0.131787	FALSE	RIF0,01	-0.129323
SPV_RS00490	0.961231	0.0189836	0.137781	0.0265159		27	1	26	0	SPV_RS00490	0.989229	0.0144958	0.120398	0.0236121		26	1	25	0	-0.028	51	0.79	0.434	rhodanese-related sulfurtransferase	SPV_0091	.	SPD_0091	SP_0095	SPT_0125	conserved hypothetical protein	UNKNOWN	Intracellular	METABOLISM			Various metabolism			#99FF99	SPV_RS00490	CDS	0.14211	FALSE	RIF0,01	-0.155563
SPV_RS10110	0.973951	0.00718917	0.084789	0.0163176		27	0	27	0	SPV_RS10110	0.95412	0.0101091	0.100544	0.0193497		27	0	27	0	0.02	52	0.78	0.437	cupin	SPV_1907	.	SPD_1907	SP_2081	SPT_2091	conserved hypothetical protein	UNKNOWN		HYPOTHETICAL/UNKNOWN			Hypothetical/Unknown			#D3D3D3	SPV_RS10110	CDS	0.142675	FALSE	RIF0,01	0.474196
SPV_RS07265	1.04438	0.015466	0.124362	0.0239336		27	0	27	0	SPV_RS07265	1.02271	0.00771467	0.0878332	0.0165989		28	0	28	0	0.022	53	0.74	0.46	bifunctional Cof-type HAD-IIB family hydrolase/peptidylprolyl isomerase	SPV_1367	.	SPD_1367	SP_1538	SPT_1476	Cof family protein/peptidyl-prolyl cis-trans isomerase, cyclophilin type	UNKNOWN	Intracellular	METABOLISM			Various metabolism			#99FF99	SPV_RS07265	CDS	0.1472	FALSE	RIF0,01	0.500436
SPV_RS06170	1.01872	0.0122671	0.110757	0.0213152		27	0	27	0	SPV_RS06170	1.03294	0.00822776	0.090707	0.0174566		27	0	27	0	-0.014	52	0.52	0.608	NADP-specific glutamate dehydrogenase	SPV_1158	gdhA	SPD_1158	SP_1306	SPT_0923	NADP-specific glutamate dehydrogenase	AMINO ACID METABOLSIM	Intracellular	METABOLISM			Amino acid metabolism		GdhA	#FFFF00	SPV_RS06170	CDS	0.178309	FALSE	RIF0,01	0.0281166
SPV_RS05530	1.04865	0.0128248	0.113247	0.0217943	pepT	27	0	27	0	SPV_RS05530	1.03519	0.00682256	0.0825988	0.0158961	pepT	27	0	27	0	0.013	52	0.5	0.62	peptidase T	SPV_0894	pepT	SPD_0894	SP_1008	SPT_1055	peptidase t	UNKNOWN	Intracellular	GENETIC INFORMATION PROCESSING			Folding, sorting, degradation			#9600FA	SPV_RS05530	CDS	0.181278	FALSE	RIF0,01	0.382357
SPV_RS03285	1.03139	0.0117071	0.1082	0.020823		27	0	27	0	SPV_RS03285	1.01622	0.0153478	0.123886	0.0238419		27	0	27	0	0.015	52	0.48	0.634	hypothetical protein	SPV_0611	.	SPD_0611	SP_0704	SPT_0716	hypothetical protein	UNKNOWN		HYPOTHETICAL/UNKNOWN			Hypothetical/Unknown			#D3D3D3	SPV_RS03285	CDS	0.183682	FALSE	RIF0,01	0.408597
SPV_RS08755	1.03135	0.0164942	0.12843	0.0247163		27	0	27	0	SPV_RS08755	1.04472	0.0105512	0.102719	0.0197683		27	0	27	0	-0.013	52	0.42	0.675	ABC transporter ATP-binding protein	SPV_1643	proV	SPD_1643	SP_1861	SPT_1779	choline transporter	TRANSPORT	Membrane	ENVIRONMENTAL INFORMATION PROCESSING			Membrane transport		proV	#FF64E1	SPV_RS08755	CDS	0.191883	FALSE	RIF0,01	0.0412366
SPV_RS01940	1.04274	0.0195396	0.139784	0.0269015		27	0	27	0	SPV_RS01940	1.05532	0.00756267	0.0869636	0.0167362		27	0	27	0	-0.013	52	0.4	0.693	choline-binding protein CbpF	SPV_0357	cbpK	SPD_0357	SP_0391	n.p.	choline binding protein F	VARIOUS	Cell Wall	HYPOTHETICAL/UNKNOWN			Hypothetical/Unknown			#D3D3D3	SPV_RS01940	CDS	0.195136	FALSE	RIF0,01	0.0412366
SPV_RS09715	0.982024	0.0135972	0.116607	0.0224411		27	0	27	0	SPV_RS09715	0.992243	0.00557603	0.0746728	0.0146445		26	0	26	0	-0.01	51	0.38	0.705	carboxylating nicotinate-nucleotide diphosphorylase	SPV_1826	nadC	SPD_1826	SP_2016	SPT_2013	nicotinate-nucleotide pyrophosphorylase	VARIOUS METABOLISM AND BIOSYNTHESIS	Intracellular	METABOLISM			Cofactor and vitamin metabolism		nadC	#00FFCC	SPV_RS09715	CDS	0.197964	FALSE	RIF0,01	0.0805966
SPV_RS07895	1.0049	0.0221609	0.148865	0.0286491		27	1	26	0	SPV_RS07895	1.02044	0.0253016	0.159065	0.030612		27	1	26	0	-0.016	52	0.37	0.712	MurR/RpiR family transcriptional regulator	SPV_1487	nanR	SPD_1487	SP_1674	SPT_1613	putative phosphosugar-binding transcriptional regulator	REGULATOR	Intracellular	GENETIC INFORMATION PROCESSING			Transcription			#990000	SPV_RS07895	CDS	0.199095	FALSE	RIF0,01	0.00187662
SPV_RS05625	1.0233	0.00989271	0.0994621	0.0191415	lacD	27	0	27	0	SPV_RS05625	1.03114	0.00350512	0.0592041	0.0113938	lacD	27	0	27	0	-0.008	52	0.35	0.726	tagatose-bisphosphate aldolase						tagatose-bisphosphate aldolase						Mobile element/pseudogene			#999999	SPV_RS05625	CDS	0.202771	FALSE	RIF0,01	0.106837
SPV_RS07615	1.02271	0.00953667	0.0976559	0.0187939		27	0	27	0	SPV_RS07615	1.01928	0.00191981	0.0438156	0.00843232		27	0	27	0	0.003	52	0.17	0.869	Nif3-like dinuclear metal center hexameric protein	SPV_1434	ybgI	SPD_1434	SP_1609	SPT_1550	conserved hypothetical protein	UNKNOWN		HYPOTHETICAL/UNKNOWN			Hypothetical/Unknown			#D3D3D3	SPV_RS07615	CDS	0.226527	FALSE	RIF0,01	0.251157
SPV_RS04445	1.03237	0.0294795	0.171696	0.0330429		27	0	27	0	SPV_RS04445	1.02662	0.0476128	0.218203	0.0419933		27	0	27	0	0.006	52	0.11	0.915	replication initiator protein A	SPV_0831	.	SPD_0831	SP_0940	n.p.	hypothetical protein	UNKNOWN		HYPOTHETICAL/UNKNOWN			Hypothetical/Unknown			#D3D3D3	SPV_RS04445	CDS	0.236143	FALSE	RIF0,01	0.290517
SPV_RS07480	1.03271	0.0215173	0.146688	0.0282301		27	0	27	0	SPV_RS07480	1.02949	0.0121808	0.110367	0.0208573		28	0	28	0	0.003	53	0.09	0.927	class I SAM-dependent methyltransferase	SPV_1408	.	SPD_1408	SP_1578	SPT_1519	putative methyltransferase	UNKNOWN		HYPOTHETICAL/UNKNOWN			Hypothetical/Unknown			#D3D3D3	SPV_RS07480	CDS	0.237981	FALSE	RIF0,01	0.251157
SPV_RS09450	0.855712	0.0136276	0.116737	0.0224661	purR	27	0	27	0	SPV_RS09450	0.85844	0.0111949	0.105806	0.0203624	purR	27	0	27	0	-0.003	52	0.09	0.929	pur operon repressor	SPV_1776	purR	SPD_1776	SP_1979	SPT_1958	pur operon repressor	REGULATOR	Intracellular	GENETIC INFORMATION PROCESSING	METABOLISM		Transcription	Nucleotide metabolism	purR	#990000	SPV_RS09450	CDS	0.238264	FALSE	RIF0,01	0.172437
SPV_RS09550	1.01915	0.0127366	0.112856	0.0217192		27	0	27	0	SPV_RS09550	1.02134	0.0122981	0.110897	0.0209576		28	0	28	0	-0.002	53	0.07	0.943	Cof-type HAD-IIB family hydrolase	SPV_1794	.	SPD_1794	SP_1997	SPT_1977	Cof family protein	UNKNOWN	Intracellular	HYPOTHETICAL/UNKNOWN			Hypothetical/Unknown			#D3D3D3	SPV_RS09550	CDS	0.240526	FALSE	RIF0,01	0.185557
SPV_RS04170	1.00703	0.0148561	0.121885	0.0234569		27	0	27	0	SPV_RS04170	1.00882	0.00770993	0.0878062	0.0168983		27	0	27	0	-0.002	52	0.06	0.951	ATP-grasp domain-containing protein	SPV_0781	.	SPD_0781	SP_0885	SPT_1316	hypothetical protein	UNKNOWN	Intracellular	HYPOTHETICAL/UNKNOWN			Hypothetical/Unknown			#D3D3D3	SPV_RS04170	CDS	0.242223	FALSE	RIF0,01	0.185557
SPV_RS03775	0.923389	0.0738794	0.271808	0.0523094		27	1	26	0	SPV_RS03775	0.919337	0.12397	0.352093	0.0677604		27	5	22	0	0.004	52	0.05	0.962	HAMP domain-containing histidine kinase	SPV_0702	ciaH	SPD_0702	SP_0799	SPT_1400	sensor histidine kinase CiaH	REGULATOR	Membrane	ENVIRONMENTAL INFORMATION PROCESSING			Signal transduction		ciaH	#CC0066	SPV_RS03775	CDS	0.244627	FALSE	RIF0,01	0.264277
SPV_RS05390	1.04142	0.012484	0.111732	0.0215028		27	0	27	0	SPV_RS05390	1.04128	0.0109477	0.104631	0.0201363		27	0	27	0	0	52	0	0.996	hypothetical protein						hypothetical protein						Hypothetical/Unknown			#D3D3D3	SPV_RS05390	CDS	0.248586	FALSE	RIF0,01	0.211797
SPV_RS02010	0.968946	0.00954286	0.0976876	0.0191581		26	0	26	0	SPV_RS02010	1.03117	0.00487135	0.0697951	0.0136879		26	0	26	0	-0.062	50	2.64	0.011	sodium:alanine symporter family protein	SPV_0372	glyP	SPD_0372	SP_0408	SPT_0445	sodium:alanine symporter family protein	TRANSPORT	Membrane	ENVIRONMENTAL INFORMATION PROCESSING	ENVIRONMENTAL INFORMATION PROCESSING		Membrane transport			#FF64E1	SPV_RS02010	CDS	0.0270079	FALSE	RIF0,01	-0.601643
SPV_RS04475	1.03486	0.00648705	0.0805422	0.0157956		26	0	26	0	SPV_RS04475	0.988374	0.00757948	0.0870602	0.0170739		26	0	26	0	0.046	50	2	0.0511	RNA-binding virulence regulatory protein CvfB	SPV_0836	.	SPD_0836	SP_0946	SPT_1258	conserved hypothetical protein	UNKNOWN		HYPOTHETICAL/UNKNOWN			Hypothetical/Unknown			#D3D3D3	SPV_RS04475	CDS	0.0504808	FALSE	RIF0,01	0.815316
SPV_RS08685	1.0125	0.00760326	0.0871967	0.0171007		26	0	26	0	SPV_RS08685	1.05498	0.00876758	0.0936354	0.0183634		26	0	26	0	-0.042	50	1.69	0.0967	purine permease	SPV_1629	pbuX	SPD_1629	SP_1848	SPT_1765	xanthine permease	TRANSPORT	Membrane	ENVIRONMENTAL INFORMATION PROCESSING	METABOLISM		Membrane transport	Nucleotide metabolism	pbuX	#FF64E1	SPV_RS08685	CDS	0.0643382	FALSE	RIF0,01	-0.339243
SPV_RS07920	1.09671	0.012023	0.10965	0.0215041		26	0	26	0	SPV_RS07920	1.05912	0.00659442	0.081206	0.0159258		26	0	26	0	0.038	50	1.4	0.166	hypothetical protein	SPV_1491	.	SPD_1491	SP_1679	SPT_1617	hypothetical protein	UNKNOWN		HYPOTHETICAL/UNKNOWN			Hypothetical/Unknown			#D3D3D3	SPV_RS07920	CDS	0.082862	FALSE	RIF0,01	0.710356
SPV_RS05425	1.0661	0.0128991	0.113574	0.0222738		26	0	26	0	SPV_RS05425	1.02969	0.00889386	0.0943072	0.0184952		26	0	26	0	0.036	50	1.26	0.214	hypothetical protein						hypothetical protein						Hypothetical/Unknown			#D3D3D3	SPV_RS05425	CDS	0.0947398	FALSE	RIF0,01	0.684116
SPV_RS10170	0.998889	0.00881927	0.093911	0.0184175		26	0	26	0	SPV_RS10170	1.02532	0.00507596	0.0712458	0.0139724		26	0	26	0	-0.026	50	1.14	0.258	rhomboid family intramembrane serine protease	SPV_1920	.	SPD_1920	SP_2094	SPT_2103	conserved hypothetical protein	UNKNOWN	Membrane	GENETIC INFORMATION PROCESSING			Folding, sorting, degradation			#9600FA	SPV_RS10170	CDS	0.104497	FALSE	RIF0,01	-0.129323
SPV_RS10265	0.943991	0.0051204	0.071557	0.0140335		26	0	26	0	SPV_RS10265	0.965027	0.00566235	0.0752486	0.0144816		27	0	27	0	-0.021	51	1.04	0.302	maltodextrose utilization protein MalA	SPV_1937	malA	SPD_1937	SP_2111	SPT_2119	malA protein	CARBOHYDRATE METABOLISM	Intracellular	METABOLISM			Carbohydrate metabolism		malA	#00FF00	SPV_RS10265	CDS	0.114253	FALSE	RIF0,01	-0.0637234
SPV_RS03750	1.0321	0.00757913	0.0870582	0.0170735		26	0	26	0	SPV_RS03750	1.01013	0.00518947	0.072038	0.0141278		26	0	26	0	0.022	50	0.99	0.326	GNAT family N-acetyltransferase	SPV_0697	.	SPD_0697	.	n.p.	GNAT family acetyltransferase	VARIOUS METABOLISM AND BIOSYNTHESIS	Intracellular	METABOLISM			Various metabolism			#99FF99	SPV_RS03750	CDS	0.119344	FALSE	RIF0,01	0.500436
SPV_RS10640	0.964552	0.0239227	0.15467	0.0303332		26	0	26	0	SPV_RS10640	0.998491	0.00941781	0.0970454	0.0190322		26	0	26	0	-0.034	50	0.95	0.348	aquaporin family protein	SPV_2011	glpF	SPD_2011	SP_2184	SPT_2199	glycerol uptake facilitator protein	TRANSPORT	Membrane	ENVIRONMENTAL INFORMATION PROCESSING			Membrane transport		glpF	#FF64E1	SPV_RS10640	CDS	0.123869	FALSE	RIF0,01	-0.234283
SPV_RS02975	1.0186	0.00815006	0.0902777	0.0177049		26	0	26	0	SPV_RS02975	1.03885	0.00615099	0.0784282	0.015381		26	0	26	0	-0.02	50	0.86	0.392	multidrug ABC transporter permease	SPV_0556	.	SPD_0556	SP_0638	SPT_0663	conserved hypothetical protein	UNKNOWN	Membrane	ENVIRONMENTAL INFORMATION PROCESSING			Membrane transport			#FF64E1	SPV_RS02975	CDS	0.132212	FALSE	RIF0,01	-0.0506034
SPV_RS04835	1.00366	0.0177696	0.133303	0.0261428		26	0	26	0	SPV_RS04835	0.977542	0.018359	0.135495	0.0265728		26	0	26	0	0.026	50	0.7	0.487	lipoate--protein ligase	SPV_1024	lplA	SPD_1024	SP_1160	SPT_1186	putative lipoate-protein ligase	LIPOPROTEIN	Intracellular	METABOLISM			Lipid metabolism			#669900	SPV_RS04835	CDS	0.152432	FALSE	RIF0,01	0.552916
SPV_RS06215	1.03842	0.0122677	0.11076	0.0217217		26	0	26	0	SPV_RS06215	1.01718	0.0117904	0.108584	0.021295		26	0	26	0	0.021	50	0.7	0.488	phosphatidylglycerophosphatase A	SPV_1165	.	SPD_1165	.	n.p.	hypothetical protein	VARIOUS METABOLISM AND BIOSYNTHESIS		HYPOTHETICAL/UNKNOWN			Hypothetical/Unknown			#D3D3D3	SPV_RS06215	CDS	0.152574	FALSE	RIF0,01	0.487316
SPV_RS07900	1.02716	0.00697705	0.0835287	0.0163813		26	0	26	0	SPV_RS07900	1.04226	0.00629013	0.0793104	0.015554		26	0	26	0	-0.015	50	0.67	0.507	ROK family protein	SPV_1488	nanK	SPD_1488	SP_1675	SPT_1614	ROK family protein	CARBOHYDRATE METABOLISM	Intracellular	METABOLISM			Carbohydrate metabolism			#00FF00	SPV_RS07900	CDS	0.157098	FALSE	RIF0,01	0.0149966
SPV_RS04025	1.04196	0.0116722	0.108038	0.021188		26	0	26	0	SPV_RS04025	1.06207	0.0139771	0.118225	0.0231858		26	0	26	0	-0.02	50	0.64	0.525	DUF969 domain-containing protein	SPV_0751	.	SPD_0751	SP_0858	SPT_1346	putative membrane protein	UNKNOWN	Membrane	HYPOTHETICAL/UNKNOWN			Hypothetical/Unknown			#D3D3D3	SPV_RS04025	CDS	0.160492	FALSE	RIF0,01	-0.0506034
SPV_RS08930	1.00333	0.0143289	0.119704	0.0234758		26	0	26	0	SPV_RS08930	1.02377	0.0129655	0.113866	0.022331		26	0	26	0	-0.02	50	0.63	0.531	sugar ABC transporter permease	SPV_1676	msmF	SPD_1676	SP_1896	SPT_1818	sugar ABC transporter, permease protein	TRANSPORT	Membrane	ENVIRONMENTAL INFORMATION PROCESSING	METABOLISM		Membrane transport	Carbohydrate metabolism	rafF	#FF64E1	SPV_RS08930	CDS	0.161482	FALSE	RIF0,01	-0.0506034
SPV_RS03080	1.03307	0.0204043	0.142843	0.0280139		26	0	26	0	SPV_RS03080	1.05418	0.00907571	0.0952665	0.0186833		26	0	26	0	-0.021	50	0.63	0.534	cytochrome c biogenesis protein CcdA	SPV_0571	ccdA-1	SPD_0571	SP_0658	SPT_0682	cytochrome c-type biogenesis protein CcdA	UNKNOWN	Membrane	METABOLISM			Cofactor and vitamin metabolism		ccdA	#00FFCC	SPV_RS03080	CDS	0.161906	FALSE	RIF0,01	-0.0637234
SPV_RS05630	1.0044	0.0127458	0.112897	0.022141		26	0	26	0	SPV_RS05630	1.0186	0.00967619	0.0983676	0.0192915		26	0	26	0	-0.014	50	0.48	0.631	tagatose-6-phosphate kinase	SPV_1051	lacC	SPD_1051	SP_1191	SPT_1035	tagatose-6-phosphate kinase	CARBOHYDRATE METABOLISM	Intracellular	METABOLISM			Carbohydrate metabolism		lacC	#00FF00	SPV_RS05630	CDS	0.182692	FALSE	RIF0,01	0.0281166
SPV_RS08195	1.02658	0.00567966	0.0753635	0.01478		26	0	26	0	SPV_RS08195	1.01916	0.00371773	0.0609732	0.0119578		26	0	26	0	0.007	50	0.39	0.698	threonine/serine exporter	SPV_1541	.	SPD_1541	SP_1731	SPT_1669	conserved hypothetical protein	UNKNOWN	Membrane	ENVIRONMENTAL INFORMATION PROCESSING			Membrane transport			#FF64E1	SPV_RS08195	CDS	0.195843	FALSE	RIF0,01	0.303637
SPV_RS03705	1.06116	0.0193463	0.139091	0.027278		26	0	26	0	SPV_RS03705	1.04918	0.00571911	0.0756248	0.0148312		26	0	26	0	0.012	50	0.39	0.701	FtsX-like permease family protein	SPV_0688	.	SPD_0688	SP_0787	SPT_1413	conserved hypothetical protein	TRANSPORT	Membrane	ENVIRONMENTAL INFORMATION PROCESSING	CELLULAR PROCESSES		Membrane transport	Antibiotic response/sensing		#FF64E1	SPV_RS03705	CDS	0.197115	FALSE	RIF0,01	0.369237
SPV_RS10150	0.979521	0.0176027	0.132675	0.0260197		26	0	26	0	SPV_RS10150	0.989463	0.00773971	0.0879756	0.0172534		26	0	26	0	-0.01	50	0.32	0.751	hypothetical protein	SPV_1915	.	SPD_1915	SP_2089								Hypothetical/Unknown			#D3D3D3	SPV_RS10150	CDS	0.207579	FALSE	RIF0,01	0.0805966
SPV_RS06615	1.01985	0.00973067	0.0986441	0.0193457		26	0	26	0	SPV_RS06615	1.02562	0.00760218	0.0871905	0.0170995		26	0	26	0	-0.006	50	0.22	0.824	acyl-[acyl-carrier-protein] thioesterase	SPV_1239	.	SPD_1239	SP_1408	SPT_0866	putative acyl-ACP thioesterase	LIPOPROTEIN	Intracellular	METABOLISM			Lipid metabolism			#669900	SPV_RS06615	CDS	0.218326	FALSE	RIF0,01	0.133077
SPV_RS06830	0.987521	0.00988285	0.0994125	0.0194964		26	0	26	0	SPV_RS06830	0.985412	0.00887191	0.0941908	0.0184723		26	0	26	0	0.002	50	0.08	0.938	1-alkyl-2-acetylglycerophosphocholine esterase	SPV_1279	.	SPD_1279	SP_1450	SPT_0824	putative platelet activating factor	VARIOUS	Extracellular	METABOLISM			Various metabolism			#99FF99	SPV_RS06830	CDS	0.239678	FALSE	RIF0,01	0.238037
SPV_RS10935	0.868479	0.0129515	0.113805	0.0227609		25	0	25	0	SPV_RS10935	0.994054	0.00908271	0.0953033	0.0190607		25	0	25	0	-0.126	48	4.23	0.000105	23S rRNA (pseudouridine(1915)-N(3))-methyltransferase RlmH	SPV_2067	rlmH	SPD_2067	SP_2238	SPT_2259	conserved hypothetical protein	UNKNOWN	Intracellular	GENETIC INFORMATION PROCESSING	METABOLISM		Translation	Nucleotide metabolism	rlmH	#960096	SPV_RS10935	CDS	0.00975679	TRUE	RIF0,01	-1.44132
SPV_RS04615	1.08461	0.0169499	0.130192	0.0260383		25	0	25	0	SPV_RS04615	0.932021	0.0203335	0.142595	0.0285191		25	0	25	0	0.153	48	3.95	0.000254	MFS transporter	SPV_0860	pmrA	SPD_0860	SP_0972	SPT_1231	multi-drug resistance efflux pump	TRANSPORT	Membrane	ENVIRONMENTAL INFORMATION PROCESSING	CELLULAR PROCESSES		Membrane transport	Antibiotic response/sensing	pmrA	#FF64E1	SPV_RS04615	CDS	0.0110294	TRUE	RIF0,01	2.21916
SPV_RS01320	0.85372	0.0540194	0.232421	0.0464841		25	0	25	0	SPV_RS01320	0.994199	0.00679127	0.0824092	0.0164818		25	0	25	0	-0.14	48	2.85	0.00645	nucleotidyltransferase family protein	SPV_0242	.	SPD_0242	SP_0260	n.p.	conserved hypothetical protein	UNKNOWN		HYPOTHETICAL/UNKNOWN			Hypothetical/Unknown			#D3D3D3	SPV_RS01320	CDS	0.0227658	TRUE	RIF0,01	-1.625
SPV_RS00475	0.922206	0.0106324	0.103114	0.0206227		25	0	25	0	SPV_RS00475	0.995446	0.0103815	0.10189	0.0203779		25	0	25	0	-0.073	48	2.53	0.0149	carbohydrate ABC transporter permease	SPV_0089	.	SPD_0089	SP_0091	SPT_0123	ABC transporter, permease protein	TRANSPORT	Membrane	ENVIRONMENTAL INFORMATION PROCESSING			Membrane transport		UgpE	#FF64E1	SPV_RS00475	CDS	0.0306844	FALSE	RIF0,01	-0.745963
SPV_RS00790	0.982223	0.00586011	0.0765513	0.0153103		25	0	25	0	SPV_RS00790	1.03879	0.00717787	0.0847223	0.0169445		25	0	25	0	-0.057	48	2.48	0.0168	hypothetical protein						hypothetical protein						Hypothetical/Unknown			#D3D3D3	SPV_RS00790	CDS	0.0318156	FALSE	RIF0,01	-0.536043
SPV_RS04105	0.909045	0.0197339	0.140478	0.0280955		25	0	25	0	SPV_RS04105	0.991278	0.00950202	0.0974783	0.0194957		25	0	25	0	-0.082	48	2.4	0.0201	D-alanyl-D-alanine carboxypeptidase	SPV_0767	pbp3	SPD_0767	SP_0872	SPT_1329	D-alanyl-D-alanine carboxypeptidase	PEPTIDOGLYCAN	Membrane	METABOLISM	METABOLISM		Cell wall metabolism	Amino acid metabolism	dacA	#006600	SPV_RS04105	CDS	0.0340781	FALSE	RIF0,01	-0.864043
SPV_RS07735	0.921791	0.032021	0.178944	0.0357888		25	0	25	0	SPV_RS07735	0.766586	0.0701578	0.264873	0.054067		24	2	22	0	0.155	47	2.39	0.0207	hypothetical protein	SPV_2370	.	.	.								Hypothetical/Unknown			#D3D3D3	SPV_RS07735	CDS	0.0345023	TRUE	RIF0,01	2.2454
SPV_RS02425	0.958076	0.0102839	0.101409	0.0202819		25	0	25	0	SPV_RS02425	1.00882	0.0044084	0.0663958	0.0132792		25	0	25	0	-0.051	48	2.09	0.0416	integrase	SPV_0452	creX	SPD_0452	SP_0506		integrase						Mobile element/pseudogene			#999999	SPV_RS02425	CDS	0.0451075	FALSE	RIF0,01	-0.457323
SPV_RS07995	1.04712	0.0161987	0.127274	0.0254548		25	0	25	0	SPV_RS07995	0.989999	0.0118949	0.109064	0.0218128		25	0	25	0	0.057	48	1.7	0.0949	acetylxylan esterase	SPV_1506	axe1	SPD_1506	SP_1695	n.p.	putative acetyl xylan esterase	UNKNOWN		METABOLISM			Carbohydrate metabolism			#00FF00	SPV_RS07995	CDS	0.0637726	FALSE	RIF0,01	0.959636
SPV_RS00440	0.958154	0.00784458	0.0885696	0.0177139		25	0	25	0	SPV_RS00440	1.00852	0.0152044	0.123306	0.0237303		27	0	27	0	-0.05	50	1.7	0.0952	HAMP domain-containing histidine kinase	SPV_0082	.	SPD_0082	SP_0084	SPT_0118	sensor histidine kinase	REGULATOR	Membrane	ENVIRONMENTAL INFORMATION PROCESSING			Signal transduction			#CC0066	SPV_RS00440	CDS	0.063914	FALSE	RIF0,01	-0.444203
SPV_RS05525	0.99863	0.00879879	0.0938018	0.0187604	hemH	25	0	25	0	SPV_RS05525	1.03703	0.00694981	0.0833655	0.0166731	hemH	25	0	25	0	-0.038	48	1.53	0.133	ferrochelatase	SPV_0895	hemH	SPD_0895	SP_1009	SPT_1062	ferrochelatase	VARIOUS METABOLISM AND BIOSYNTHESIS	Intracellular	METABOLISM			Cofactor and vitamin metabolism			#00FFCC	SPV_RS05525	CDS	0.0753676	FALSE	RIF0,01	-0.286763
SPV_RS02510	0.992057	0.0101033	0.100515	0.020103		25	0	25	0	SPV_RS02510	1.03251	0.0083191	0.0912091	0.0178876		26	0	26	0	-0.04	49	1.5	0.139	response regulator transcription factor	SPV_0467	blpS	SPD_0467	SP_0525	SPT_0560	BlpS protein	REGULATOR	Intracellular	GENETIC INFORMATION PROCESSING	CELLULAR PROCESSES	ENVIRONMENTAL INFORMATION PROCESSING	Transcription	Cellular community	blpS	#990000	SPV_RS02510	CDS	0.0769231	FALSE	RIF0,01	-0.313003
SPV_RS08475	0.981319	0.0113345	0.106464	0.0212928		25	0	25	0	SPV_RS08475	1.02418	0.0105779	0.102849	0.0209939		24	0	24	0	-0.043	47	1.43	0.158	Asp23/Gls24 family envelope stress response protein	SPV_1590	gls24	SPD_1590	SP_1804	SPT_1728	putative general stress protein 24	UNKNOWN		HYPOTHETICAL/UNKNOWN			Hypothetical/Unknown			#D3D3D3	SPV_RS08475	CDS	0.0813066	FALSE	RIF0,01	-0.352363
SPV_RS08465	0.975773	0.0177857	0.133363	0.0266726		25	0	25	0	SPV_RS08465	1.02146	0.0105089	0.102513	0.0205026		25	0	25	0	-0.046	48	1.36	0.181	alkaline shock response membrane anchor protein AmaP	SPV_1588	.	SPD_1588	SP_1802	SPT_1726	hypothetical protein	UNKNOWN		HYPOTHETICAL/UNKNOWN			Hypothetical/Unknown			#D3D3D3	SPV_RS08465	CDS	0.0871041	FALSE	RIF0,01	-0.391723
SPV_RS10465	0.943927	0.0257815	0.160566	0.0321132	arcC	25	0	25	0	SPV_RS10465	1.00158	0.0284703	0.168731	0.0337463	arcC	25	0	25	0	-0.058	48	1.24	0.222	carbamate kinase	SPV_1977	arcC	SPD_1977	SP_2151	SPT_2162	carbamate kinase	NUCLEOTIDE METABOLSIM	Intracellular	METABOLISM			Amino acid metabolism		arcC	#FFFF00	SPV_RS10465	CDS	0.0974265	FALSE	RIF0,01	-0.549163
SPV_RS04150	0.989305	0.00916849	0.0957522	0.0191504		25	0	25	0	SPV_RS04150	1.02061	0.00727634	0.0853015	0.0170603		25	0	25	0	-0.031	48	1.22	0.228	cysteine desulfurase	SPV_0776	.	SPD_0776	SP_0880	SPT_1321	aminotransferase, class-V	AMINO ACID METABOLSIM	Intracellular	METABOLISM			Amino acid metabolism		nifS	#FFFF00	SPV_RS04150	CDS	0.0994061	FALSE	RIF0,01	-0.194923
SPV_RS02920	0.977198	0.0145097	0.120456	0.0240912	brnQ	25	0	25	0	SPV_RS02920	0.941251	0.00776229	0.0881039	0.0176208	brnQ	25	0	25	0	0.036	48	1.2	0.234	branched-chain amino acid transport system II carrier protein	SPV_0546	brnQ	SPD_0546	SP_0626	SPT_0651	branched-chain amino acid transport system II carrier protein	TRANSPORT	Membrane	ENVIRONMENTAL INFORMATION PROCESSING	METABOLISM		Membrane transport	Amino acid metabolism	brnQ	#FF64E1	SPV_RS02920	CDS	0.10082	FALSE	RIF0,01	0.684116
SPV_RS10945	0.907253	0.0128668	0.113432	0.0226864		25	0	25	0	SPV_RS10945	0.936584	0.00453989	0.0673787	0.0132141		26	0	26	0	-0.029	49	1.12	0.269	ParB/RepB/Spo0J family partition protein	SPV_2069	parB	SPD_2069	SP_2240	SPT_2261	spspoJ protein	UNKNOWN	Intracellular	CELLULAR PROCESSES	GENETIC INFORMATION PROCESSING		Cell division	Replication		#0000C8	SPV_RS10945	CDS	0.1069	FALSE	RIF0,01	-0.168683
SPV_RS06270	1.00199	0.00739647	0.0860027	0.0172005		25	0	25	0	SPV_RS06270	1.02589	0.00577676	0.076005	0.015201		25	0	25	0	-0.024	48	1.04	0.303	hypothetical protein						hypothetical protein						Hypothetical/Unknown			#D3D3D3	SPV_RS06270	CDS	0.114536	FALSE	RIF0,01	-0.103083
SPV_RS03305	1.02516	0.0124896	0.111757	0.0223514		25	0	25	0	SPV_RS03305	1.0527	0.00545324	0.0738461	0.0147692		25	0	25	0	-0.028	48	1.03	0.309	amino acid ABC transporter substrate-binding protein						amino acid ABC transporter substrate-binding protein						Mobile element/pseudogene			#999999	SPV_RS03305	CDS	0.11595	FALSE	RIF0,01	-0.155563
SPV_RS06070	1.05645	0.0106715	0.103303	0.0206606		25	0	25	0	SPV_RS06070	1.0294	0.00797294	0.0892913	0.0178583		25	0	25	0	0.027	48	0.99	0.327	zinc metalloprotease HtpX	SPV_1138	htpX	SPD_1138	SP_1283	SPT_0944	heat shock protein HtpX	VARIOUS	Membrane	GENETIC INFORMATION PROCESSING			Folding, sorting, degradation		HtpX	#9600FA	SPV_RS06070	CDS	0.119627	FALSE	RIF0,01	0.566036
SPV_RS05735	1.03375	0.00669066	0.0817964	0.0163593		25	0	25	0	SPV_RS05735	1.01167	0.00856949	0.0925715	0.0185143		25	0	25	0	0.022	48	0.89	0.376	DUF2130 domain-containing protein	SPV_1072	.	SPD_1072	SP_1213	SPT_1015	conserved domain protein	UNKNOWN		HYPOTHETICAL/UNKNOWN			Hypothetical/Unknown			#D3D3D3	SPV_RS05735	CDS	0.128535	FALSE	RIF0,01	0.500436
SPV_RS08825	0.900251	0.00648932	0.0805563	0.0161113		25	0	25	0	SPV_RS08825	0.878128	0.0106779	0.103334	0.0206668		25	0	25	0	0.022	48	0.84	0.403	segregation/condensation protein A	SPV_1656	scpA	SPD_1656	SP_1876	SPT_1793	segregation and condensation protein A	CELL DIVISION	Intracellular	CELLULAR PROCESSES			Cell division		scpA	#0000C8	SPV_RS08825	CDS	0.133908	FALSE	RIF0,01	0.500436
SPV_RS08610	0.917472	0.0117893	0.108579	0.0217157		25	0	25	0	SPV_RS08610	0.943243	0.0128517	0.113365	0.0226731		25	0	25	0	-0.026	48	0.82	0.416	hypothetical protein			SPD_1616									Hypothetical/Unknown			#D3D3D3	SPV_RS08610	CDS	0.137302	FALSE	RIF0,01	-0.129323
SPV_RS01740	0.902146	0.0126622	0.112526	0.0225053		25	0	25	0	SPV_RS01740	0.885219	0.0138184	0.117552	0.0235104		25	0	25	0	0.017	48	0.52	0.605	glycosyltransferase family 1 protein	SPV_0320	cps2T	SPD_0320	.	n.p.	cps2T glycoside hydrolase family protein	CAPSULE	Intracellular	METABOLISM			Capsule metabolism		cps2T	#00CCCC	SPV_RS01740	CDS	0.177602	FALSE	RIF0,01	0.434836
SPV_RS04690	1.04047	0.0206912	0.143844	0.0287689		25	0	25	0	SPV_RS04690	1.02165	0.0157503	0.1255	0.0251		25	0	25	0	0.019	48	0.49	0.624	DUF368 domain-containing protein	SPV_0872	.	SPD_0872	SP_0986	SPT_1218	conserved hypothetical protein	MEMBRANE PROTEIN		HYPOTHETICAL/UNKNOWN			Hypothetical/Unknown			#D3D3D3	SPV_RS04690	CDS	0.181561	FALSE	RIF0,01	0.461076
SPV_RS10460	0.985963	0.00947679	0.0973488	0.0194698	argF	25	0	25	0	SPV_RS10460	0.998989	0.00866022	0.0930603	0.0186121	argF	25	0	25	0	-0.013	48	0.48	0.631	ornithine carbamoyltransferase	SPV_1976	arcB	SPD_1976	SP_2150	SPT_2161	ornithine carbamoyltransferase	AMINO ACID METABOLSIM	Intracellular	METABOLISM			Amino acid metabolism		arcB	#FFFF00	SPV_RS10460	CDS	0.183117	FALSE	RIF0,01	0.0412366
SPV_RS10665	0.927101	0.0126613	0.112522	0.0225045		25	0	25	0	SPV_RS10665	0.938617	0.0083826	0.0915566	0.0183113		25	0	25	0	-0.012	48	0.4	0.693	tRNA dihydrouridine synthase DusB	SPV_2016	.	SPD_2016	SP_2189	SPT_2204	putative TIM-barrel protein, NifR3 family	UNKNOWN	Intracellular	GENETIC INFORMATION PROCESSING			Translation			#960096	SPV_RS10665	CDS	0.195277	FALSE	RIF0,01	0.0543566
SPV_RS02955	1.0266	0.00690319	0.0830854	0.0166171		25	0	25	0	SPV_RS02955	1.03476	0.00552294	0.0743165	0.0148633		25	0	25	0	-0.008	48	0.37	0.716	hypothetical protein	SPV_0553	.	SPD_0553	SP_0633	SPT_0659	hypothetical protein	UNKNOWN		HYPOTHETICAL/UNKNOWN			Hypothetical/Unknown			#D3D3D3	SPV_RS02955	CDS	0.200368	FALSE	RIF0,01	0.106837
SPV_RS05370	1.05281	0.00711673	0.0843607	0.0168721		25	0	25	0	SPV_RS05370	1.06094	0.00713979	0.0844973	0.0168995		25	0	25	0	-0.008	48	0.34	0.735	hypothetical protein	SPV_0922	.	SPD_0922	SP_1041	SPT_1096	hypothetical protein	UNKNOWN		HYPOTHETICAL/UNKNOWN			Hypothetical/Unknown			#D3D3D3	SPV_RS05370	CDS	0.204468	FALSE	RIF0,01	0.106837
SPV_RS06160	1.03884	0.0116471	0.107922	0.0215844		25	0	25	0	SPV_RS06160	1.0479	0.00678848	0.0823922	0.0164784		25	0	25	0	-0.009	48	0.33	0.74	deferrochelatase/peroxidase EfeB			SPD_1156			deferrochelatase/peroxidase EfeB						Mobile element/pseudogene			#999999	SPV_RS06160	CDS	0.2056	FALSE	RIF0,01	0.0937166
SPV_RS08760	0.985507	0.0344516	0.185611	0.0371223		25	1	24	0	SPV_RS08760	0.999657	0.0258659	0.160829	0.0321657		25	1	24	0	-0.014	48	0.29	0.775	polyketide cyclase	SPV_1644	.	SPD_1644	SP_1862	SPT_1780	hypothetical protein	UNKNOWN		HYPOTHETICAL/UNKNOWN			Hypothetical/Unknown			#D3D3D3	SPV_RS08760	CDS	0.210831	FALSE	RIF0,01	0.0281166
SPV_RS05950	1.02451	0.005664	0.0752596	0.0150519		25	0	25	0	SPV_RS05950	1.02767	0.00370267	0.0608496	0.0121699		25	0	25	0	-0.003	48	0.16	0.871	2-isopropylmalate synthase						2-isopropylmalate synthase						Mobile element/pseudogene			#999999	SPV_RS05950	CDS	0.226951	FALSE	RIF0,01	0.172437
SPV_RS06085	1.04072	0.0139679	0.118186	0.0236371		25	0	25	0	SPV_RS06085	1.04115	0.00691898	0.0831804	0.0166361		25	0	25	0	0	48	0.01	0.988	uracil permease	SPV_1141	uraA	SPD_1141	SP_1286	SPT_0941	uracil permease	TRANSPORT	Membrane	ENVIRONMENTAL INFORMATION PROCESSING	METABOLISM		Membrane transport	Nucleotide metabolism	UraA	#FF64E1	SPV_RS06085	CDS	0.247313	FALSE	RIF0,01	0.211797
SPV_RS07095	0.788549	0.0138035	0.117488	0.0239822		24	0	24	0	SPV_RS07095	0.676757	0.00896753	0.094697	0.01933		24	0	24	0	0.112	46	3.63	0.000711	hypothetical protein	SPV_1333	.	SPD_1333	SP_1506	SPT_1442	conserved hypothetical protein	CARBOHYDRATE METABOLISM		METABOLISM			Carbohydrate metabolism			#00FF00	SPV_RS07095	CDS	0.012302	TRUE	RIF0,01	1.68124
SPV_RS02460	0.885305	0.0108451	0.10414	0.0212574		24	0	24	0	SPV_RS02460	0.772323	0.0169983	0.130377	0.0266132		24	0	24	0	0.113	46	3.32	0.00178	heat-inducible transcriptional repressor HrcA	SPV_0458	hrcA	SPD_0458	SP_0515	SPT_0548	heat-inducible transcription repressor HrcA	REGULATOR	Intracellular	GENETIC INFORMATION PROCESSING			Transcription		hrcA	#990000	SPV_RS02460	CDS	0.0161199	TRUE	RIF0,01	1.69436
SPV_RS08740	0.959503	0.00678358	0.0823625	0.0168122		24	0	24	0	SPV_RS08740	1.016	0.00397732	0.063066	0.0128733		24	0	24	0	-0.056	46	2.67	0.0105	nicotinamide riboside transporter PnuC	SPV_1640	pnuC	SPD_1640	SP_1859	SPT_1776	putative transporter	TRANSPORT	Membrane	ENVIRONMENTAL INFORMATION PROCESSING			Membrane transport			#FF64E1	SPV_RS08740	CDS	0.0268665	FALSE	RIF0,01	-0.522923
SPV_RS09905	0.960605	0.00652448	0.0807742	0.016488		24	0	24	0	SPV_RS09905	1.01668	0.00531068	0.0728744	0.0148754		24	0	24	0	-0.056	46	2.53	0.0151	alcohol dehydrogenase	SPV_1865	adh	SPD_1865	SP_2055	SPT_2050	alcohol dehydrogenase, zinc-containing	CARBOHYDRATE METABOLISM	Intracellular	METABOLISM			Carbohydrate metabolism			#00FF00	SPV_RS09905	CDS	0.0308258	FALSE	RIF0,01	-0.522923
SPV_RS10210	0.939174	0.00738628	0.0859435	0.0175431		24	0	24	0	SPV_RS10210	1.00705	0.0102349	0.101168	0.0206508		24	0	24	0	-0.068	46	2.51	0.0158	hypothetical protein	SPV_1928	.	SPD_1928	SP_2102	SPT_2111	hypothetical protein	UNKNOWN		HYPOTHETICAL/UNKNOWN			Hypothetical/Unknown			#D3D3D3	SPV_RS10210	CDS	0.0309672	FALSE	RIF0,01	-0.680363
SPV_RS10660	0.836682	0.0202731	0.142384	0.0290639		24	0	24	0	SPV_RS10660	0.743691	0.0132901	0.115283	0.023532		24	0	24	0	0.093	46	2.49	0.0166	Hsp33 family molecular chaperone HslO	SPV_2015	hslO	SPD_2015	SP_2188	SPT_2203	chaperonin, 33 kDa	TRANSCRIPTION AND TRANSLATION	Intracellular	GENETIC INFORMATION PROCESSING			Folding, sorting, degradation		hslO	#9600FA	SPV_RS10660	CDS	0.0313914	FALSE	RIF0,01	1.43196
SPV_RS09855	0.91192	0.0110297	0.105022	0.0214376		24	0	24	0	SPV_RS09855	0.978527	0.010983	0.1048	0.0213921		24	0	24	0	-0.067	46	2.2	0.0329	class I SAM-dependent methyltransferase	SPV_1854	.	SPD_1854	SP_2045	SPT_2040	conserved hypothetical protein	UNKNOWN	Intracellular	GENETIC INFORMATION PROCESSING			DNA repair and editing			#FF5050	SPV_RS09855	CDS	0.0410068	FALSE	RIF0,01	-0.667243
SPV_RS09895	0.967793	0.00771681	0.0878454	0.0179314		24	0	24	0	SPV_RS09895	1.01739	0.00720394	0.0848761	0.0173253		24	0	24	0	-0.05	46	1.99	0.0526	type II/IV secretion system protein	SPV_1863	comGA	SPD_1863	SP_2053	SPT_2048	competence protein CglA	TRANSPORT	Membrane	ENVIRONMENTAL INFORMATION PROCESSING	CELLULAR PROCESSES		Membrane transport	Cellular community	cglA	#FF64E1	SPV_RS09895	CDS	0.0511878	FALSE	RIF0,01	-0.444203
SPV_RS00760	0.968022	0.00544551	0.0737937	0.0150631		24	0	24	0	SPV_RS00760	0.919656	0.0123766	0.11125	0.0227089		24	0	24	0	0.048	46	1.77	0.0825	ISL3 family transposase						ISL3 family transposase						Mobile element/pseudogene			#999999	SPV_RS00760	CDS	0.0595305	FALSE	RIF0,01	0.841556
SPV_RS00825	0.98706	0.00600798	0.0775111	0.0158219		24	0	24	0	SPV_RS00825	1.02942	0.0076816	0.0876447	0.0178904		24	0	24	0	-0.042	46	1.77	0.0827	CPBP family intramembrane metalloprotease	SPV_0147	.	SPD_0147	SP_0144	SPT_0190	hypothetical protein	UNKNOWN	Membrane	GENETIC INFORMATION PROCESSING			Folding, sorting, degradation			#9600FA	SPV_RS00825	CDS	0.0596719	FALSE	RIF0,01	-0.339243
SPV_RS08690	0.980155	0.0073792	0.0859023	0.0175347		24	0	24	0	SPV_RS08690	1.01408	0.00543867	0.0737473	0.0150536		24	0	24	0	-0.034	46	1.47	0.149	protein DpnD	SPV_1630	dpnD	SPD_1630	SP_1849	SPT_1766	DpnD protein	AMINO ACID METABOLSIM		HYPOTHETICAL/UNKNOWN			Hypothetical/Unknown		dpnD	#D3D3D3	SPV_RS08690	CDS	0.0797511	FALSE	RIF0,01	-0.234283
SPV_RS01600	0.981008	0.0163492	0.127864	0.0261001		24	0	24	0	SPV_RS01600	1.01789	0.00950673	0.0975025	0.0199026		24	0	24	0	-0.037	46	1.12	0.267	hypothetical protein	SPV_0291	.	SPD_0291	SP_0319	SPT_0368	conserved domain protein	UNKNOWN		HYPOTHETICAL/UNKNOWN			Hypothetical/Unknown			#D3D3D3	SPV_RS01600	CDS	0.106335	FALSE	RIF0,01	-0.273643
SPV_RS06975	1.00263	0.00854791	0.0924549	0.0188723		24	0	24	0	SPV_RS06975	1.03283	0.00912301	0.0955145	0.0194968		24	0	24	0	-0.03	46	1.11	0.272	hypothetical protein			SPD_1310									Hypothetical/Unknown			#D3D3D3	SPV_RS06975	CDS	0.107749	FALSE	RIF0,01	-0.181803
SPV_RS00430	0.957276	0.0253898	0.159342	0.0325255		24	1	23	0	SPV_RS00430	1.00845	0.0308624	0.175677	0.0351354		25	1	24	0	-0.051	47	1.07	0.291	YSIRK-type signal peptide-containing protein	SPV_0080	pavB	SPD_0080	SP_0082	SPT_0116	cell wall surface anchor family protein	VARIOUS	Cell Wall	CELLULAR PROCESSES			Structural proteins			#CCCCFF	SPV_RS00430	CDS	0.111991	FALSE	RIF0,01	-0.457323
SPV_RS03610	1.0852	0.00710412	0.0842859	0.0172048		24	0	24	0	SPV_RS03610	1.06391	0.00246843	0.0496833	0.0101416		24	0	24	0	0.021	46	1.07	0.292	peptidylprolyl isomerase	SPV_0672	ppiA	SPD_0672	SP_0771	SPT_0784	peptidyl-prolyl cis-trans isomerase, cyclophilin-type	PROTEIN TURNOVER	Intracellular	GENETIC INFORMATION PROCESSING			Folding, sorting, degradation		ppiB	#9600FA	SPV_RS03610	CDS	0.112274	FALSE	RIF0,01	0.487316
SPV_RS09230	0.955614	0.0267182	0.163457	0.0333655		24	1	23	0	SPV_RS09230	1.00312	0.0231409	0.152121	0.0310517		24	1	23	0	-0.048	46	1.04	0.303	hypothetical protein	SPV_1736	.	SPD_1736	SP_1935	SPT_1893	hypothetical protein	UNKNOWN		HYPOTHETICAL/UNKNOWN			Hypothetical/Unknown			#D3D3D3	SPV_RS09230	CDS	0.114678	FALSE	RIF0,01	-0.417963
SPV_RS02900	0.975081	0.0122898	0.110859	0.022629	pepV	24	0	24	0	SPV_RS02900	0.942411	0.0117006	0.108169	0.02208	pepV	24	0	24	0	0.033	46	1.03	0.307	dipeptidase PepV	SPV_0542	pepV	SPD_0542	SP_0623	SPT_0647	dipeptidase	PROTEIN TURNOVER	Intracellular	METABOLISM			Amino acid metabolism		pepV	#FFFF00	SPV_RS02900	CDS	0.115526	FALSE	RIF0,01	0.644756
SPV_RS03990	1.08072	0.0190101	0.137877	0.028144		24	0	24	0	SPV_RS03990	1.05181	0.00497617	0.0705419	0.0143993		24	0	24	0	0.029	46	0.91	0.365	ABC transporter permease	SPV_0742	.	SPD_0742	SP_0848	SPT_1355	putative sugar ABC transporter, permease protein	TRANSPORT	Membrane	ENVIRONMENTAL INFORMATION PROCESSING			Membrane transport		yufQ	#FF64E1	SPV_RS03990	CDS	0.127121	FALSE	RIF0,01	0.592276
SPV_RS02795	0.982968	0.0145327	0.120552	0.0246075		24	0	24	0	SPV_RS02795	1.00999	0.00853912	0.0924073	0.0188626		24	0	24	0	-0.027	46	0.87	0.388	ABC transporter ATP-binding protein	SPV_0522	vex2	SPD_0522	SP_0600	SPT_0627	ABC transporter, ATP-binding protein Vexp2	TRANSPORT	Membrane	ENVIRONMENTAL INFORMATION PROCESSING			Membrane transport		vex2	#FF64E1	SPV_RS02795	CDS	0.130939	FALSE	RIF0,01	-0.142443
SPV_RS00595	0.95734	0.0249605	0.157989	0.0322493		24	0	24	0	SPV_RS00595	0.991982	0.0161319	0.127011	0.0259261		24	0	24	0	-0.035	46	0.84	0.407	XRE family transcriptional regulator	SPV_0112	.	SPD_0112	SP_0114	SPT_0150	hypothetical protein	UNKNOWN		HYPOTHETICAL/UNKNOWN			Hypothetical/Unknown			#D3D3D3	SPV_RS00595	CDS	0.135181	FALSE	RIF0,01	-0.247403
SPV_RS04355	1.05058	0.00954879	0.0977179	0.0199466	aguA	24	0	24	0	SPV_RS04355	1.02638	0.011026	0.105005	0.021434	aguA	24	0	24	0	0.024	46	0.83	0.413	agmatine deiminase	SPV_0814	aguA	SPD_0814	SP_0921	SPT_1278	agmatine deiminase	AMINO ACID METABOLSIM	Intracellular	METABOLISM			Various metabolism		aguA	#99FF99	SPV_RS04355	CDS	0.136454	FALSE	RIF0,01	0.526676
SPV_RS05355	1.01014	0.00862999	0.0928977	0.0189627		24	0	24	0	SPV_RS05355	1.02975	0.00493157	0.0702251	0.0146429		23	0	23	0	-0.02	45	0.82	0.417	ADP-ribosylglycohydrolase family protein	SPV_0925	.	SPD_0925	SP_1044	SPT_1099	putative hydrolase	UNKNOWN	Intracellular	HYPOTHETICAL/UNKNOWN			Hypothetical/Unknown			#D3D3D3	SPV_RS05355	CDS	0.137443	FALSE	RIF0,01	-0.0506034
SPV_RS08335	1.01882	0.00867936	0.0931631	0.0190168		24	0	24	0	SPV_RS08335	1.0352	0.00481623	0.0693991	0.014166		24	0	24	0	-0.016	46	0.69	0.493	NADPH-dependent 7-cyano-7-deazaguanine reductase QueF	SPV_1568	queF	SPD_1568	SP_1777	SPT_1697	conserved hypothetical protein	UNKNOWN	Intracellular	METABOLISM			Cofactor and vitamin metabolism		queF	#00FFCC	SPV_RS08335	CDS	0.153988	FALSE	RIF0,01	0.00187662
SPV_RS09265	1.02383	0.0118214	0.108726	0.0221937		24	0	24	0	SPV_RS09265	1.04612	0.0147866	0.1216	0.02432		25	0	25	0	-0.022	47	0.68	0.502	competence/damage-inducible protein A	SPV_1740	cinA	SPD_1740	SP_1941	SPT_1899	competence/damage-inducible protein CinA	VARIOUS	Intracellular	METABOLISM			Cofactor and vitamin metabolism			#00FFCC	SPV_RS09265	CDS	0.156109	FALSE	RIF0,01	-0.0768434
SPV_RS03575	1.07506	0.0196383	0.140137	0.0286053		24	0	24	0	SPV_RS03575	1.05369	0.00710506	0.0842915	0.0172059		24	0	24	0	0.021	46	0.64	0.525	dihydroorotate oxidase	SPV_0665	pyrDa	SPD_0665	SP_0764	SPT_0777	dihydroorotate dehydrogenase A	NUCLEOTIDE METABOLSIM	Intracellular	METABOLISM			Nucleotide metabolism		pyrDA	#009600	SPV_RS03575	CDS	0.160633	FALSE	RIF0,01	0.487316
SPV_RS06435	0.998355	0.00878321	0.0937188	0.0191303	aroA	24	0	24	0	SPV_RS06435	1.01447	0.00785346	0.0886198	0.0180894	aroA	24	0	24	0	-0.016	46	0.61	0.544	3-phosphoshikimate 1-carboxyvinyltransferase	SPV_1205	aroA	SPD_1205	SP_1371	SPT_0902	3-phosphoshikimate 1-carboxyvinyltransferase	AMINO ACID METABOLSIM	Intracellular	METABOLISM			Amino acid metabolism		AroA	#FFFF00	SPV_RS06435	CDS	0.163886	FALSE	RIF0,01	0.00187662
SPV_RS02665	0.994826	0.0268553	0.163876	0.033451		24	0	24	0	SPV_RS02665	1.00979	0.00926523	0.0962561	0.0196482		24	0	24	0	-0.015	46	0.39	0.701	cell division protein Fic	SPV_0496	.	SPD_0496	SP_0571	SPT_0602	cell filamentation protein Fic-related protein	CELL DIVISION	Intracellular	CELLULAR PROCESSES			Cell division			#0000C8	SPV_RS02665	CDS	0.196974	FALSE	RIF0,01	0.0149966
SPV_RS08370	0.979991	0.0128135	0.113197	0.0231062		24	0	24	0	SPV_RS08370	0.991349	0.00895617	0.094637	0.0193177		24	0	24	0	-0.011	46	0.38	0.708	50S ribosomal protein L11 methyltransferase	SPV_1573	prmA	SPD_1573	SP_1782	SPT_1705	ribosomal protein L11 methyltransferase	TRANSCRIPTION AND TRANSLATION	Intracellular	GENETIC INFORMATION PROCESSING			Translation		prmA	#960096	SPV_RS08370	CDS	0.198247	FALSE	RIF0,01	0.0674766
SPV_RS00620	1.03443	0.0247871	0.157439	0.0321371		24	0	24	0	SPV_RS00620	1.04823	0.00841177	0.0917157	0.0187214		24	0	24	0	-0.014	46	0.37	0.712	SP_0115 family bacteriocin-like peptide	SPV_0116	.	SPD_0116	SP_0115	SPT_0149	hypothetical protein	UNKNOWN		HYPOTHETICAL/UNKNOWN			Hypothetical/Unknown			#D3D3D3	SPV_RS00620	CDS	0.199236	FALSE	RIF0,01	0.0281166
SPV_RS02165	0.974597	0.0393494	0.198367	0.0404914		24	1	23	0	SPV_RS02165	0.994221	0.0442718	0.210409	0.0429495		24	1	23	0	-0.02	46	0.33	0.741	glycosyltransferase family 8 protein	SPV_0400	.	SPD_0400	SP_0440	n.p.	glycosyl transferase, family 8	UNKNOWN	Intracellular	METABOLISM			Various metabolism		rfaJ	#99FF99	SPV_RS02165	CDS	0.205882	FALSE	RIF0,01	-0.0506034
SPV_RS07650	1.0268	0.0117808	0.108539	0.0221555		24	0	24	0	SPV_RS07650	1.03347	0.00748981	0.0865437	0.0176657		24	0	24	0	-0.007	46	0.24	0.815	hypothetical protein	SPV_2364	.	.	SP_1628								Hypothetical/Unknown			#D3D3D3	SPV_RS07650	CDS	0.216346	FALSE	RIF0,01	0.119957
SPV_RS08640	1.04373	0.0193313	0.139037	0.0283808		24	0	24	0	SPV_RS08640	1.03646	0.00858742	0.0926683	0.0189158		24	0	24	0	0.007	46	0.21	0.832	ABC transporter ATP-binding protein	SPV_1621	.	SPD_1621	SP_1839	SPT_1756	ABC transporter, permease/ATP-binding protein	TRANSPORT	Membrane	ENVIRONMENTAL INFORMATION PROCESSING			Membrane transport			#FF64E1	SPV_RS08640	CDS	0.219598	FALSE	RIF0,01	0.303637
SPV_RS06035	1.00382	0.0107082	0.10348	0.0211228		24	0	24	0	SPV_RS06035	0.999456	0.00926536	0.0962567	0.0196483		24	0	24	0	0.004	46	0.15	0.88	carbamoyl-phosphate synthase small subunit	SPV_1132	carA	SPD_1132	SP_1276	SPT_0951	carbamoyl-phosphate synthase, small subunit	NUCLEOTIDE METABOLSIM	Intracellular	METABOLISM			Nucleotide metabolism		CarA	#009600	SPV_RS06035	CDS	0.229214	FALSE	RIF0,01	0.264277
SPV_RS09375	0.974643	0.0130504	0.114238	0.0238203		23	0	23	0	SPV_RS09375	1.10345	0.00531753	0.0729214	0.0152052		23	0	23	0	-0.129	44	4.56	4.09e-05	DNA-entry nuclease	SPV_1762	endA	SPD_1762	SP_1964	SPT_1943	DNA-entry nuclease	DNA TURNOVER	Membrane	GENETIC INFORMATION PROCESSING	ENVIRONMENTAL INFORMATION PROCESSING	CELLULAR PROCESSES	DNA repair and editing	Membrane transport	endA	#FF5050	SPV_RS09375	CDS	0.00876697	TRUE	RIF0,01	-1.48068
SPV_RS10675	0.873658	0.00916079	0.095712	0.0199573		23	0	23	0	SPV_RS10675	0.975839	0.00704381	0.0839274	0.0175001		23	0	23	0	-0.102	44	3.85	0.000379	isoprenylcysteine carboxyl methyltransferase	SPV_2018	.	SPD_2018	SP_2191	SPT_2209	conserved hypothetical protein	UNKNOWN		HYPOTHETICAL/UNKNOWN			Hypothetical/Unknown			#D3D3D3	SPV_RS10675	CDS	0.0113122	TRUE	RIF0,01	-1.12644
SPV_RS10215	0.960466	0.0055796	0.0746967	0.0155753		23	0	23	0	SPV_RS10215	1.03071	0.00419929	0.064802	0.0135121		23	0	23	0	-0.07	44	3.41	0.00141	methyltransferase domain-containing protein	SPV_1929	rrmA	SPD_1929	SP_2103	SPT_2112	rRNA (guanine-N1-)-methyltransferase	TRANSCRIPTION AND TRANSLATION	Intracellular	GENETIC INFORMATION PROCESSING			Translation		rrmA	#960096	SPV_RS10215	CDS	0.0151301	FALSE	RIF0,01	-0.706603
SPV_RS00190	0.934886	0.00877836	0.0936929	0.0195363		23	0	23	0	SPV_RS00190	1.01226	0.00917641	0.0957936	0.0199743		23	0	23	0	-0.077	44	2.77	0.0082	YeiH family putative sulfate export transporter	SPV_0040	yeiH	SPD_0040	SP_0034	SPT_0072	membrane protein	UNKNOWN	Membrane	HYPOTHETICAL/UNKNOWN			Hypothetical/Unknown			#D3D3D3	SPV_RS00190	CDS	0.0250283	FALSE	RIF0,01	-0.798443
SPV_RS00505	0.888297	0.0281575	0.167802	0.0349891		23	1	22	0	SPV_RS00505	0.993339	0.016736	0.129368	0.0269751		23	1	22	0	-0.105	44	2.38	0.0218	DUF4097 domain-containing protein	SPV_0094	ptvB	SPD_0094	SP_0098	SPT_0132	hypothetical protein	UNKNOWN	Membrane	HYPOTHETICAL/UNKNOWN			Hypothetical/Unknown			#D3D3D3	SPV_RS00505	CDS	0.0353507	TRUE	RIF0,01	-1.1658
SPV_RS03020	1.01788	0.00827755	0.090981	0.0189709		23	0	23	0	SPV_RS03020	1.0743	0.00627638	0.0792236	0.0168905		22	0	22	0	-0.056	43	2.22	0.0317	PTS galactitol transporter subunit IIC	SPV_0561	.	SPD_0561	SP_0647	SPT_0669	putative PTS system, IIC component	TRANSPORT	Membrane	ENVIRONMENTAL INFORMATION PROCESSING	METABOLISM		Membrane transport	Carbohydrate metabolism	sgcC	#FF64E1	SPV_RS03020	CDS	0.0404412	FALSE	RIF0,01	-0.522923
SPV_RS05450	0.996346	0.0105665	0.102793	0.0214339	glyA	23	0	23	0	SPV_RS05450	0.912829	0.0237092	0.153978	0.0328282	glyA	22	0	22	0	0.084	43	2.13	0.0389	serine hydroxymethyltransferase	SPV_0910	glyA	SPD_0910	SP_1024	SPT_1076	serine hydroxymethyltransferase	AMINO ACID METABOLSIM	Intracellular	METABOLISM			Amino acid metabolism		glyA	#FFFF00	SPV_RS05450	CDS	0.0434106	FALSE	RIF0,01	1.31388
SPV_RS06635	1.07857	0.0161527	0.127093	0.0265008		23	0	23	0	SPV_RS06635	1.02845	0.0074643	0.0863962	0.0180148		23	0	23	0	0.05	44	1.56	0.125	prolipoprotein diacylglyceryl transferase	SPV_1243	lgt	SPD_1243	SP_1412	SPT_0862	prolipoprotein diacylglyceryl transferase	LIPOPROTEIN	Intracellular	METABOLISM			Various metabolism		Lgt	#99FF99	SPV_RS06635	CDS	0.0721154	FALSE	RIF0,01	0.867796
SPV_RS02120	0.968308	0.01002	0.1001	0.0208722		23	0	23	0	SPV_RS02120	1.01548	0.0127992	0.113134	0.02359		23	0	23	0	-0.047	44	1.5	0.141	hypothetical protein						hypothetical protein						Hypothetical/Unknown			#D3D3D3	SPV_RS02120	CDS	0.0773473	FALSE	RIF0,01	-0.404843
SPV_RS04110	0.648784	0.032562	0.180449	0.0376263		23	2	21	0	SPV_RS04110	0.706913	0.0103743	0.101855	0.0212381		23	0	23	0	-0.058	44	1.35	0.185	AI-2E family transporter	SPV_0768	cozE	SPD_0768	SP_0873	SPT_1328	membrane protein	UNKNOWN	Membrane	HYPOTHETICAL/UNKNOWN			Hypothetical/Unknown			#D3D3D3	SPV_RS04110	CDS	0.0879525	FALSE	RIF0,01	-0.549163
SPV_RS08775	0.970824	0.00875167	0.0935504	0.0195066	pepA	23	0	23	0	SPV_RS08775	1.00198	0.00581893	0.0762819	0.0159059	pepA	23	0	23	0	-0.031	44	1.24	0.222	glutamyl aminopeptidase	SPV_1647	pepA	SPD_1647	SP_1865	SPT_1783	glutamyl-aminopeptidase	AMINO ACID METABOLSIM	Intracellular	GENETIC INFORMATION PROCESSING			Folding, sorting, degradation			#9600FA	SPV_RS08775	CDS	0.0977093	FALSE	RIF0,01	-0.194923
SPV_RS10500	0.957102	0.0077316	0.0879295	0.0183346		23	0	23	0	SPV_RS10500	0.989833	0.00998441	0.099922	0.0208352		23	0	23	0	-0.033	44	1.18	0.245	SPFH domain-containing protein	SPV_1984	ybbK	SPD_1984	SP_2156	SPT_2169	SPFH domain/Band 7 family	UNKNOWN		HYPOTHETICAL/UNKNOWN			Hypothetical/Unknown			#D3D3D3	SPV_RS10500	CDS	0.1028	FALSE	RIF0,01	-0.221163
SPV_RS06570	1.04307	0.00973341	0.098658	0.0205716	pstA	23	0	23	0	SPV_RS06570	1.01362	0.00539138	0.073426	0.0153104	pstA	23	0	23	0	0.029	44	1.15	0.257	phosphate ABC transporter permease PstA	SPV_1230	pstA2	SPD_1230	SP_1398	SPT_0876	putative phosphate ABC transporter, permease protein	TRANSPORT	Membrane	ENVIRONMENTAL INFORMATION PROCESSING			Membrane transport		PstA	#FF64E1	SPV_RS06570	CDS	0.104355	FALSE	RIF0,01	0.592276
SPV_RS03320	1.02873	0.00839587	0.091629	0.019106		23	0	23	0	SPV_RS03320	1.05509	0.0047904	0.0692127	0.0144318		23	0	23	0	-0.026	44	1.1	0.277	amino acid ABC transporter permease	SPV_0618	glnP3a	SPD_0618	SP_0711	SPT_0727	amino acid ABC transporter, permease protein	TRANSPORT	Membrane	ENVIRONMENTAL INFORMATION PROCESSING	METABOLISM		Membrane transport	Amino acid metabolism	hisM	#FF64E1	SPV_RS03320	CDS	0.109163	FALSE	RIF0,01	-0.129323
SPV_RS07575	0.997158	0.0103943	0.101952	0.0212585		23	0	23	0	SPV_RS07575	1.02801	0.00836651	0.0914686	0.0190725		23	0	23	0	-0.031	44	1.08	0.286	hypothetical protein	SPV_1426	.	SPD_1426	SP_1601	SPT_1541	conserved hypothetical protein	UNKNOWN		HYPOTHETICAL/UNKNOWN			Hypothetical/Unknown			#D3D3D3	SPV_RS07575	CDS	0.110577	FALSE	RIF0,01	-0.194923
SPV_RS07570	1.01458	0.0218606	0.147853	0.0308295		23	0	23	0	SPV_RS07570	1.05219	0.00633122	0.0795689	0.0165913		23	0	23	0	-0.038	44	1.07	0.289	MFS transporter	SPV_1425	.	SPD_1425	SP_1600	SPT_1538	putative membrane protein	TRANSPORT	Membrane	ENVIRONMENTAL INFORMATION PROCESSING			Membrane transport			#FF64E1	SPV_RS07570	CDS	0.111284	FALSE	RIF0,01	-0.286763
SPV_RS09815	0.901278	0.0100161	0.100081	0.0208683		23	0	23	0	SPV_RS09815	0.933545	0.0114796	0.107143	0.0223409		23	0	23	0	-0.032	44	1.06	0.297	PTS ascorbate transporter subunit IIA	SPV_1845	ulaC	SPD_1845	SP_2036	SPT_2031	PTS system, IIA component	TRANSPORT	Membrane	ENVIRONMENTAL INFORMATION PROCESSING			Membrane transport			#FF64E1	SPV_RS09815	CDS	0.113405	FALSE	RIF0,01	-0.208043
SPV_RS01460	0.987614	0.00856322	0.0925377	0.0192954		23	0	23	0	SPV_RS01460	1.01492	0.00734151	0.0856826	0.0178661		23	0	23	0	-0.027	44	1.04	0.305	CPBP family intramembrane metalloprotease	SPV_0268	.	SPD_0268	SP_0288	SPT_0334	conserved hypothetical protein	UNKNOWN		HYPOTHETICAL/UNKNOWN			Hypothetical/Unknown			#D3D3D3	SPV_RS01460	CDS	0.115243	FALSE	RIF0,01	-0.142443
SPV_RS09850	0.6808	0.0225758	0.150252	0.0313298		23	0	23	0	SPV_RS09850	0.642067	0.0209388	0.144703	0.0323565		20	0	20	0	0.039	41	0.86	0.395	acetate kinase	SPV_1853	ackA	SPD_1853	SP_2044	SPT_2039	acetate kinase	CARBOHYDRATE METABOLISM	Intracellular	METABOLISM			Carbohydrate metabolism		ackA	#00FF00	SPV_RS09850	CDS	0.132777	FALSE	RIF0,01	0.723476
SPV_RS05800	1.02681	0.0145798	0.120747	0.0251774	mutY	23	0	23	0	SPV_RS05800	1.00256	0.00687873	0.0829381	0.0172938	mutY	23	0	23	0	0.024	44	0.79	0.431	A/G-specific adenine glycosylase	SPV_1086	mutY	SPD_1086	SP_1228	SPT_1000	A/G-specific adenine glycosylase	DNA TURNOVER	Intracellular	GENETIC INFORMATION PROCESSING			DNA repair and editing		MutY	#FF5050	SPV_RS05800	CDS	0.141544	FALSE	RIF0,01	0.526676
SPV_RS02455	1.02929	0.00632452	0.0795269	0.0165825		23	0	23	0	SPV_RS02455	1.04222	0.00504444	0.0710242	0.0151424		22	0	22	0	-0.013	43	0.58	0.568	DUF2812 domain-containing protein	SPV_0457	.	SPD_0457	SP_0513,SP_0514	SPT_0547	hypothetical protein	UNKNOWN		HYPOTHETICAL/UNKNOWN			Hypothetical/Unknown			#D3D3D3	SPV_RS02455	CDS	0.1694	FALSE	RIF0,01	0.0412366
SPV_RS03385	1.02797	0.0225349	0.150116	0.0313014	tenA	23	0	23	0	SPV_RS03385	1.04734	0.00380873	0.0617149	0.0128685	tenA	23	0	23	0	-0.019	44	0.57	0.57	thiaminase II	SPV_0628	tenA	SPD_0628	SP_0722	SPT_0738	transcriptional activator TenA	AMINO ACID METABOLSIM	Intracellular	GENETIC INFORMATION PROCESSING	METABOLISM		Transcription	Cofactor and vitamin metabolism	tenA	#990000	SPV_RS03385	CDS	0.169825	FALSE	RIF0,01	-0.0374834
SPV_RS01855	0.998492	0.00613833	0.0783475	0.0163366		23	0	23	0	SPV_RS01855	0.989524	0.0067992	0.0824573	0.0171935		23	0	23	0	0.009	44	0.38	0.707	class I SAM-dependent RNA methyltransferase	SPV_0341	rlmL	SPD_0341	SP_0373	SPT_0416	conserved hypothetical protein	UNKNOWN		HYPOTHETICAL/UNKNOWN			Hypothetical/Unknown			#D3D3D3	SPV_RS01855	CDS	0.198105	FALSE	RIF0,01	0.329877
SPV_RS01220	0.994752	0.0100736	0.100367	0.0209281		23	0	23	0	SPV_RS01220	1.00495	0.00686878	0.0828781	0.0172813		23	0	23	0	-0.01	44	0.38	0.709	histidine phosphatase family protein	SPV_0222	gpmB1	SPD_0222	SP_0240	SPT_0286	phosphoglycerate mutase family protein	CARBOHYDRATE METABOLISM	Intracellular	METABOLISM			Amino acid metabolism			#FFFF00	SPV_RS01220	CDS	0.198388	FALSE	RIF0,01	0.0805966
SPV_RS06655	1.03533	0.017423	0.131996	0.0275231		23	0	23	0	SPV_RS06655	1.04411	0.00985585	0.0992766	0.0207006		23	0	23	0	-0.009	44	0.26	0.8	tRNA preQ1(34) S-adenosylmethionine ribosyltransferase-isomerase QueA	SPV_1247	queA	SPD_1247	SP_1416	SPT_0858	S-adenosylmethionine:tRNA ribosyltransferase-isomerase	TRANSCRIPTION AND TRANSLATION	Intracellular	GENETIC INFORMATION PROCESSING			Translation		QueA	#960096	SPV_RS06655	CDS	0.214508	FALSE	RIF0,01	0.0937166
SPV_RS03130	1.01266	0.0112397	0.106018	0.0221062		23	0	23	0	SPV_RS03130	1.01978	0.00748416	0.086511	0.0180388		23	0	23	0	-0.007	44	0.25	0.804	N-acetylmuramoyl-L-alanine amidase family protein	SPV_0579	cbpL	SPD_0579	SP_0667	SPT_0691	putative pneumococcal surface protein	VARIOUS	Cell Wall	HYPOTHETICAL/UNKNOWN			Hypothetical/Unknown			#D3D3D3	SPV_RS03130	CDS	0.215356	FALSE	RIF0,01	0.119957
SPV_RS07930	1.02501	0.0101726	0.100859	0.0210306		23	0	23	0	SPV_RS07930	1.01807	0.0112766	0.106191	0.0221424		23	0	23	0	0.007	44	0.23	0.821	carbohydrate ABC transporter permease	SPV_1493	satC	SPD_1493	SP_1681	SPT_1619	sugar ABC transporter, permease protein	TRANSPORT	Membrane	ENVIRONMENTAL INFORMATION PROCESSING	METABOLISM		Membrane transport	Carbohydrate metabolism		#FF64E1	SPV_RS07930	CDS	0.217477	FALSE	RIF0,01	0.303637
SPV_RS03910	1.01515	0.00758527	0.0870935	0.0181602		23	0	23	0	SPV_RS03910	1.01809	0.00469693	0.0685341	0.0142904		23	0	23	0	-0.003	44	0.13	0.899	hypothetical protein	SPV_2227	.	SPD_0727	SP_0832,SP_0833		hypothetical protein						Hypothetical/Unknown			#D3D3D3	SPV_RS03910	CDS	0.232749	FALSE	RIF0,01	0.172437
SPV_RS02830	1.02193	0.0176694	0.132926	0.027717		23	0	23	0	SPV_RS02830	1.01794	0.0097028	0.0985028	0.0205392		23	0	23	0	0.004	44	0.12	0.908	amino acid ABC transporter permease	SPV_0528	glnP2b	SPD_0528	SP_0607	SPT_0633	amino acid ABC transporter, permease protein	TRANSPORT	Membrane	ENVIRONMENTAL INFORMATION PROCESSING	METABOLISM		Membrane transport	Amino acid metabolism	hisM	#FF64E1	SPV_RS02830	CDS	0.234587	FALSE	RIF0,01	0.264277
SPV_RS01510	1.02322	0.0150218	0.122564	0.0255563		23	0	23	0	SPV_RS01510	1.02002	0.00629376	0.0793332	0.0165421		23	0	23	0	0.003	44	0.11	0.917	antibiotic biosynthesis monooxygenase	SPV_0276	.	SPD_0276	SP_0302	SPT_0353	conserved domain protein	UNKNOWN		HYPOTHETICAL/UNKNOWN			Hypothetical/Unknown			#D3D3D3	SPV_RS01510	CDS	0.236567	FALSE	RIF0,01	0.251157
SPV_RS03785	1.03359	0.00975974	0.0987914	0.0205994		23	0	23	0	SPV_RS03785	1.03495	0.00640491	0.0800307	0.0166875		23	0	23	0	-0.001	44	0.05	0.959	U32 family peptidase	SPV_0704	.	SPD_0704	SP_0801	SPT_1398	conserved hypothetical protein	UNKNOWN	Intracellular	GENETIC INFORMATION PROCESSING			Folding, sorting, degradation		prtC	#9600FA	SPV_RS03785	CDS	0.244202	FALSE	RIF0,01	0.198677
SPV_RS04405	0.997999	0.0126817	0.112613	0.0240092		22	0	22	0	SPV_RS04405	1.05378	0.00811972	0.0901095	0.0192114		22	0	22	0	-0.056	42	1.81	0.0768	glutamate 5-kinase	SPV_0822	proB	SPD_0822	SP_0931	SPT_1268	glutamate 5-kinase	AMINO ACID METABOLSIM	Intracellular	METABOLISM			Amino acid metabolism		proB	#FFFF00	SPV_RS04405	CDS	0.0579751	FALSE	RIF0,01	-0.522923
SPV_RS05500	1.05681	0.00474279	0.0688679	0.0146827		22	0	22	0	SPV_RS05500	1.01902	0.0049524	0.0703733	0.0150036		22	0	22	0	0.038	42	1.8	0.079	aspartate-semialdehyde dehydrogenase	SPV_0900	asd	SPD_0900	SP_1013	SPT_1067	aspartate-semialdehyde dehydrogenase	AMINO ACID METABOLSIM	Intracellular	METABOLISM			Amino acid metabolism			#FFFF00	SPV_RS05500	CDS	0.0585407	FALSE	RIF0,01	0.710356
SPV_RS01595	0.944904	0.0121575	0.110261	0.0235077		22	0	22	0	SPV_RS01595	0.996357	0.00611825	0.0782192	0.0166764		22	0	22	0	-0.051	42	1.79	0.0815	sugar kinase	SPV_0290	.	SPD_0290	SP_0318	SPT_0367	carbohydrate kinase, PfkB family	CARBOHYDRATE METABOLISM	Intracellular	METABOLISM			Carbohydrate metabolism			#00FF00	SPV_RS01595	CDS	0.0593891	FALSE	RIF0,01	-0.457323
SPV_RS08235	0.546579	0.00980201	0.0990051	0.021108		22	0	22	0	SPV_RS08235	0.609615	0.020076	0.14169	0.0302084		22	1	21	0	-0.063	42	1.71	0.0946	ribonuclease Y	SPV_1549	rny	SPD_1549	SP_1739	SPT_1677	KH domain protein	RNA TURNOVER	Intracellular	GENETIC INFORMATION PROCESSING			Translation		rny	#960096	SPV_RS08235	CDS	0.0636312	FALSE	RIF0,01	-0.614763
SPV_RS00120	0.605624	0.0284178	0.168576	0.0359405		22	0	22	0	SPV_RS00120	0.496151	0.0631273	0.251251	0.053567		22	0	22	0	0.109	42	1.7	0.0971	nucleoside deaminase	SPV_0025	.	SPD_0025	SP_0020	SPT_0060	cytidine/deoxycytidylate deaminase family protein	NUCLEOTIDE METABOLSIM	Intracellular	METABOLISM			Nucleotide metabolism		tadA	#009600	SPV_RS00120	CDS	0.0644796	FALSE	RIF0,01	1.64188
SPV_RS07600	0.852433	0.088569	0.297605	0.0634497		22	1	21	0	SPV_RS07600	0.973679	0.0283649	0.168419	0.035907		22	1	21	0	-0.121	42	1.66	0.104	glycosyltransferase	SPV_1431	gtrB	SPD_1431	SP_1606	SPT_1546	glycosyl transferase, family 2	CARBOHYDRATE METABOLISM	Intracellular	METABOLISM			Carbohydrate metabolism			#00FF00	SPV_RS07600	CDS	0.0666007	FALSE	RIF0,01	-1.37572
SPV_RS00670	1.01826	0.00683818	0.0826933	0.0176303		22	0	22	0	SPV_RS00670	1.05367	0.00443598	0.0666032	0.0141998		22	0	22	0	-0.035	42	1.56	0.125	hypothetical protein	SPV_0123	.	SPD_0123	.	SPT_0160	hypothetical protein	UNKNOWN		HYPOTHETICAL/UNKNOWN			Hypothetical/Unknown			#D3D3D3	SPV_RS00670	CDS	0.0723982	FALSE	RIF0,01	-0.247403
SPV_RS09440	0.981481	0.0141284	0.118863	0.0253416	pflA	22	0	22	0	SPV_RS09440	1.02947	0.0122103	0.1105	0.0235587	pflA	22	0	22	0	-0.048	42	1.39	0.173	pyruvate formate lyase-activating protein	SPV_1774	pflA	SPD_1774	SP_1976	SPT_1956	pyruvate formate-lyase-activating enzyme	CARBOHYDRATE METABOLISM	Intracellular	METABOLISM			Amino acid metabolism		pflA	#FFFF00	SPV_RS09440	CDS	0.0858314	FALSE	RIF0,01	-0.417963
SPV_RS00385	0.936861	0.0104233	0.102094	0.0217666		22	0	22	0	SPV_RS00385	0.980778	0.0129785	0.113923	0.0242885		22	0	22	0	-0.044	42	1.35	0.185	rhodanese-like domain-containing protein						rhodanese-like domain-containing protein						Mobile element/pseudogene			#999999	SPV_RS00385	CDS	0.0878111	FALSE	RIF0,01	-0.365483
SPV_RS01020	0.99859	0.00813339	0.0901853	0.0192276		22	0	22	0	SPV_RS01020	1.03147	0.00587362	0.0766396	0.0163396		22	0	22	0	-0.033	42	1.3	0.2	hypothetical protein	SPV_0184	.	SPD_0184	SP_0198	SPT_0246	hypothetical protein	UNKNOWN		HYPOTHETICAL/UNKNOWN			Hypothetical/Unknown			#D3D3D3	SPV_RS01020	CDS	0.0914876	FALSE	RIF0,01	-0.221163
SPV_RS06575	1.05593	0.00942601	0.0970876	0.0206992	pstC	22	0	22	0	SPV_RS06575	1.01841	0.0126797	0.112604	0.0240073	pstC	22	0	22	0	0.038	42	1.18	0.243	phosphate ABC transporter permease subunit PstC	SPV_1231	pstC2	SPD_1231	SP_1399	SPT_0875	putative phosphate ABC transporter, permease protein	TRANSPORT	Membrane	ENVIRONMENTAL INFORMATION PROCESSING			Membrane transport		PstC	#FF64E1	SPV_RS06575	CDS	0.102517	FALSE	RIF0,01	0.710356
SPV_RS04980	1.08401	0.00693807	0.0832951	0.0177586		22	0	22	0	SPV_RS04980	1.0576	0.00590454	0.076841	0.0163826		22	0	22	0	0.026	42	1.09	0.281	MutR family transcriptional regulator	SPV_0999	rggD	SPD_0999	SP_1115	SPT_1161	putative transcriptional regulator MutR	REGULATOR	Intracellular	GENETIC INFORMATION PROCESSING			Transcription			#990000	SPV_RS04980	CDS	0.10987	FALSE	RIF0,01	0.552916
SPV_RS06460	1.03533	0.00915053	0.0956584	0.0203944		22	0	22	0	SPV_RS06460	1.00844	0.00446956	0.0668548	0.0142535		22	0	22	0	0.027	42	1.08	0.286	shikimate dehydrogenase	SPV_1210	aroE	SPD_1210	SP_1376	SPT_0897	shikimate 5-dehydrogenase	AMINO ACID METABOLSIM	Intracellular	METABOLISM			Amino acid metabolism		AroE	#FFFF00	SPV_RS06460	CDS	0.111001	FALSE	RIF0,01	0.566036
SPV_RS07235	1.03772	0.0197964	0.1407	0.0299973		22	0	22	0	SPV_RS07235	1.00096	0.010479	0.102367	0.0218247		22	0	22	0	0.037	42	0.99	0.327	DUF1803 domain-containing protein												Mobile element/pseudogene			#999999	SPV_RS07235	CDS	0.119768	FALSE	RIF0,01	0.697236
SPV_RS04815	0.984476	0.00762189	0.0873034	0.0186132		22	0	22	0	SPV_RS04815	1.00863	0.00789726	0.0888666	0.0189464		22	0	22	0	-0.024	42	0.91	0.368	thiamine pyrophosphate-dependent dehydrogenase E1 component subunit alpha	SPV_1028	acoA	SPD_1028	SP_1164	SPT_1190	putative acetoin dehydrogenase, E1 component, alpha subunit	CARBOHYDRATE METABOLISM	Intracellular	METABOLISM			Cofactor and vitamin metabolism			#00FFCC	SPV_RS04815	CDS	0.127545	FALSE	RIF0,01	-0.103083
SPV_RS08730	0.983246	0.017328	0.131636	0.0280649		22	0	22	0	SPV_RS08730	1.014	0.00828641	0.0910297	0.0194076		22	0	22	0	-0.031	42	0.9	0.373	cation transporter	SPV_1638	czcD	SPD_1638	SP_1857	SPT_1774	cation efflux system protein	TRANSPORT	Membrane	ENVIRONMENTAL INFORMATION PROCESSING			Membrane transport			#FF64E1	SPV_RS08730	CDS	0.128252	FALSE	RIF0,01	-0.194923
SPV_RS02750	0.869357	0.00958799	0.0979183	0.0208762	pnp	22	0	22	0	SPV_RS02750	0.890295	0.00708679	0.0841831	0.0179479	pnp	22	0	22	0	-0.021	42	0.76	0.451	polyribonucleotide nucleotidyltransferase	SPV_0512	pnp	SPD_0512	SP_0588	SPT_0617	polyribonucleotide nucleotidyltransferase	NUCLEOTIDE METABOLSIM	Intracellular	GENETIC INFORMATION PROCESSING			Translation		pnp	#960096	SPV_RS02750	CDS	0.145645	FALSE	RIF0,01	-0.0637234
SPV_RS03310	1.05086	0.0111861	0.105764	0.022549		22	0	22	0	SPV_RS03310	1.03189	0.00331033	0.0575355	0.0122666		22	0	22	0	0.019	42	0.74	0.464	amino acid ABC transporter ATP-binding protein	SPV_0616	glnQ3	SPD_0616	SP_0709	n.p.	amino acid ABC transporter, ATP-binding protein	TRANSPORT	Membrane	ENVIRONMENTAL INFORMATION PROCESSING	METABOLISM		Membrane transport	Amino acid metabolism	glnQ	#FF64E1	SPV_RS03310	CDS	0.148614	FALSE	RIF0,01	0.461076
SPV_RS08830	0.932861	0.0163101	0.127711	0.027228		22	0	22	0	SPV_RS08830	0.908304	0.0175185	0.132357	0.0282187		22	0	22	0	0.025	42	0.63	0.535	site-specific tyrosine recombinase XerD	SPV_1657	xerD	SPD_1657	SP_1877								DNA repair and editing			#FF5050	SPV_RS08830	CDS	0.162189	FALSE	RIF0,01	0.539796
SPV_RS02775	1.00171	0.00819537	0.0905283	0.0193007		22	0	22	0	SPV_RS02775	1.01958	0.00992935	0.0996461	0.0212446		22	0	22	0	-0.018	42	0.62	0.537	Mini-ribonuclease 3	SPV_0516	mrnC	SPD_0516	SP_0592	SPT_0621	conserved hypothetical protein	TRANSCRIPTION AND TRANSLATION	Intracellular	GENETIC INFORMATION PROCESSING			Translation		mrnC	#960096	SPV_RS02775	CDS	0.162755	FALSE	RIF0,01	-0.0243634
SPV_RS04035	0.927249	0.0201033	0.141786	0.0302289	pcp	22	0	22	0	SPV_RS04035	0.900733	0.0267436	0.163535	0.0348657	pcp	22	0	22	0	0.027	42	0.57	0.569	pyroglutamyl-peptidase I	SPV_0753	pcp1	SPD_0753	SP_0860	SPT_1344	pyrrolidone-carboxylate peptidase	AMINO ACID METABOLSIM	Intracellular	GENETIC INFORMATION PROCESSING	METABOLISM		Folding, sorting, degradation	Amino acid metabolism	pcp1	#9600FA	SPV_RS04035	CDS	0.169542	FALSE	RIF0,01	0.566036
SPV_RS04800	0.988281	0.0131462	0.114657	0.0244449		22	0	22	0	SPV_RS04800	1.00925	0.0166182	0.128912	0.0281308		21	0	21	0	-0.021	41	0.56	0.577	dihydroorotase	SPV_1030	pyrC	SPD_1030	SP_1167	SPT_1192	dihydroorotase, multifunctional complex type	NUCLEOTIDE METABOLSIM	Intracellular	METABOLISM			Nucleotide metabolism		pyrC	#009600	SPV_RS04800	CDS	0.170814	FALSE	RIF0,01	-0.0637234
SPV_RS08105	1.0353	0.0145967	0.120817	0.0257582		22	0	22	0	SPV_RS08105	1.01898	0.00705956	0.0840212	0.0179134		22	0	22	0	0.016	42	0.52	0.606	ABC transporter ATP-binding protein	SPV_1525	.	SPD_1525	SP_1715	SPT_1653	ABC transporter, ATP-binding protein	TRANSPORT	Membrane	ENVIRONMENTAL INFORMATION PROCESSING			Membrane transport			#FF64E1	SPV_RS08105	CDS	0.177885	FALSE	RIF0,01	0.421716
SPV_RS03975	1.04204	0.0178664	0.133665	0.0284975		22	0	22	0	SPV_RS03975	1.02045	0.0255325	0.159789	0.0333183		23	0	23	0	0.022	43	0.49	0.625	BMP family ABC transporter substrate-binding protein	SPV_0739	.	SPD_0739	SP_0845	SPT_1358	lipoprotein	TRANSPORT	Membrane	ENVIRONMENTAL INFORMATION PROCESSING			Membrane transport			#FF64E1	SPV_RS03975	CDS	0.181844	FALSE	RIF0,01	0.500436
SPV_RS09145	1.00544	0.00702731	0.083829	0.0178724		22	0	22	0	SPV_RS09145	1.01743	0.00726697	0.0852465	0.0181746		22	0	22	0	-0.012	42	0.47	0.641	phosphatase PAP2 family protein	SPV_1719	.	SPD_1719	SP_1916	SPT_1866	PAP2 family protein	UNKNOWN		HYPOTHETICAL/UNKNOWN			Hypothetical/Unknown			#D3D3D3	SPV_RS09145	CDS	0.185096	FALSE	RIF0,01	0.0543566
SPV_RS09830	0.818962	0.0801393	0.283089	0.0603547		22	1	21	0	SPV_RS09830	0.839618	0.0965133	0.310666	0.0634144		24	3	21	0	-0.021	44	0.24	0.815	hypothetical protein	SPV_1848	.	SPD_1848	SP_2039	SPT_2034	conserved hypothetical protein	UNKNOWN		HYPOTHETICAL/UNKNOWN			Hypothetical/Unknown			#D3D3D3	SPV_RS09830	CDS	0.216629	FALSE	RIF0,01	-0.0637234
SPV_RS03470	1.02809	0.00989734	0.0994854	0.0212104		22	0	22	0	SPV_RS03470	1.02314	0.00439531	0.0662971	0.0144672		21	0	21	0	0.005	41	0.19	0.848	DegV family protein	SPV_0646	.	SPD_0646	SP_0742	SPT_0757	conserved hypothetical protein	UNKNOWN		HYPOTHETICAL/UNKNOWN			Hypothetical/Unknown			#D3D3D3	SPV_RS03470	CDS	0.223133	FALSE	RIF0,01	0.277397
SPV_RS08845	0.991471	0.0120683	0.109856	0.0234213		22	0	22	0	SPV_RS08845	0.985583	0.0108741	0.104279	0.0222324		22	0	22	0	0.006	42	0.18	0.856	nucleoside-triphosphate diphosphatase	SPV_1660	rdgB	SPD_1660	SP_1880	SPT_1797	HAM1 protein	NUCLEOTIDE METABOLSIM	Intracellular	METABOLISM			Nucleotide metabolism			#009600	SPV_RS08845	CDS	0.224265	FALSE	RIF0,01	0.290517
SPV_RS05510	1.00897	0.0116778	0.108064	0.0230393		22	0	22	0	SPV_RS05510	1.01486	0.0174348	0.132041	0.0281512		22	0	22	0	-0.006	42	0.16	0.872	queuosine transporter QueT	SPV_0898	queT	SPD_0898	SP_1012	SPT_1065	conserved hypothetical protein	UNKNOWN		HYPOTHETICAL/UNKNOWN			Hypothetical/Unknown			#D3D3D3	SPV_RS05510	CDS	0.227234	FALSE	RIF0,01	0.133077
SPV_RS09410	0.992798	0.0214578	0.146485	0.0312306		22	0	22	0	SPV_RS09410	0.998839	0.0103311	0.101642	0.0216702		22	0	22	0	-0.006	42	0.16	0.874	aspartate--ammonia ligase	SPV_1768	asnA	SPD_1768	SP_1970	SPT_1950	aspartate--ammonia ligase	AMINO ACID METABOLSIM	Intracellular	METABOLISM			Amino acid metabolism		asnA	#FFFF00	SPV_RS09410	CDS	0.2278	FALSE	RIF0,01	0.133077
SPV_RS10140	0.978089	0.0176558	0.132875	0.0283291	pstB	22	0	22	0	SPV_RS10140	0.983451	0.00957012	0.097827	0.0208568	pstB	22	0	22	0	-0.005	42	0.15	0.88	phosphate ABC transporter ATP-binding protein	SPV_1913	pstB1	SPD_1913	SP_2087	SPT_2097	phosphate ABC transporter, ATP-binding protein	TRANSPORT	Membrane	ENVIRONMENTAL INFORMATION PROCESSING			Membrane transport		pstB	#FF64E1	SPV_RS10140	CDS	0.229355	FALSE	RIF0,01	0.146197
SPV_RS06445	0.987937	0.00956097	0.0977802	0.0208468		22	0	22	0	SPV_RS06445	0.990657	0.00781894	0.0884248	0.0188522		22	0	22	0	-0.003	42	0.1	0.923	prephenate dehydrogenase	SPV_1207	tyrA	SPD_1207	SP_1373	SPT_0900	prephenate dehydrogenase	AMINO ACID METABOLSIM	Intracellular	METABOLISM			Amino acid metabolism		TyrA	#FFFF00	SPV_RS06445	CDS	0.237415	FALSE	RIF0,01	0.172437
SPV_RS09840	0.911597	0.0747598	0.273422	0.0582939		22	0	22	0	SPV_RS09840	0.916698	0.0641642	0.253307	0.0540052		22	1	21	0	-0.005	42	0.06	0.949	membrane protein insertase YidC	SPV_1850	yidC2	SPD_1850	SP_2041	SPT_2036	SpoIIIJ family protein	TRANSPORT	Membrane	ENVIRONMENTAL INFORMATION PROCESSING	GENETIC INFORMATION PROCESSING		Membrane transport	Folding, sorting, degradation		#FF64E1	SPV_RS09840	CDS	0.241657	FALSE	RIF0,01	0.146197
SPV_RS00115	0.967004	0.0386665	0.196638	0.0419233		22	1	21	0	SPV_RS00115	0.966858	0.00993828	0.0996909	0.0217543		21	0	21	0	0	41	0	0.998	adenylosuccinate synthase	SPV_0024	purA	SPD_0024	SP_0019	SPT_0059	adenylosuccinate synthetase	NUCLEOTIDE METABOLSIM	Intracellular	METABOLISM			Nucleotide metabolism		purA	#009600	SPV_RS00115	CDS	0.249576	FALSE	RIF0,01	0.211797
SPV_RS00045	0.707389	0.0211197	0.145326	0.0317128		21	0	21	0	SPV_RS00045	0.865787	0.013948	0.118102	0.0257719		21	0	21	0	-0.158	40	3.88	0.000385	serine hydrolase	SPV_0010	.	SPD_0010	SP_0010	SPT_0044	conserved domain protein	PEPTIDOGLYCAN	Cell Wall	METABOLISM			Antibiotic response/sensing		penP	#9999F	SPV_RS00045	CDS	0.0114536	TRUE	RIF0,01	-1.86116
SPV_RS10280	0.914594	0.00897175	0.0947193	0.0206694		21	0	21	0	SPV_RS10280	1.01336	0.00971115	0.0985452	0.0210099		22	0	22	0	-0.099	41	3.35	0.00174	YitT family protein	SPV_1940	.	SPD_1940	SP_2113	SPT_2121	conserved hypothetical protein	UNKNOWN		HYPOTHETICAL/UNKNOWN			Hypothetical/Unknown			#D3D3D3	SPV_RS10280	CDS	0.0159785	FALSE	RIF0,01	-1.08708
SPV_RS00145	0.612681	0.109074	0.330263	0.0720694		21	4	17	0	SPV_RS00145	0.296715	0.14371	0.379092	0.0847675		20	13	7	0	0.316	39	2.84	0.00714	carbonic anhydrase	SPV_0030	.	SPD_0030	SP_0024	SPT_0064	conserved hypothetical protein	VARIOUS METABOLISM AND BIOSYNTHESIS	Intracellular	METABOLISM			Various metabolism			#99FF99	SPV_RS00145	CDS	0.0237557	TRUE	RIF0,01	4.35772
SPV_RS09135	0.962047	0.0141207	0.118831	0.0259309		21	0	21	0	SPV_RS09135	0.819577	0.0614918	0.247975	0.055449		20	1	19	0	0.142	39	2.33	0.0252	membrane protein	SPV_1717	.	SPD_1717	SP_1914	SPT_1864	hypothetical protein	UNKNOWN		HYPOTHETICAL/UNKNOWN			Hypothetical/Unknown			#D3D3D3	SPV_RS09135	CDS	0.0366233	TRUE	RIF0,01	2.07484
SPV_RS01620	0.974895	0.0119509	0.10932	0.0238556		21	0	21	0	SPV_RS01620	1.03922	0.00531356	0.0728941	0.0159068		21	0	21	0	-0.064	40	2.24	0.0305	PTS system mannose/fructose/N-acetylgalactosamine-transporter subunit IIB	SPV_0295	.	SPD_0295	SP_0323	SPT_0372	PTS system, IIB component	TRANSPORT	Membrane	ENVIRONMENTAL INFORMATION PROCESSING	METABOLISM		Membrane transport	Carbohydrate metabolism		#FF64E1	SPV_RS01620	CDS	0.0398756	FALSE	RIF0,01	-0.627883
SPV_RS03200	0.775921	0.0450918	0.212348	0.0463382	typA	21	1	20	0	SPV_RS03200	0.641294	0.0405877	0.201464	0.0450487	typA	20	2	18	0	0.135	39	2.08	0.0438	translational GTPase TypA	SPV_0593	typA	SPD_0593	SP_0681	SPT_0705	elongation factor Tu family protein	TRANSCRIPTION AND TRANSLATION	Intracellular	GENETIC INFORMATION PROCESSING			Transcription		typA	#990000	SPV_RS03200	CDS	0.0475113	TRUE	RIF0,01	1.983
SPV_RS05445	0.99791	0.0312904	0.176891	0.0386008		21	0	21	0	SPV_RS05445	0.908461	0.0103179	0.101577	0.022166		21	0	21	0	0.089	40	2.01	0.0513	nucleoid-associated protein	SPV_0911	.	SPD_0911	SP_1025	SPT_1077	hypothetical protein	UNKNOWN		HYPOTHETICAL/UNKNOWN			Hypothetical/Unknown			#D3D3D3	SPV_RS05445	CDS	0.0507636	FALSE	RIF0,01	1.37948
SPV_RS09285	0.997246	0.00656949	0.0810524	0.0176871		21	0	21	0	SPV_RS09285	1.04306	0.00557135	0.0746415	0.0162881		21	0	21	0	-0.046	40	1.91	0.064	hypothetical protein	SPV_1744	comM	SPD_1744	SP_1945	SPT_1903	hypothetical protein	LIPOPROTEIN		HYPOTHETICAL/UNKNOWN			Hypothetical/Unknown			#D3D3D3	SPV_RS09285	CDS	0.0547229	FALSE	RIF0,01	-0.391723
SPV_RS09085	0.980502	0.0167169	0.129294	0.0282142		21	0	21	0	SPV_RS09085	1.03983	0.00959356	0.0979467	0.0213737		21	0	21	0	-0.059	40	1.68	0.102	transcriptional regulator	SPV_1707	.	SPD_1707	SP_1904	SPT_1849	hypothetical protein	UNKNOWN		HYPOTHETICAL/UNKNOWN			Hypothetical/Unknown			#D3D3D3	SPV_RS09085	CDS	0.0661765	FALSE	RIF0,01	-0.562283
SPV_RS08735	0.990528	0.00413695	0.0643191	0.0140356		21	0	21	0	SPV_RS08735	1.02293	0.00409761	0.0640126	0.0139687		21	0	21	0	-0.032	40	1.64	0.11	TetR/AcrR family transcriptional regulator	SPV_1639	sczA	SPD_1639	SP_1858	SPT_1775	transcriptional regulator, TetR family	REGULATOR	Intracellular	GENETIC INFORMATION PROCESSING			Transcription			#990000	SPV_RS08735	CDS	0.0684389	FALSE	RIF0,01	-0.208043
SPV_RS00510	0.877137	0.0422185	0.205471	0.0448375		21	1	20	0	SPV_RS00510	0.958387	0.0213455	0.146101	0.0318819		21	0	21	0	-0.081	40	1.48	0.148	DUF1700 domain-containing protein	SPV_0095	ptvA	SPD_0095	SP_0099	SPT_0133	hypothetical protein	UNKNOWN		HYPOTHETICAL/UNKNOWN			Hypothetical/Unknown			#D3D3D3	SPV_RS00510	CDS	0.0793269	FALSE	RIF0,01	-0.850923
SPV_RS05960	0.997187	0.008291	0.0910549	0.0198698		21	0	21	0	SPV_RS05960	1.0322	0.0052084	0.0721692	0.0157486		21	0	21	0	-0.035	40	1.38	0.175	copper homeostasis protein CutC	SPV_1118	cutC	SPD_1118	SP_1260	SPT_0967	copper homeostasis protein CutC	TRANSPORT	Membrane	ENVIRONMENTAL INFORMATION PROCESSING			Membrane transport		CutC	#FF64E1	SPV_RS05960	CDS	0.0862557	FALSE	RIF0,01	-0.247403
SPV_RS03980	1.05593	0.0227676	0.150889	0.0329268		21	0	21	0	SPV_RS03980	0.999478	0.0128238	0.113242	0.0247115		21	0	21	0	0.056	40	1.37	0.178	ABC transporter ATP-binding protein	SPV_0740	.	SPD_0740	SP_0846	SPT_1357	sugar ABC transporter, ATP-binding protein	TRANSPORT	Intracellular	ENVIRONMENTAL INFORMATION PROCESSING			Membrane transport		yufO	#FF64E1	SPV_RS03980	CDS	0.0865385	FALSE	RIF0,01	0.946516
SPV_RS07415	1.02686	0.0110303	0.105025	0.0229184		21	0	21	0	SPV_RS07415	0.994741	0.00710177	0.084272	0.0188438		20	0	20	0	0.032	39	1.08	0.286	YvcK family protein	SPV_1395	.	SPD_1395	SP_1565	SPT_1505	conserved hypothetical protein	UNKNOWN		HYPOTHETICAL/UNKNOWN			Hypothetical/Unknown			#D3D3D3	SPV_RS07415	CDS	0.110436	FALSE	RIF0,01	0.631636
SPV_RS09460	0.969652	0.00605226	0.0777963	0.0169765		21	0	21	0	SPV_RS09460	0.947037	0.0105413	0.102671	0.0224046		21	0	21	0	0.023	40	0.8	0.426	HD domain-containing protein	SPV_1777	yhaM	SPD_1777	SP_1980	SPT_1959	cmp-binding-factor 1	UNKNOWN		GENETIC INFORMATION PROCESSING			Translation		cbf1	#960096	SPV_RS09460	CDS	0.139989	FALSE	RIF0,01	0.513556
SPV_RS03865	1.02345	0.0170428	0.130548	0.0284879		21	0	21	0	SPV_RS03865	0.992052	0.0209032	0.144579	0.0315498		21	0	21	0	0.031	40	0.74	0.464	amino acid ABC transporter permease	SPV_0719	glnP4	SPD_0719	SP_0823	SPT_1378	amino acid ABC transporter, permease protein	TRANSPORT	Membrane	ENVIRONMENTAL INFORMATION PROCESSING	METABOLISM		Membrane transport	Amino acid metabolism	hisM	#FF64E1	SPV_RS03865	CDS	0.148473	FALSE	RIF0,01	0.618516
SPV_RS09760	1.02653	0.00701176	0.0837363	0.0182728		21	0	21	0	SPV_RS09760	1.04433	0.00698763	0.083592	0.0182413		21	0	21	0	-0.018	40	0.69	0.495	PTS lactose/cellobiose transporter subunit IIA	SPV_1833	bguC	SPD_1833	SP_2024	SPT_2020	PTS system, IIA component	TRANSPORT	Membrane	ENVIRONMENTAL INFORMATION PROCESSING			Membrane transport		celC	#FF64E1	SPV_RS09760	CDS	0.154695	FALSE	RIF0,01	-0.0243634
SPV_RS03245	1.03276	0.025227	0.15883	0.0346596		21	0	21	0	SPV_RS03245	1.06145	0.0124855	0.111738	0.0243833		21	0	21	0	-0.029	40	0.68	0.502	hypothetical protein						hypothetical protein						Hypothetical/Unknown			#D3D3D3	SPV_RS03245	CDS	0.155967	FALSE	RIF0,01	-0.168683
SPV_RS04180	1.03811	0.0113378	0.106479	0.0232357		21	0	21	0	SPV_RS04180	1.0572	0.00731312	0.0855168	0.0186613		21	0	21	0	-0.019	40	0.64	0.526	restriction endonuclease subunit S	SPV_0783	.	SPD_0783	SP_0887	SPT_1313	putative type I restriction-modification system, S subunit	VARIOUS	Intracellular	GENETIC INFORMATION PROCESSING			DNA repair and editing		hsdS	#FF5050	SPV_RS04180	CDS	0.160775	FALSE	RIF0,01	-0.0374834
SPV_RS03530	1.03007	0.00464748	0.0681724	0.0148764		21	0	21	0	SPV_RS03530	1.04376	0.00663956	0.0814835	0.0177812		21	0	21	0	-0.014	40	0.59	0.558	CBS domain-containing protein	SPV_0657	.	SPD_0657	SP_0754	SPT_0768	putative acetoin utilization protein AcuB	UNKNOWN	Intracellular	METABOLISM			Various metabolism		acuB	#99FF99	SPV_RS03530	CDS	0.166855	FALSE	RIF0,01	0.0281166
SPV_RS07475	0.979644	0.015702	0.125308	0.0273444		21	0	21	0	SPV_RS07475	0.962954	0.010313	0.101553	0.0227079		20	0	20	0	0.017	39	0.47	0.641	adenine phosphoribosyltransferase	SPV_1407	apt	SPD_1407	SP_1577	SPT_1517	adenine phosphoribosyltransferase	NUCLEOTIDE METABOLSIM	Intracellular	METABOLISM			Nucleotide metabolism		Apt	#009600	SPV_RS07475	CDS	0.184955	FALSE	RIF0,01	0.434836
SPV_RS06545	1.05783	0.0203877	0.142785	0.0311583		21	0	21	0	SPV_RS06545	1.04001	0.0107032	0.103456	0.022576		21	0	21	0	0.018	40	0.46	0.646	PLP-dependent aminotransferase family protein	SPV_1225	.	SPD_1225	SP_1393	SPT_0881	conserved hypothetical protein	UNKNOWN	Intracellular	GENETIC INFORMATION PROCESSING			Transcription			#990000	SPV_RS06545	CDS	0.186227	FALSE	RIF0,01	0.447956
SPV_RS02790	0.999863	0.00920859	0.0959614	0.0209405		21	0	21	0	SPV_RS02790	0.985637	0.0107322	0.103596	0.0226065		21	0	21	0	0.014	40	0.46	0.647	ABC transporter permease	SPV_0521	vex1	SPD_0521	SP_0599	SPT_0626	transmembrane protein Vexp1	TRANSPORT	Membrane	ENVIRONMENTAL INFORMATION PROCESSING			Membrane transport		vex1	#FF64E1	SPV_RS02790	CDS	0.186652	FALSE	RIF0,01	0.395477
SPV_RS03920	1.03271	0.0113152	0.106373	0.0232125		21	0	21	0	SPV_RS03920	1.04564	0.00860107	0.092742	0.0197727		22	0	22	0	-0.013	41	0.42	0.674	hemolysin	SPV_0729	.	SPD_0729	SP_0834	SPT_1368	hemolysin-related protein	VARIOUS	Extracellular	CELLULAR PROCESSES			Cellular community			#0064C8	SPV_RS03920	CDS	0.191459	FALSE	RIF0,01	0.0412366
SPV_RS04365	1.02708	0.00704268	0.0839207	0.018313		21	0	21	0	SPV_RS04365	1.0383	0.00764656	0.0874446	0.019082		21	0	21	0	-0.011	40	0.42	0.674	Cof-type HAD-IIB family hydrolase	SPV_0816	.	SPD_0816	SP_0923	SPT_1276	Cof family protein	UNKNOWN		METABOLISM			Various metabolism			#99FF99	SPV_RS04365	CDS	0.191601	FALSE	RIF0,01	0.0674766
SPV_RS08165	1.02818	0.00787647	0.0887495	0.0193667		21	0	21	0	SPV_RS08165	1.01762	0.0109579	0.10468	0.022843		21	0	21	0	0.011	40	0.35	0.726	LacI family transcriptional regulator	SPV_1535	scrR	SPD_1535	SP_1725	SPT_1663	sucrose operon repressor	REGULATOR	Intracellular	GENETIC INFORMATION PROCESSING			Transcription		scrR	#990000	SPV_RS08165	CDS	0.202064	FALSE	RIF0,01	0.356117
SPV_RS03415	1.02296	0.00984599	0.0992269	0.0216531		21	0	21	0	SPV_RS03415	1.01353	0.00752822	0.0867653	0.0189337		21	0	21	0	0.009	40	0.33	0.745	ATPase	SPV_0634	cupA	SPD_0634	SP_0728	SPT_0744	hypothetical protein	UNKNOWN	Membrane	ENVIRONMENTAL INFORMATION PROCESSING			Membrane transport			#FF64E1	SPV_RS03415	CDS	0.206589	FALSE	RIF0,01	0.329877
SPV_RS03075	1.04971	0.00643981	0.0802484	0.0175116		21	0	21	0	SPV_RS03075	1.04391	0.00529104	0.0727396	0.0158731		21	0	21	0	0.006	40	0.25	0.808	YihY/virulence factor BrkB family protein	SPV_0570	yihY	SPD_0570	SP_0657	SPT_0680	putative ribonuclease BN	TRANSCRIPTION AND TRANSLATION	Intracellular	METABOLISM			Nucleotide metabolism			#009600	SPV_RS03075	CDS	0.216063	FALSE	RIF0,01	0.290517
SPV_RS03175	1.04677	0.0126578	0.112507	0.0245511		21	0	21	0	SPV_RS03175	1.05379	0.00669762	0.081839	0.0178587		21	0	21	0	-0.007	40	0.23	0.818	LysR family transcriptional regulator	SPV_0588	mtaR	SPD_0588	SP_0676	SPT_0700	putative transcriptional regulator	REGULATOR	Intracellular	GENETIC INFORMATION PROCESSING			Transcription			#990000	SPV_RS03175	CDS	0.217195	FALSE	RIF0,01	0.119957
SPV_RS08805	1.01597	0.0437589	0.209186	0.0456482		21	1	20	0	SPV_RS08805	1.00374	0.0358486	0.189337	0.0413168		21	1	20	0	0.012	40	0.2	0.844	siderophore ABC transporter substrate-binding protein	SPV_1652	piuA	SPD_1652	SP_1872	SPT_1789	iron-compound ABC transporter, iron-compound-binding protein	TRANSPORT	Membrane	ENVIRONMENTAL INFORMATION PROCESSING			Membrane transport			#FF64E1	SPV_RS08805	CDS	0.222568	FALSE	RIF0,01	0.369237
SPV_RS07160	0.487641	0.115974	0.340549	0.0743139	mltG	21	6	15	0	SPV_RS07160	0.494026	0.104225	0.322839	0.0704494	mltG	21	8	13	0	-0.006	40	0.06	0.951	endolytic transglycosylase MltG	SPV_1346	mltG	SPD_1346	SP_1518	SPT_1456	conserved hypothetical protein	UNKNOWN		HYPOTHETICAL/UNKNOWN			Hypothetical/Unknown			#D3D3D3	SPV_RS07160	CDS	0.242081	FALSE	RIF0,01	0.133077
SPV_RS02350	1.02153	0.00843214	0.0918267	0.0200382		21	0	21	0	SPV_RS02350	1.02264	0.00993991	0.0996991	0.0217561		21	0	21	0	-0.001	40	0.04	0.97	phosphatase PAP2 family protein	SPV_0438	.	SPD_0438	SP_0489	SPT_0529	PAP2 family protein	UNKNOWN	Membrane	HYPOTHETICAL/UNKNOWN			Hypothetical/Unknown			#D3D3D3	SPV_RS02350	CDS	0.245758	FALSE	RIF0,01	0.198677
SPV_RS09270	0.192404	0.0743736	0.272715	0.060981		20	12	8	0	SPV_RS09270	0.896419	0.0135767	0.116519	0.0260545		20	0	20	0	-0.704	38	10.62	6.31e-13	LytR family transcriptional regulator	SPV_1741	lytR	SPD_1741	SP_1942	SPT_1900	putative transcriptional regulator	REGULATOR	Intracellular	GENETIC INFORMATION PROCESSING			Transcription			#990000	SPV_RS09270	CDS	0.00127262	TRUE	RIF0,01	-9.02468
SPV_RS01060	0.998194	0.00944867	0.0972043	0.0217355		20	0	20	0	SPV_RS01060	1.0585	0.00484477	0.0696044	0.015564		20	0	20	0	-0.06	38	2.26	0.0299	phosphoribulokinase	SPV_0191	.	SPD_0191	SP_0206,SP_0207	SPT_0254	conserved domain protein	UNKNOWN	Intracellular	HYPOTHETICAL/UNKNOWN			Hypothetical/Unknown			#D3D3D3	SPV_RS01060	CDS	0.0397342	FALSE	RIF0,01	-0.575403
SPV_RS05295	0.988415	0.00720746	0.0848968	0.0189835		20	0	20	0	SPV_RS05295	1.0401	0.00463964	0.0681149	0.015231		20	0	20	0	-0.052	38	2.12	0.0403	hypothetical protein			SPD_0937			hypothetical protein						Hypothetical/Unknown			#D3D3D3	SPV_RS05295	CDS	0.0442591	FALSE	RIF0,01	-0.470443
SPV_RS10770	0.916662	0.0071302	0.0844405	0.0188815		20	0	20	0	SPV_RS10770	0.97294	0.00829278	0.0910647	0.0203627		20	0	20	0	-0.056	38	2.03	0.0498	YigZ family protein	SPV_2036	.	SPD_2036	SP_2209	SPT_2227	conserved hypothetical protein	UNKNOWN		HYPOTHETICAL/UNKNOWN			Hypothetical/Unknown			#D3D3D3	SPV_RS10770	CDS	0.0499152	FALSE	RIF0,01	-0.522923
SPV_RS00020	0.66483	0.0109756	0.104765	0.0234261		20	0	20	0	SPV_RS00020	0.741683	0.01879	0.137077	0.0306513		20	1	19	0	-0.077	38	1.99	0.0536	redox-regulated ATPase YchF	SPV_0004	ychF	SPD_0004	SP_0004	SPT_0038	GTP-dependent nucleic acid-binding protein	TRANSCRIPTION AND TRANSLATION	Intracellular	GENETIC INFORMATION PROCESSING			Translation		ychF	#960096	SPV_RS00020	CDS	0.051612	FALSE	RIF0,01	-0.798443
SPV_RS08325	0.999728	0.00752346	0.0867379	0.0193952		20	0	20	0	SPV_RS08325	1.04467	0.00563257	0.0750505	0.0167818		20	0	20	0	-0.045	38	1.75	0.0878	DUF4649 family protein	SPV_1566	.	SPD_1566	SP_1775	SPT_1695	conserved domain protein	UNKNOWN		HYPOTHETICAL/UNKNOWN			Hypothetical/Unknown			#D3D3D3	SPV_RS08325	CDS	0.0609446	FALSE	RIF0,01	-0.378603
SPV_RS00865	0.987539	0.00671297	0.0819327	0.0183207		20	0	20	0	SPV_RS00865	1.0313	0.00670326	0.0818734	0.0178662		21	0	21	0	-0.044	39	1.71	0.0952	MptD family putative ECF transporter S component	SPV_0155	.	SPD_0155	SP_0153	SPT_0200	putative membrane protein	UNKNOWN		HYPOTHETICAL/UNKNOWN			Hypothetical/Unknown			#D3D3D3	SPV_RS00865	CDS	0.0641968	FALSE	RIF0,01	-0.365483
SPV_RS05455	0.995027	0.0107237	0.103555	0.0231557		20	0	20	0	SPV_RS05455	0.931538	0.0187435	0.136907	0.0306133		20	0	20	0	0.063	38	1.65	0.106	GNAT family N-acetyltransferase	SPV_0909	.	SPD_0909	SP_1023	SPT_1075	acetyltransferase, GNAT family	CARBOHYDRATE METABOLISM	Intracellular	METABOLISM			Various metabolism			#99FF99	SPV_RS05455	CDS	0.0670249	FALSE	RIF0,01	1.03836
SPV_RS09225	1.02191	0.00854633	0.0924463	0.0206716		20	0	20	0	SPV_RS09225	1.06132	0.00934013	0.0966444	0.0216103		20	0	20	0	-0.039	38	1.32	0.195	hypothetical protein	SPV_2417	.	SPD_1735	SP_1934								Hypothetical/Unknown			#D3D3D3	SPV_RS09225	CDS	0.0899321	FALSE	RIF0,01	-0.299883
SPV_RS06920	1.03476	0.00354976	0.0595798	0.0133225		20	0	20	0	SPV_RS06920	1.06247	0.00835182	0.0913883	0.020435		20	0	20	0	-0.028	38	1.14	0.263	pyridoxal 5'-phosphate synthase lyase subunit PdxS	SPV_1297	pdxS	SPD_1297	SP_1468	SPT_0807	pyridoxine biosynthesis protein	VARIOUS METABOLISM AND BIOSYNTHESIS	Intracellular	METABOLISM			Cofactor and vitamin metabolism		PdxS	#00FFCC	SPV_RS06920	CDS	0.105486	FALSE	RIF0,01	-0.155563
SPV_RS10540	0.993811	0.0108074	0.103959	0.0232459		20	0	20	0	SPV_RS10540	1.03003	0.0122173	0.110532	0.0247157		20	0	20	0	-0.036	38	1.07	0.292	PTS sugar transporter subunit IIA	SPV_1992	.	SPD_1992	SP_2164	SPT_2177	PTS system, IIA component	TRANSPORT	Membrane	ENVIRONMENTAL INFORMATION PROCESSING			Membrane transport			#FF64E1	SPV_RS10540	CDS	0.112132	FALSE	RIF0,01	-0.260523
SPV_RS10145	0.997128	0.00792764	0.0890373	0.0199093	phoU	20	0	20	0	SPV_RS10145	1.02297	0.00776645	0.0881274	0.0197059	phoU	20	0	20	0	-0.026	38	0.92	0.362	phosphate signaling complex protein PhoU	SPV_1914	phoU1	SPD_1914	SP_2088	SPT_2098	phosphate transport system regulatory protein PhoU	REGULATOR	Intracellular	GENETIC INFORMATION PROCESSING			Transcription		phoU	#990000	SPV_RS10145	CDS	0.126131	FALSE	RIF0,01	-0.129323
SPV_RS06450	0.965118	0.0129568	0.113828	0.0254527	aroC	20	0	20	0	SPV_RS06450	0.994085	0.007204	0.0848764	0.0189789	aroC	20	0	20	0	-0.029	38	0.91	0.367	chorismate synthase	SPV_1208	aroC	SPD_1208	SP_1374	SPT_0899	chorismate synthase	AMINO ACID METABOLSIM	Intracellular	METABOLISM			Amino acid metabolism		AroC	#FFFF00	SPV_RS06450	CDS	0.127262	FALSE	RIF0,01	-0.168683
SPV_RS03455	1.01871	0.0086655	0.0930886	0.0208153		20	0	20	0	SPV_RS03455	1.04585	0.0103076	0.101526	0.0227019		20	0	20	0	-0.027	38	0.88	0.384	MerR family transcriptional regulator			SPD_0643			MerR family transcriptional regulator						Mobile element/pseudogene			#999999	SPV_RS03455	CDS	0.129949	FALSE	RIF0,01	-0.142443
SPV_RS04635	0.847653	0.0277376	0.166546	0.0372408		20	0	20	0	SPV_RS04635	0.808323	0.0211009	0.145261	0.0324814		20	0	20	0	0.039	38	0.8	0.431	SsrA-binding protein SmpB	SPV_0863	smpB	SPD_0863	SP_0976	SPT_1227	SsrA-binding protein	TRANSCRIPTION AND TRANSLATION	Intracellular	GENETIC INFORMATION PROCESSING	GENETIC INFORMATION PROCESSING		Translation	Folding, sorting, degradation	smpB	#960096	SPV_RS04635	CDS	0.141403	FALSE	RIF0,01	0.723476
SPV_RS00965	1.00581	0.00709789	0.084249	0.0188386		20	0	20	0	SPV_RS00965	1.02477	0.00771078	0.0878111	0.0196352		20	0	20	0	-0.019	38	0.7	0.49	DUF1129 domain-containing protein	SPV_0174	.	SPD_0174	SP_0184	SPT_0220	hypothetical protein	UNKNOWN	Membrane	CELLULAR PROCESSES			Structural proteins			#CCCCFF	SPV_RS00965	CDS	0.152998	FALSE	RIF0,01	-0.0374834
SPV_RS07240	1.02094	0.00481205	0.069369	0.0155114		20	0	20	0	SPV_RS07240	1.00512	0.00699665	0.083646	0.0187038		20	0	20	0	0.016	38	0.65	0.519	UDP-N-acetylmuramoylalanyl-D-glutamate--2, 6-diaminopimelate ligase	SPV_1362	.	SPD_1362	SP_1533	SPT_1471	conserved domain protein	UNKNOWN		HYPOTHETICAL/UNKNOWN			Hypothetical/Unknown			#D3D3D3	SPV_RS07240	CDS	0.158654	FALSE	RIF0,01	0.421716
SPV_RS02245	0.889297	0.0341836	0.184888	0.0413422		20	0	20	0	SPV_RS02245	0.921604	0.0202338	0.142245	0.0326334		19	0	19	0	-0.032	37	0.61	0.543	undecaprenyl-diphosphate phosphatase			SPD_0417			undecaprenyl-diphosphate phosphatase						Mobile element/pseudogene			#999999	SPV_RS02245	CDS	0.163603	FALSE	RIF0,01	-0.208043
SPV_RS03935	0.997566	0.0145072	0.120446	0.0269325		20	0	20	0	SPV_RS03935	1.01743	0.00842956	0.0918126	0.0205299		20	0	20	0	-0.02	38	0.59	0.561	DNA topology modulation protein	SPV_0731	flaR	SPD_0731	SP_0837	SPT_1366	putative DNA topology modulation protein FlaR	UNKNOWN	Intracellular	GENETIC INFORMATION PROCESSING			Transcription		flaR	#990000	SPV_RS03935	CDS	0.167986	FALSE	RIF0,01	-0.0506034
SPV_RS05985	1.01263	0.00240417	0.0490323	0.010964	dprA	20	0	20	0	SPV_RS05985	1.02508	0.00843049	0.0918177	0.0205311	dprA	20	0	20	0	-0.012	38	0.53	0.596	DNA-protecting protein DprA	SPV_1122	dprA	SPD_1122	SP_1266	SPT_0962	putative DNA processing protein DprA	DNA TURNOVER	Intracellular	GENETIC INFORMATION PROCESSING	CELLULAR PROCESSES		DNA repair and editing	Cellular community	DprA	#FF5050	SPV_RS05985	CDS	0.175481	FALSE	RIF0,01	0.0543566
SPV_RS09890	1.02167	0.0227812	0.150934	0.0337499		20	0	20	0	SPV_RS09890	1.04255	0.00802903	0.0896048	0.0200363		20	0	20	0	-0.021	38	0.53	0.598	type II secretion system F family protein	SPV_1862	comGB	SPD_1862	SP_2052	SPT_2047	competence protein CglB	TRANSPORT	Membrane	ENVIRONMENTAL INFORMATION PROCESSING	CELLULAR PROCESSES		Membrane transport	Cellular community	cglB	#FF64E1	SPV_RS09890	CDS	0.176046	FALSE	RIF0,01	-0.0637234
SPV_RS07470	1.03785	0.00995598	0.0997797	0.0223114		20	0	20	0	SPV_RS07470	1.02157	0.0102865	0.101422	0.0226787		20	0	20	0	0.016	38	0.51	0.612	homoserine O-succinyltransferase	SPV_1406	metA	SPD_1406	SP_1576	SPT_1516	homoserine O-succinyltransferase	AMINO ACID METABOLSIM	Intracellular	METABOLISM			Amino acid metabolism		MetA	#FFFF00	SPV_RS07470	CDS	0.17944	FALSE	RIF0,01	0.421716
SPV_RS03645	0.952321	0.0185948	0.136363	0.0304916		20	0	20	0	SPV_RS03645	0.930512	0.0211331	0.145372	0.0333507		19	0	19	0	0.022	37	0.48	0.632	alpha/beta hydrolase			SPD_0676			alpha/beta hydrolase						Various metabolism			#99FF99	SPV_RS03645	CDS	0.183258	FALSE	RIF0,01	0.500436
SPV_RS04030	0.88606	0.028188	0.167893	0.0375419		20	0	20	0	SPV_RS04030	0.856899	0.0521978	0.228468	0.0510871		20	0	20	0	0.029	38	0.46	0.648	DUF979 domain-containing protein	SPV_0752	.	SPD_0752	SP_0859	SPT_1345	membrane protein	UNKNOWN	Membrane	HYPOTHETICAL/UNKNOWN			Hypothetical/Unknown			#D3D3D3	SPV_RS04030	CDS	0.187076	FALSE	RIF0,01	0.592276
SPV_RS04255	1.08082	0.00428497	0.0654597	0.0146372		20	0	20	0	SPV_RS04255	1.07076	0.00645416	0.0803378	0.0179641		20	0	20	0	0.01	38	0.43	0.667	alpha/beta hydrolase	SPV_0796	.	SPD_0796	SP_0902	SPT_1297	hypothetical protein	UNKNOWN		HYPOTHETICAL/UNKNOWN			Hypothetical/Unknown			#D3D3D3	SPV_RS04255	CDS	0.190469	FALSE	RIF0,01	0.342997
SPV_RS00555	1.0132	0.00722647	0.0850086	0.0190085		20	0	20	0	SPV_RS00555	1.02333	0.00738881	0.0859582	0.0192208		20	0	20	0	-0.01	38	0.37	0.71	LysM domain-containing protein	SPV_0104	.	SPD_0104	SP_0107	SPT_0141	LysM domain protein	MEMBRANE PROTEIN	Cell Wall	HYPOTHETICAL/UNKNOWN			Hypothetical/Unknown			#D3D3D3	SPV_RS00555	CDS	0.198671	FALSE	RIF0,01	0.0805966
SPV_RS07015	1.02345	0.012005	0.109567	0.0245		20	0	20	0	SPV_RS07015	1.03502	0.00781175	0.0883841	0.019287		21	0	21	0	-0.012	39	0.37	0.713	hypothetical protein												Hypothetical/Unknown			#D3D3D3	SPV_RS07015	CDS	0.199661	FALSE	RIF0,01	0.0543566
SPV_RS00205	0.978858	0.00748422	0.0865114	0.0193445		20	0	20	0	SPV_RS00205	0.970874	0.00337297	0.0580773	0.0129865		20	0	20	0	0.008	38	0.34	0.734	phosphate acyltransferase PlsX	SPV_0043	plsX	SPD_0043	SP_0037	SPT_0075	fatty acid/phospholipid synthesis protein PlsX	LIPOPROTEIN	Intracellular	METABOLISM			Lipid metabolism		plsX	#669900	SPV_RS00205	CDS	0.204186	FALSE	RIF0,01	0.316757
SPV_RS04160	1.04585	0.0252011	0.158749	0.0354972		20	1	19	0	SPV_RS04160	1.03685	0.0125392	0.111979	0.0250392		20	0	20	0	0.009	38	0.21	0.837	alpha/beta hydrolase	SPV_0778	.	SPD_0778	SP_0882	SPT_1319	conserved hypothetical protein	UNKNOWN	Intracellular	HYPOTHETICAL/UNKNOWN			Hypothetical/Unknown		ybbA	#D3D3D3	SPV_RS04160	CDS	0.221154	FALSE	RIF0,01	0.329877
SPV_RS03090	1.04162	0.0136048	0.11664	0.0260814		20	0	20	0	SPV_RS03090	1.04668	0.0086885	0.0932121	0.0208429		20	0	20	0	-0.005	38	0.15	0.88	peptide-methionine (R)-S-oxide reductase	SPV_0573	msrAB2	SPD_0573	SP_0660	SPT_0684	peptide methionine sulfoxide reductase	AMINO ACID METABOLSIM	Intracellular	METABOLISM			Amino acid metabolism			#FFFF00	SPV_RS03090	CDS	0.229072	FALSE	RIF0,01	0.146197
SPV_RS08250	0.796742	0.0167287	0.129339	0.0296725		19	0	19	0	SPV_RS08250	0.345759	0.0198485	0.140885	0.0323211		19	3	16	0	0.451	36	10.28	2.97e-12	nucleotidyltransferase	SPV_1552	.	SPD_1552	SP_1742	SPT_1680	conserved hypothetical protein	UNKNOWN		HYPOTHETICAL/UNKNOWN			Hypothetical/Unknown			#D3D3D3	SPV_RS08250	CDS	0.00141403	TRUE	RIF0,01	6.12891
SPV_RS02000	0.71708	0.0439215	0.209575	0.0480797		19	0	19	0	SPV_RS02000	0.983665	0.00657465	0.0810842	0.018602		19	0	19	0	-0.267	36	5.17	8.9e-06	CvpA family protein	SPV_0370	zapB	SPD_0370	SP_0405	SPT_0443	conserved hypothetical protein	UNKNOWN		HYPOTHETICAL/UNKNOWN			Hypothetical/Unknown			#D3D3D3	SPV_RS02000	CDS	0.00622172	TRUE	RIF0,01	-3.29124
SPV_RS05440	1.13213	0.00595187	0.0771484	0.0176991		19	0	19	0	SPV_RS05440	1.03085	0.0233439	0.152787	0.0350518		19	0	19	0	0.101	36	2.58	0.0141	Pneumococcal vaccine antigen A	SPV_0912	pvaA	SPD_0912	SP_1026	SPT_1078	conserved hypothetical protein	MEMBRANE PROTEIN		HYPOTHETICAL/UNKNOWN			Hypothetical/Unknown			#D3D3D3	SPV_RS05440	CDS	0.0301188	TRUE	RIF0,01	1.53692
SPV_RS08300	0.896776	0.0143267	0.119694	0.0274597		19	0	19	0	SPV_RS08300	0.970806	0.00931521	0.0965154	0.0221421		19	0	19	0	-0.074	36	2.1	0.0429	mechanosensitive ion channel family protein	SPV_1562	.	SPD_1562	SP_1752	SPT_1690	putative mechanosensitive ion channel	TRANSPORT	Membrane	ENVIRONMENTAL INFORMATION PROCESSING			Membrane transport			#FF64E1	SPV_RS08300	CDS	0.0463801	FALSE	RIF0,01	-0.759083
SPV_RS07405	0.98652	0.0195629	0.139867	0.0320878		19	0	19	0	SPV_RS07405	0.903622	0.0105361	0.102645	0.0235485		19	0	19	0	0.083	36	2.08	0.0444	NAD(P)/FAD-dependent oxidoreductase	SPV_1393	.	SPD_1393	SP_1563	SPT_1503	pyridine nucleotide-disulphide oxidoreductase family protein	NUCLEOTIDE METABOLSIM	Intracellular	METABOLISM			Nucleotide metabolism			#009600	SPV_RS07405	CDS	0.0480769	FALSE	RIF0,01	1.30076
SPV_RS03465	1.02411	0.00515573	0.0718034	0.0164728		19	0	19	0	SPV_RS03465	1.06683	0.00552589	0.0743363	0.0170539		19	0	19	0	-0.043	36	1.8	0.0799	NAD(P)/FAD-dependent oxidoreductase	SPV_0645	.	SPD_0645	SP_0741	SPT_0756	conserved hypothetical protein	UNKNOWN		HYPOTHETICAL/UNKNOWN			Hypothetical/Unknown			#D3D3D3	SPV_RS03465	CDS	0.0588235	FALSE	RIF0,01	-0.352363
SPV_RS01265	0.982835	0.00824545	0.0908044	0.020832		19	0	19	0	SPV_RS01265	1.03095	0.00642677	0.0801672	0.0183916		19	0	19	0	-0.048	36	1.73	0.092	PTS lactose/cellobiose transporter subunit IIA	SPV_0232	.	SPD_0232	SP_0248	SPT_0296	PTS system, IIA component	TRANSPORT	Membrane	ENVIRONMENTAL INFORMATION PROCESSING	METABOLISM		Membrane transport	Carbohydrate metabolism	CelC	#FF64E1	SPV_RS01265	CDS	0.0622172	FALSE	RIF0,01	-0.417963
SPV_RS00480	0.869346	0.0316372	0.177868	0.0408058		19	0	19	0	SPV_RS00480	0.952307	0.0171425	0.13093	0.0300373		19	0	19	0	-0.083	36	1.64	0.11	hypothetical protein						IS630 family transposase						Mobile element/pseudogene			#999999	SPV_RS00480	CDS	0.0681561	FALSE	RIF0,01	-0.877163
SPV_RS03220	1.02022	0.00608592	0.0780123	0.0178973		19	0	19	0	SPV_RS03220	1.05716	0.00385926	0.062123	0.014252		19	0	19	0	-0.037	36	1.61	0.115	ABC transporter ATP-binding protein	SPV_0597	.	SPD_0597	SP_0687	SPT_0709	ABC transporter, ATP-binding protein	TRANSPORT	Membrane	ENVIRONMENTAL INFORMATION PROCESSING			Membrane transport			#FF64E1	SPV_RS03220	CDS	0.0695701	FALSE	RIF0,01	-0.273643
SPV_RS06610	1.07571	0.0140311	0.118453	0.027175		19	0	19	0	SPV_RS06610	1.01859	0.0100959	0.100478	0.0230513		19	0	19	0	0.057	36	1.6	0.118	TIGR01457 family HAD-type hydrolase	SPV_1238	nagD	SPD_1238	SP_1407	SPT_0867	hydrolase, haloacid dehalogenase-like family	VARIOUS METABOLISM AND BIOSYNTHESIS	Intracellular	METABOLISM			Various metabolism			#99FF99	SPV_RS06610	CDS	0.0704186	FALSE	RIF0,01	0.959636
SPV_RS00405	0.94852	0.00878464	0.0937264	0.0215023		19	0	19	0	SPV_RS00405	1.00106	0.0132218	0.114986	0.0263796		19	0	19	0	-0.053	36	1.54	0.131	hypothetical protein						hypothetical protein						Hypothetical/Unknown			#D3D3D3	SPV_RS00405	CDS	0.074095	FALSE	RIF0,01	-0.483563
SPV_RS03390	0.978316	0.0142998	0.119582	0.0274339	thiW	19	0	19	0	SPV_RS03390	1.02314	0.00664257	0.0815019	0.0182244	thiW	20	0	20	0	-0.045	37	1.36	0.182	energy coupling factor transporter S component ThiW	SPV_0629	thiW	SPD_0629	SP_0723	SPT_0739	thiW protein	VARIOUS	Membrane	ENVIRONMENTAL INFORMATION PROCESSING	METABOLISM		Membrane transport	Cofactor and vitamin metabolism	thiW	#FF64E1	SPV_RS03390	CDS	0.0872455	FALSE	RIF0,01	-0.378603
SPV_RS02360	1.00653	0.00900809	0.0949109	0.0217741		19	0	19	0	SPV_RS02360	1.04017	0.00471073	0.0686348	0.0157459		19	0	19	0	-0.034	36	1.25	0.219	GNAT family N-acetyltransferase	SPV_0440	.	SPD_0440	SP_0491,SP_0492	SPT_0531	conserved domain protein	UNKNOWN		HYPOTHETICAL/UNKNOWN			Hypothetical/Unknown			#D3D3D3	SPV_RS02360	CDS	0.0964367	FALSE	RIF0,01	-0.234283
SPV_RS07345	0.999024	0.00913485	0.0955764	0.0219267		19	0	19	0	SPV_RS07345	1.03264	0.00574308	0.0757831	0.0173858		19	0	19	0	-0.034	36	1.2	0.238	glutathione-dependent disulfide-bond oxidoreductase	SPV_1382	.	SPD_1382	SP_1550	SPT_1492	glutathione S-transferase family protein	AMINO ACID METABOLSIM	Intracellular	METABOLISM			Various metabolism			#99FF99	SPV_RS07345	CDS	0.101669	FALSE	RIF0,01	-0.234283
SPV_RS03270	1.07303	0.00528448	0.0726945	0.0166773		19	0	19	0	SPV_RS03270	1.04825	0.00343701	0.058626	0.0134497		19	0	19	0	0.025	36	1.16	0.255	orotidine-5'-phosphate decarboxylase	SPV_0608	pyrF	SPD_0608	SP_0701	SPT_0713	orotidine 5-phosphate decarboxylase	NUCLEOTIDE METABOLSIM	Intracellular	METABOLISM			Nucleotide metabolism		pyrF	#009600	SPV_RS03270	CDS	0.103648	FALSE	RIF0,01	0.539796
SPV_RS00435	0.978138	0.0175831	0.132601	0.0304208		19	1	18	0	SPV_RS00435	1.02565	0.018011	0.134205	0.0307888		19	1	18	0	-0.048	36	1.1	0.28	response regulator transcription factor	SPV_0081	.	SPD_0081	SP_0083	SPT_0117	DNA-binding response regulator	REGULATOR	Intracellular	GENETIC INFORMATION PROCESSING	ENVIRONMENTAL INFORMATION PROCESSING		Transcription	Signal transduction		#990000	SPV_RS00435	CDS	0.109587	FALSE	RIF0,01	-0.417963
SPV_RS04020	1.05847	0.0126696	0.112559	0.0258229		19	0	19	0	SPV_RS04020	1.09902	0.0153767	0.124003	0.0284482		19	0	19	0	-0.041	36	1.06	0.298	peptide ABC transporter substrate-binding protein	SPV_0750	.	SPD_0750	SP_0857	SPT_1347	peptide ABC transporter substrate-binding protein	TRANSPORT	Membrane	ENVIRONMENTAL INFORMATION PROCESSING			Membrane transport			#FF64E1	SPV_RS04020	CDS	0.113546	FALSE	RIF0,01	-0.326123
SPV_RS06660	1.07767	0.00696311	0.0834452	0.0191436		19	0	19	0	SPV_RS06660	1.05488	0.00344738	0.0587144	0.01347		19	0	19	0	0.023	36	0.97	0.337	N-acetylmuramoyl-L-alanine amidase family protein	SPV_1248	cbpM	SPD_1248	SP_1417	SPT_0856	choline binding protein	CAPSULE	Cell Wall	HYPOTHETICAL/UNKNOWN			Hypothetical/Unknown			#D3D3D3	SPV_RS06660	CDS	0.121748	FALSE	RIF0,01	0.513556
SPV_RS07720	1.0378	0.00768486	0.0876633	0.0201114		19	0	19	0	SPV_RS07720	1.01538	0.00819979	0.0905527	0.0207742		19	0	19	0	0.022	36	0.78	0.443	hypothetical protein			SPD_1452, SPD_1453									Hypothetical/Unknown			#D3D3D3	SPV_RS07720	CDS	0.143665	FALSE	RIF0,01	0.500436
SPV_RS00770	0.940055	0.0213248	0.14603	0.0335016		19	0	19	0	SPV_RS00770	0.968793	0.0077398	0.0879761	0.0201831		19	0	19	0	-0.029	36	0.73	0.467	IS630 family transposase						IS630 family transposase						Mobile element/pseudogene			#999999	SPV_RS00770	CDS	0.14918	FALSE	RIF0,01	-0.168683
SPV_RS04640	1.02419	0.00859075	0.0926863	0.0212637		19	0	19	0	SPV_RS04640	1.00454	0.00796895	0.089269	0.0204797		19	0	19	0	0.02	36	0.67	0.51	SAM-dependent methyltransferase TehB	SPV_0864	tehB	SPD_0864	SP_0977	SPT_1226	tellurite resistance protein TehB	VARIOUS	Intracellular	METABOLISM			Various metabolism		tehB	#99FF99	SPV_RS04640	CDS	0.157381	FALSE	RIF0,01	0.474196
SPV_RS09425	0.969156	0.0255655	0.159892	0.0366818		19	1	18	0	SPV_RS09425	1.00069	0.0195158	0.139699	0.0320491		19	1	18	0	-0.032	36	0.65	0.521	RNA methyltransferase	SPV_1771	yjfA	SPD_1771	SP_1973	SPT_1953	spoU rRNA Methylase family protein	TRANSCRIPTION AND TRANSLATION	Intracellular	GENETIC INFORMATION PROCESSING			Translation			#960096	SPV_RS09425	CDS	0.159502	FALSE	RIF0,01	-0.208043
SPV_RS06510	1.03295	0.00634932	0.0796826	0.0182804		19	0	19	0	SPV_RS06510	1.04906	0.00713425	0.0844645	0.0193775		19	0	19	0	-0.016	36	0.6	0.549	ABC transporter substrate-binding protein	SPV_1218	potD	SPD_1218	SP_1386	SPT_0889	spermidine/putrescine ABC transporter, spermidine/putrescine-binding protein	TRANSPORT	Membrane	ENVIRONMENTAL INFORMATION PROCESSING			Membrane transport		PotD	#FF64E1	SPV_RS06510	CDS	0.164876	FALSE	RIF0,01	0.00187662
SPV_RS08355	1.02524	0.00887264	0.0941947	0.0216097		19	0	19	0	SPV_RS08355	1.04111	0.00470225	0.0685729	0.0157317		19	0	19	0	-0.016	36	0.59	0.556	DUF2785 domain-containing protein	SPV_1570	.	SPD_1570	SP_1779	SPT_1701	hypothetical protein	UNKNOWN		HYPOTHETICAL/UNKNOWN			Hypothetical/Unknown			#D3D3D3	SPV_RS08355	CDS	0.166714	FALSE	RIF0,01	0.00187662
SPV_RS08190	1.04182	0.00989282	0.0994627	0.0228183		19	0	19	0	SPV_RS08190	1.02714	0.00835177	0.091388	0.0209658		19	0	19	0	0.015	36	0.47	0.639	threonine/serine exporter family protein	SPV_1540	.	SPD_1540	SP_1730	SPT_1668	hypothetical protein	UNKNOWN	Membrane	HYPOTHETICAL/UNKNOWN			Hypothetical/Unknown			#D3D3D3	SPV_RS08190	CDS	0.184389	FALSE	RIF0,01	0.408597
SPV_RS07035	1.01337	0.0146877	0.121193	0.0278036		19	0	19	0	SPV_RS07035	1.02947	0.00729619	0.0854177	0.0201331		18	0	18	0	-0.016	35	0.47	0.642	hypothetical protein	SPV_1323	.	SPD_1323	SP_1494	SPT_1431	hypothetical protein	UNKNOWN		HYPOTHETICAL/UNKNOWN			Hypothetical/Unknown			#D3D3D3	SPV_RS07035	CDS	0.185238	FALSE	RIF0,01	0.00187662
SPV_RS07210	1.05233	0.0152967	0.12368	0.0283741		19	0	19	0	SPV_RS07210	1.0368	0.00603204	0.0776662	0.0178178		19	0	19	0	0.016	36	0.46	0.646	ABC transporter												Membrane transport			#FF64E1	SPV_RS07210	CDS	0.18651	FALSE	RIF0,01	0.421716
SPV_RS07730	0.975063	0.00914079	0.0956075	0.0219339		19	0	19	0	SPV_RS07730	0.988847	0.00800724	0.0894832	0.0205288		19	0	19	0	-0.014	36	0.46	0.649	hypothetical protein	SPV_2369	.	.	.								Hypothetical/Unknown			#D3D3D3	SPV_RS07730	CDS	0.1875	FALSE	RIF0,01	0.0281166
SPV_RS02560	1.04733	0.0173552	0.131739	0.030223		19	0	19	0	SPV_RS02560	1.03188	0.0084801	0.0920875	0.0211263		19	0	19	0	0.015	36	0.42	0.678	CPBP family intramembrane metalloprotease	SPV_0475	pncP	SPD_0475	SP_0547	SPT_0579	conserved domain protein	UNKNOWN	Membrane	GENETIC INFORMATION PROCESSING			Folding, sorting, degradation			#9600FA	SPV_RS02560	CDS	0.19259	FALSE	RIF0,01	0.408597
SPV_RS04240	1.06868	0.0169199	0.130077	0.0298416		19	0	19	0	SPV_RS04240	1.05474	0.00607391	0.0779353	0.0178796		19	0	19	0	0.014	36	0.4	0.691	DUF4300 family protein	SPV_0792	.	SPD_0792	SP_0899	SPT_1300	conserved hypothetical protein	UNKNOWN		HYPOTHETICAL/UNKNOWN			Hypothetical/Unknown			#D3D3D3	SPV_RS04240	CDS	0.194853	FALSE	RIF0,01	0.395477
SPV_RS02785	0.997999	0.00748489	0.0865152	0.019848		19	0	19	0	SPV_RS02785	1.00659	0.00589309	0.0767664	0.0176114		19	0	19	0	-0.009	36	0.32	0.748	hypothetical protein	SPV_2188	.	SPD_0518	SP_0595,SP_0596		hypothetical protein						Hypothetical/Unknown			#D3D3D3	SPV_RS02785	CDS	0.207296	FALSE	RIF0,01	0.0937166
SPV_RS03950	1.01616	0.0128407	0.113317	0.0259966		19	0	19	0	SPV_RS03950	1.02424	0.00918515	0.0958392	0.021987		19	0	19	0	-0.008	36	0.24	0.814	hypothetical protein	SPV_0734	.	SPD_0734	SP_0840	SPT_1363	hypothetical protein	UNKNOWN		HYPOTHETICAL/UNKNOWN			Hypothetical/Unknown			#D3D3D3	SPV_RS03950	CDS	0.216205	FALSE	RIF0,01	0.106837
SPV_RS10095	0.952586	0.020204	0.142141	0.0326093	argR	19	0	19	0	SPV_RS10095	0.962582	0.0234745	0.153214	0.0361129	argR	18	0	18	0	-0.01	35	0.21	0.838	arginine repressor	SPV_1904	argR1	SPD_1904	SP_2077	SPT_2088	putative transcriptional repressor	REGULATOR	Intracellular	GENETIC INFORMATION PROCESSING	METABOLISM		Transcription	Amino acid metabolism	argR	#990000	SPV_RS10095	CDS	0.221295	FALSE	RIF0,01	0.0805966
SPV_RS02965	0.997884	0.00561175	0.0749116	0.0171859		19	0	19	0	SPV_RS02965	0.99286	0.00837529	0.0915166	0.0209954		19	0	19	0	0.005	36	0.19	0.854	ATP-binding cassette domain-containing protein	SPV_0554	.	SPD_0554	SP_0636	SPT_0661	ABC transporter, ATP-binding protein	TRANSPORT	Membrane	ENVIRONMENTAL INFORMATION PROCESSING			Membrane transport			#FF64E1	SPV_RS02965	CDS	0.22384	FALSE	RIF0,01	0.277397
SPV_RS02760	1.03629	0.00916604	0.0957395	0.0219641		19	0	19	0	SPV_RS02760	1.04112	0.00385252	0.0620687	0.0142395		19	0	19	0	-0.005	36	0.18	0.855	GNAT family N-acetyltransferase	SPV_0514	.	SPD_0514	SP_0590	SPT_0619	acetyltransferase, GNAT family	VARIOUS METABOLISM AND BIOSYNTHESIS		METABOLISM			Various metabolism			#99FF99	SPV_RS02760	CDS	0.223982	FALSE	RIF0,01	0.146197
SPV_RS04520	1.06363	0.0134651	0.116039	0.0266212		19	0	19	0	SPV_RS04520	1.05987	0.0101207	0.100602	0.0230796		19	0	19	0	0.004	36	0.11	0.916	N-acetyltransferase	SPV_0842	.	SPD_0842	SP_0953	SPT_1249	acetyltransferase, GNAT family	VARIOUS METABOLISM AND BIOSYNTHESIS	Intracellular	METABOLISM			Various metabolism			#99FF99	SPV_RS04520	CDS	0.236425	FALSE	RIF0,01	0.264277
SPV_RS08895	0.975972	0.00688261	0.0829615	0.0195542		18	0	18	0	SPV_RS08895	0.609357	0.018608	0.136411	0.0321524		18	0	18	0	0.367	34	9.74	2.27e-11	peptide ABC transporter permease	SPV_1669	amiD	SPD_1669	SP_1889	SPT_1811	oligopeptide ABC transporter, permease protein AmiD	TRANSPORT	Membrane	ENVIRONMENTAL INFORMATION PROCESSING			Membrane transport		amiD	#FF64E1	SPV_RS08895	CDS	0.00183823	TRUE	RIF0,01	5.02684
SPV_RS01790	0.689201	0.0213079	0.145972	0.034406	rfbB	18	0	18	0	SPV_RS01790	0.940411	0.00779406	0.088284	0.0208087	rfbB	18	0	18	0	-0.251	34	6.25	4.12e-07	dTDP-glucose 4,6-dehydratase	SPV_0330	cps2N	SPD_0330	.	SPT_0405	rfbB dTDP-glucose 4,6-dehydratase	VARIOUS METABOLISM AND BIOSYNTHESIS	Intracellular	METABOLISM			Capsule metabolism		rbfB	#00CCCC	SPV_RS01790	CDS	0.00410068	TRUE	RIF0,01	-3.08132
SPV_RS09275	0.783492	0.0911199	0.301861	0.0711493		18	0	18	0	SPV_RS09275	0.982523	0.0116738	0.108045	0.0254665		18	0	18	0	-0.199	34	2.63	0.0126	GNAT family N-acetyltransferase	SPV_1742	.	SPD_1742	SP_1943	SPT_1901	acetyltransferase, GNAT family	VARIOUS METABOLISM AND BIOSYNTHESIS	Intracellular	METABOLISM			Various metabolism			#99FF99	SPV_RS09275	CDS	0.0282805	TRUE	RIF0,01	-2.39908
SPV_RS01635	0.94957	0.00659241	0.0811937	0.0191375		18	0	18	0	SPV_RS01635	1.01343	0.00729025	0.0853829	0.020125		18	0	18	0	-0.064	34	2.3	0.0278	preprotein translocase subunit YajC	SPV_0298	yajC-1	SPD_0298	SP_0326	SPT_0375	preprotein translocase, YajC subunit	TRANSPORT	Membrane	ENVIRONMENTAL INFORMATION PROCESSING			Membrane transport		YajC	#FF64E1	SPV_RS01635	CDS	0.0386029	FALSE	RIF0,01	-0.627883
SPV_RS07815	1.03288	0.00978757	0.0989321	0.0233185		18	0	18	0	SPV_RS07815	0.918983	0.0327332	0.180923	0.0438803		17	0	17	0	0.114	33	2.29	0.0284	hypothetical protein												Hypothetical/Unknown			#D3D3D3	SPV_RS07815	CDS	0.0390271	TRUE	RIF0,01	1.70748
SPV_RS06325	0.995596	0.0139858	0.118262	0.0278745		18	0	18	0	SPV_RS06325	1.06316	0.00399069	0.0631719	0.0153214		17	0	17	0	-0.068	33	2.12	0.0412	replication initiator protein A	SPV_2329	.	SPD_1184	SP_1350		hypothetical protein						Hypothetical/Unknown			#D3D3D3	SPV_RS06325	CDS	0.0449661	FALSE	RIF0,01	-0.680363
SPV_RS02205	0.957164	0.017926	0.133888	0.0315577		18	0	18	0	SPV_RS02205	1.02947	0.00861805	0.0928335	0.0218811		18	0	18	0	-0.072	34	1.88	0.0683	hypothetical protein	SPV_0408	.	SPD_0408	SP_0449	SPT_0485	hypothetical protein	UNKNOWN		HYPOTHETICAL/UNKNOWN			Hypothetical/Unknown			#D3D3D3	SPV_RS02205	CDS	0.0558541	FALSE	RIF0,01	-0.732843
SPV_RS03155	1.04686	0.0140746	0.118636	0.0279628	hflX	18	0	18	0	SPV_RS03155	0.946335	0.0387353	0.196813	0.0463892	hflX	18	0	18	0	0.101	34	1.86	0.0722	GTPase HflX	SPV_0584	hflX	SPD_0584	SP_0672	SPT_0696	GTP-binding protein HflX	TRANSCRIPTION AND TRANSLATION	Intracellular	GENETIC INFORMATION PROCESSING			Translation		hflX	#960096	SPV_RS03155	CDS	0.0565611	FALSE	RIF0,01	1.53692
SPV_RS10070	0.980806	0.00547256	0.0739768	0.0174365		18	0	18	0	SPV_RS10070	1.01912	0.00419029	0.0647325	0.0152576		18	0	18	0	-0.038	34	1.65	0.107	gamma-glutamyl-gamma-aminobutyrate hydrolase family protein	SPV_1899	.	SPD_1899	SP_2072	SPT_2083	glutamine amidotransferase, class-I	AMINO ACID METABOLSIM	Intracellular	METABOLISM			Amino acid metabolism			#FFFF00	SPV_RS10070	CDS	0.0674491	FALSE	RIF0,01	-0.286763
SPV_RS00420	0.975015	0.00971924	0.0985862	0.023237		18	0	18	0	SPV_RS00420	1.02444	0.00658591	0.0811536	0.0191281		18	0	18	0	-0.049	34	1.64	0.11	glycosyltransferase family 2 protein			SPD_0078			glycosyltransferase family 2 protein						Various metabolism			#99FF99	SPV_RS00420	CDS	0.0682975	FALSE	RIF0,01	-0.431083
SPV_RS03740	1.0804	0.00499637	0.070685	0.0166606		18	0	18	0	SPV_RS03740	1.04857	0.00838335	0.0915606	0.0222067		17	0	17	0	0.032	33	1.15	0.26	3-oxoacyl-ACP reductase	SPV_0695	fabG2	SPD_0695	SP_0793	SPT_1406	oxidoreductase, short chain dehydrogenase/reductase family	LIPOPROTEIN	Intracellular	METABOLISM			Lipid metabolism		fabG	#669900	SPV_RS03740	CDS	0.105062	FALSE	RIF0,01	0.631636
SPV_RS04265	1.08116	0.00883537	0.0939966	0.0221552		18	0	18	0	SPV_RS04265	1.05368	0.0106091	0.103001	0.0242775		18	0	18	0	0.027	34	0.84	0.409	permease	SPV_0798	.	SPD_0798	SP_0905	SPT_1295	conserved hypothetical protein	UNKNOWN		HYPOTHETICAL/UNKNOWN			Hypothetical/Unknown		yraQ	#D3D3D3	SPV_RS04265	CDS	0.135605	FALSE	RIF0,01	0.566036
SPV_RS05750	0.98408	0.00405978	0.0637164	0.0150181		18	0	18	0	SPV_RS05750	0.96581	0.00548651	0.074071	0.0174587		18	0	18	0	0.018	34	0.79	0.433	sortase	SPV_1076	srtA	SPD_1076	SP_1218	SPT_1011	conserved hypothetical protein	UNKNOWN		HYPOTHETICAL/UNKNOWN			Hypothetical/Unknown			#D3D3D3	SPV_RS05750	CDS	0.141968	FALSE	RIF0,01	0.447956
SPV_RS06705	1.06324	0.016291	0.127636	0.0300842		18	0	18	0	SPV_RS06705	1.03094	0.0191295	0.138309	0.0325998		18	0	18	0	0.032	34	0.73	0.472	U32 family peptidase			SPD_1256			collagenase-like protease						Mobile element/pseudogene			#999999	SPV_RS06705	CDS	0.150311	FALSE	RIF0,01	0.631636
SPV_RS04145	0.979439	0.00939712	0.0969387	0.0228487		18	0	18	0	SPV_RS04145	0.999598	0.00598725	0.0773773	0.018238		18	0	18	0	-0.02	34	0.69	0.495	hypothetical protein	SPV_0775	.	SPD_0775	SP_0879	SPT_1322	hypothetical protein	DNA TURNOVER		HYPOTHETICAL/UNKNOWN			Hypothetical/Unknown			#D3D3D3	SPV_RS04145	CDS	0.154836	FALSE	RIF0,01	-0.0506034
SPV_RS09345	0.992265	0.0126506	0.112475	0.0265105		18	0	18	0	SPV_RS09345	1.01748	0.0127265	0.112812	0.02659		18	0	18	0	-0.025	34	0.67	0.506	ABC transporter ATP-binding protein	SPV_1755	.	SPD_1755	SP_1957	SPT_1934	ABC transporter, ATP-binding protein	TRANSPORT	Membrane	ENVIRONMENTAL INFORMATION PROCESSING			Membrane transport			#FF64E1	SPV_RS09345	CDS	0.156674	FALSE	RIF0,01	-0.116203
SPV_RS08910	0.870789	0.108919	0.330029	0.0777886		18	1	17	0	SPV_RS08910	0.9311	0.0493078	0.222054	0.0523385		18	0	18	0	-0.06	34	0.64	0.524	hypothetical protein												Hypothetical/Unknown			#D3D3D3	SPV_RS08910	CDS	0.160209	FALSE	RIF0,01	-0.575403
SPV_RS10870	0.368723	0.0638187	0.252624	0.059544		18	1	17	0	SPV_RS10870	0.308712	0.099994	0.316218	0.0745334		18	4	14	0	0.06	34	0.63	0.534	IMP dehydrogenase	SPV_2055	guaB	SPD_2055	SP_2228	SPT_2246	inosine-5-monophosphate dehydrogenase	NUCLEOTIDE METABOLSIM	Intracellular	METABOLISM			Nucleotide metabolism		guaB	#009600	SPV_RS10870	CDS	0.161765	FALSE	RIF0,01	0.998996
SPV_RS03965	0.985219	0.0467375	0.216189	0.0509561	deoC	18	0	18	0	SPV_RS03965	1.01033	0.00675769	0.0822052	0.0193759	deoC	18	0	18	0	-0.025	34	0.46	0.648	deoxyribose-phosphate aldolase	SPV_0737	deoC	SPD_0737	SP_0843	SPT_1360	deoxyribose-phosphate aldolase	CARBOHYDRATE METABOLISM	Intracellular	METABOLISM			Carbohydrate metabolism		deoC	#00FF00	SPV_RS03965	CDS	0.187217	FALSE	RIF0,01	-0.116203
SPV_RS04375	1.04166	0.00530874	0.0728611	0.0171735		18	0	18	0	SPV_RS04375	1.04928	0.00345265	0.0587593	0.0138497		18	0	18	0	-0.008	34	0.35	0.732	CPBP family intramembrane metalloprotease	SPV_0817	.	SPD_0817	SP_0925	SPT_1274	conserved hypothetical protein	UNKNOWN	Membrane	GENETIC INFORMATION PROCESSING			Folding, sorting, degradation			#9600FA	SPV_RS04375	CDS	0.203903	FALSE	RIF0,01	0.106837
SPV_RS02840	0.994759	0.00450809	0.0671423	0.0158256		18	0	18	0	SPV_RS02840	1.00316	0.0065771	0.0810993	0.0191153		18	0	18	0	-0.008	34	0.34	0.737	transporter substrate-binding domain-containing protein	SPV_0530	glnH2	SPD_0530	SP_0609	SPT_0635	amino acid ABC transporter, amino acid-binding protein	TRANSPORT	Membrane	ENVIRONMENTAL INFORMATION PROCESSING	METABOLISM		Membrane transport	Amino acid metabolism		#FF64E1	SPV_RS02840	CDS	0.205034	FALSE	RIF0,01	0.106837
SPV_RS07850	0.912618	0.0214876	0.146586	0.0345507		18	0	18	0	SPV_RS07850	0.927064	0.0153346	0.123833	0.0309583		16	0	16	0	-0.014	32	0.31	0.758	YggS family pyridoxal phosphate-dependent enzyme	SPV_1478	ylmE	SPD_1478	SP_1665	SPT_1604	ylmE protein	CELL DIVISION		CELLULAR PROCESSES			Cell division		YlmE	#0000C8	SPV_RS07850	CDS	0.208852	FALSE	RIF0,01	0.0281166
SPV_RS03555	1.05943	0.00581455	0.0762532	0.0179731		18	0	18	0	SPV_RS03555	1.05122	0.00813206	0.090178	0.0218714		17	0	17	0	0.008	33	0.29	0.774	hydrolase	SPV_0662	.	SPD_0662	SP_0760	SPT_0773	hypothetical protein	UNKNOWN	Membrane	ENVIRONMENTAL INFORMATION PROCESSING			Signal transduction		rgfB	#CC0066	SPV_RS03555	CDS	0.210407	FALSE	RIF0,01	0.316757
SPV_RS03400	1.08216	0.0120022	0.109555	0.0258223		18	0	18	0	SPV_RS03400	1.09069	0.00750917	0.0866555	0.0204249		18	0	18	0	-0.009	34	0.26	0.797	thiamine phosphate synthase	SPV_0631	thiE-2	SPD_0631	SP_0725	SPT_0741	thiamine-phosphate pyrophosphorylase	AMINO ACID METABOLSIM	Intracellular	METABOLISM			Cofactor and vitamin metabolism		thiE-2	#00FFCC	SPV_RS03400	CDS	0.214084	FALSE	RIF0,01	0.0937166
SPV_RS08315	0.965632	0.0573546	0.239488	0.0564479		18	1	17	0	SPV_RS08315	0.949419	0.0391669	0.197906	0.046647		18	1	17	0	0.016	34	0.22	0.826	aromatic acid exporter family protein	SPV_1564	.	SPD_1564	SP_1754	SPT_1693	conserved hypothetical protein	UNKNOWN		HYPOTHETICAL/UNKNOWN			Hypothetical/Unknown			#D3D3D3	SPV_RS08315	CDS	0.21875	FALSE	RIF0,01	0.421716
SPV_RS03395	1.03274	0.0193524	0.139113	0.0327893		18	0	18	0	SPV_RS03395	1.03871	0.00701462	0.0837533	0.0197408		18	0	18	0	-0.006	34	0.16	0.877	hydroxyethylthiazole kinase	SPV_0630	thiM-2	SPD_0630	SP_0724	SPT_0740	putative hydroxyethylthiazole kinase	AMINO ACID METABOLSIM	Intracellular	METABOLISM			Cofactor and vitamin metabolism		thiM	#00FFCC	SPV_RS03395	CDS	0.228648	FALSE	RIF0,01	0.133077
SPV_RS05620	0.890492	0.00959747	0.0979667	0.0237604		17	0	17	0	SPV_RS05620	0.992191	0.00873772	0.0934757	0.0226712		17	0	17	0	-0.102	32	3.1	0.00405	transcription antiterminator	SPV_1049	lacT	SPD_1049	SP_1187	SPT_1037	transcription antiterminator LacT	TRANSCRIPTION AND TRANSLATION	Intracellular	GENETIC INFORMATION PROCESSING			Transcription		lacT	#990000	SPV_RS05620	CDS	0.0197964	TRUE	RIF0,01	-1.12644
SPV_RS08945	0.986857	0.0051735	0.071927	0.0174449		17	0	17	0	SPV_RS08945	1.058	0.00494374	0.0703117	0.0170531		17	0	17	0	-0.071	32	2.92	0.00642	AraC family transcriptional regulator	SPV_1679	msmR	SPD_1679	SP_1899	SPT_1822	msm operon regulatory protein	REGULATOR	Intracellular	GENETIC INFORMATION PROCESSING			Transcription			#990000	SPV_RS08945	CDS	0.0226244	FALSE	RIF0,01	-0.719723
SPV_RS10775	0.916918	0.00648271	0.0805153	0.0195278	cysK	17	0	17	0	SPV_RS10775	0.975626	0.00542933	0.073684	0.017871	cysK	17	0	17	0	-0.059	32	2.22	0.0338	cysteine synthase A	SPV_2037	cysK	SPD_2037	SP_2210	SPT_2228	cysteine synthase	AMINO ACID METABOLSIM	Intracellular	METABOLISM			Amino acid metabolism			#FFFF00	SPV_RS10775	CDS	0.0415724	FALSE	RIF0,01	-0.562283
SPV_RS10755	0.936274	0.00764092	0.0874124	0.0212006	raiA	17	0	17	0	SPV_RS10755	0.992928	0.00386262	0.06215	0.0150736	raiA	17	0	17	0	-0.057	32	2.18	0.0369	ribosome-associated translation inhibitor RaiA	SPV_2033	hpf	SPD_2033	SP_2206	SPT_2224	ribosomal subunit interface protein	TRANSCRIPTION AND TRANSLATION	Intracellular	GENETIC INFORMATION PROCESSING			Translation		raiA	#960096	SPV_RS10755	CDS	0.0424208	FALSE	RIF0,01	-0.536043
SPV_RS08530	0.998348	0.00507411	0.0712328	0.0172765		17	0	17	0	SPV_RS08530	1.05154	0.00526047	0.0725291	0.0175909		17	0	17	0	-0.053	32	2.16	0.0386	indole-3-glycerol phosphate synthase TrpC	SPV_1599	trpC	SPD_1599	SP_1814	SPT_1737	indole-3-glycerol phosphate synthase	AMINO ACID METABOLSIM	Intracellular	METABOLISM			Amino acid metabolism		trpC	#FFFF00	SPV_RS08530	CDS	0.0432692	FALSE	RIF0,01	-0.483563
SPV_RS00580	0.983519	0.00729973	0.0854385	0.0207219		17	0	17	0	SPV_RS00580	1.04305	0.00881326	0.0938789	0.022769		17	0	17	0	-0.06	32	1.93	0.062	transporter substrate-binding domain-containing protein	SPV_0109	.	SPD_0109	SP_0112	SPT_0146	putative amino acid ABC transporter, periplasmic amino acid-binding protein	TRANSPORT	Membrane	ENVIRONMENTAL INFORMATION PROCESSING			Membrane transport			#FF64E1	SPV_RS00580	CDS	0.0540158	FALSE	RIF0,01	-0.575403
SPV_RS00950	0.979613	0.0123834	0.111281	0.0269895		17	0	17	0	SPV_RS00950	1.0419	0.00528794	0.0727183	0.0176368		17	0	17	0	-0.062	32	1.93	0.0623	DNA-3-methyladenine glycosylase I	SPV_0171	tag	SPD_0171	SP_0180	SPT_0217	DNA-3-methyladenine glycosylase I	DNA TURNOVER	Intracellular	GENETIC INFORMATION PROCESSING			DNA repair and editing			#FF5050	SPV_RS00950	CDS	0.0541572	FALSE	RIF0,01	-0.601643
SPV_RS09810	0.905044	0.0100211	0.100105	0.0242791	ulaD	17	0	17	0	SPV_RS09810	0.964097	0.00751574	0.0866934	0.0210262	ulaD	17	0	17	0	-0.059	32	1.84	0.0753	3-dehydro-L-gulonate-6-phosphate decarboxylase	SPV_1844	ulaD	SPD_1844	SP_2035	SPT_2030	putative hexulose-6-phosphate synthase	CARBOHYDRATE METABOLISM	Intracellular	METABOLISM			Carbohydrate metabolism		ulaD	#00FF00	SPV_RS09810	CDS	0.0572681	FALSE	RIF0,01	-0.562283
SPV_RS06905	0.952748	0.023218	0.152374	0.0369562		17	1	16	0	SPV_RS06905	1.02403	0.00547245	0.073976	0.018494		16	0	16	0	-0.071	31	1.72	0.0945	DUF1836 domain-containing protein	SPV_1294	.	SPD_1294	SP_1465	SPT_0810	hypothetical protein	UNKNOWN		HYPOTHETICAL/UNKNOWN			Hypothetical/Unknown			#D3D3D3	SPV_RS06905	CDS	0.0633484	FALSE	RIF0,01	-0.719723
SPV_RS06110	0.960935	0.00865565	0.0930357	0.0225645		17	0	17	0	SPV_RS06110	1.00732	0.00524367	0.0724132	0.0175628		17	0	17	0	-0.046	32	1.62	0.115	sugar-phosphatase	SPV_1146	yidA	SPD_1146	SP_1291	SPT_0936	Cof family protein	UNKNOWN		HYPOTHETICAL/UNKNOWN			Hypothetical/Unknown			#D3D3D3	SPV_RS06110	CDS	0.0697115	FALSE	RIF0,01	-0.391723
SPV_RS00390	0.984406	0.00834611	0.091357	0.0221573		17	0	17	0	SPV_RS00390	1.03324	0.00725806	0.0851942	0.0206626		17	0	17	0	-0.049	32	1.61	0.117	NAD(FAD)-dependent dehydrogenase	SPV_2090	.	.	.		NAD(FAD)-dependent dehydrogenase						Energy metabolism			#CCFF33	SPV_RS00390	CDS	0.0702771	FALSE	RIF0,01	-0.431083
SPV_RS01435	1.05582	0.00953464	0.0976455	0.0236825		17	0	17	0	SPV_RS01435	1.01287	0.00312761	0.0559251	0.0135638		17	0	17	0	0.043	32	1.57	0.125	PTS mannose/fructose/sorbose transporter subunit IIC	SPV_0263	manM	SPD_0263	SP_0283	SPT_0328	PTS system, mannose-specific IIC component	TRANSPORT	Membrane	ENVIRONMENTAL INFORMATION PROCESSING	METABOLISM		Membrane transport	Carbohydrate metabolism		#FF64E1	SPV_RS01435	CDS	0.071974	FALSE	RIF0,01	0.775956
SPV_RS10295	0.880411	0.00721641	0.0849495	0.0206033		17	0	17	0	SPV_RS10295	0.933841	0.0126017	0.112258	0.0272264		17	0	17	0	-0.053	32	1.56	0.127	hypothetical protein	SPV_1943	.	SPD_1943	SP_2115	SPT_2124	hypothetical protein	UNKNOWN		HYPOTHETICAL/UNKNOWN			Hypothetical/Unknown			#D3D3D3	SPV_RS10295	CDS	0.0725396	FALSE	RIF0,01	-0.483563
SPV_RS10620	0.960119	0.00869677	0.0932565	0.022618		17	0	17	0	SPV_RS10620	1.00232	0.00439269	0.0662774	0.0160746		17	0	17	0	-0.042	32	1.52	0.138	maturase												DNA repair and editing			#FF5050	SPV_RS10620	CDS	0.0766403	FALSE	RIF0,01	-0.339243
SPV_RS10115	0.939233	0.0131848	0.114825	0.0278491		17	0	17	0	SPV_RS10115	0.994858	0.0132697	0.115194	0.0279387		17	0	17	0	-0.056	32	1.41	0.168	response regulator transcription factor	SPV_1908	pnpR	SPD_1908	SP_2082	SPT_2092	response regulator	REGULATOR	Intracellular	ENVIRONMENTAL INFORMATION PROCESSING	GENETIC INFORMATION PROCESSING		Signal transduction	Transcription	pnpR	#CC0066	SPV_RS10115	CDS	0.0839932	FALSE	RIF0,01	-0.522923
SPV_RS06320	0.991732	0.0112652	0.106138	0.0257422		17	0	17	0	SPV_RS06320	1.03705	0.00724395	0.0851114	0.0206425		17	0	17	0	-0.045	32	1.37	0.179	hypothetical protein			SPD_1183			hypothetical protein						Mobile element/pseudogene			#999999	SPV_RS06320	CDS	0.0866799	FALSE	RIF0,01	-0.378603
SPV_RS10485	0.987351	0.00816212	0.0903444	0.0219117		17	0	17	0	SPV_RS10485	1.02668	0.00725754	0.0851912	0.0206619		17	0	17	0	-0.039	32	1.31	0.201	hypothetical protein	SPV_1981	.	SPD_1981	SP_2155	n.p.	hypothetical protein	UNKNOWN		HYPOTHETICAL/UNKNOWN			Hypothetical/Unknown			#D3D3D3	SPV_RS10485	CDS	0.0919118	FALSE	RIF0,01	-0.299883
SPV_RS03895	1.13602	0.0163359	0.127812	0.030999		17	0	17	0	SPV_RS03895	1.08693	0.00832792	0.0912574	0.0221332		17	0	17	0	0.049	32	1.29	0.207	DUF1697 domain-containing protein			SPD_0725			DUF1697 domain-containing protein						Mobile element/pseudogene			#999999	SPV_RS03895	CDS	0.093043	FALSE	RIF0,01	0.854676
SPV_RS07535	0.947233	0.0232377	0.152439	0.0369719		17	0	17	0	SPV_RS07535	1.00186	0.00900832	0.0949122	0.0245062		15	0	15	0	-0.055	30	1.23	0.228	aminopeptidase P family protein	SPV_1418	pepQ	SPD_1418	SP_1591	SPT_1529	proline dipeptidase	UNKNOWN	Intracellular	GENETIC INFORMATION PROCESSING			Folding, sorting, degradation		PepQ	#9600FA	SPV_RS07535	CDS	0.0989819	FALSE	RIF0,01	-0.509803
SPV_RS03930	1.05027	0.0082507	0.0908334	0.0220303	deoD	17	0	17	0	SPV_RS03930	1.08063	0.00428229	0.0654392	0.0158713	deoD	17	0	17	0	-0.03	32	1.12	0.272	purine-nucleoside phosphorylase	SPV_0730	deoD	SPD_0730	SP_0835	SPT_1367	purine nucleoside phosphorylase, family 1	NUCLEOTIDE METABOLSIM	Intracellular	METABOLISM			Nucleotide metabolism		deoD	#009600	SPV_RS03930	CDS	0.107325	FALSE	RIF0,01	-0.181803
SPV_RS06985	0.736433	0.0329202	0.181439	0.0440055		17	0	17	0	SPV_RS06985	0.679419	0.0105207	0.10257	0.0256426		16	0	16	0	0.057	31	1.12	0.272	DEAD/DEAH box helicase	SPV_1312	yfmL	SPD_1312	SP_1483	n.p.	ATP-dependent RNA helicase, DEAD/DEAH box family	TRANSCRIPTION AND TRANSLATION	Intracellular	GENETIC INFORMATION PROCESSING			Translation			#960096	SPV_RS06985	CDS	0.107466	FALSE	RIF0,01	0.959636
SPV_RS06710	1.01717	0.0120577	0.109807	0.0266322		17	0	17	0	SPV_RS06710	1.0479	0.00507882	0.0712659	0.0172845		17	0	17	0	-0.031	32	0.97	0.34	hypothetical protein			SPD_1257			hypothetical protein						Hypothetical/Unknown			#D3D3D3	SPV_RS06710	CDS	0.122596	FALSE	RIF0,01	-0.194923
SPV_RS09190	0.997658	0.0133961	0.115741	0.0280714		17	0	17	0	SPV_RS09190	1.03801	0.0218739	0.147898	0.03486		18	0	18	0	-0.04	33	0.9	0.374	hypothetical protein	SPV_1728	.	SPD_1728	SP_1925	SPT_1874	hypothetical protein	UNKNOWN		HYPOTHETICAL/UNKNOWN			Hypothetical/Unknown			#D3D3D3	SPV_RS09190	CDS	0.128394	FALSE	RIF0,01	-0.313003
SPV_RS07680	1.0218	0.00554991	0.0744977	0.0180684		17	0	17	0	SPV_RS07680	1.04162	0.00334693	0.0578527	0.013636		18	0	18	0	-0.02	33	0.88	0.388	HAMP domain-containing histidine kinase	SPV_1445	.	SPD_1445	SP_1632	SPT_1571	sensor histidine kinase	REGULATOR	Intracellular	ENVIRONMENTAL INFORMATION PROCESSING			Signal transduction			#CC0066	SPV_RS07680	CDS	0.130798	FALSE	RIF0,01	-0.0506034
SPV_RS02905	1.04626	0.00430541	0.0656156	0.0159141		17	0	17	0	SPV_RS02905	1.02766	0.00576114	0.0759022	0.018409		17	0	17	0	0.019	32	0.76	0.45	uracil-DNA glycosylase family protein	SPV_0543	.	SPD_0543	SP_0624	SPT_0648	conserved hypothetical protein	UNKNOWN		HYPOTHETICAL/UNKNOWN			Hypothetical/Unknown			#D3D3D3	SPV_RS02905	CDS	0.145503	FALSE	RIF0,01	0.461076
SPV_RS00730	0.980433	0.0096495	0.0982319	0.0238247		17	0	17	0	SPV_RS00730	1.00513	0.0111322	0.105509	0.0255898		17	0	17	0	-0.025	32	0.71	0.485	hypothetical protein	SPV_2109	cibC	.	.		hypothetical protein						Hypothetical/Unknown			#D3D3D3	SPV_RS00730	CDS	0.151725	FALSE	RIF0,01	-0.116203
SPV_RS04655	0.976162	0.0122746	0.110791	0.0268707		17	0	17	0	SPV_RS04655	0.95499	0.00332572	0.057669	0.0139868		17	0	17	0	0.021	32	0.7	0.49	O-methyltransferase	SPV_0867	.	SPD_0867	SP_0980	SPT_1223	O-methyltransferase	UNKNOWN	Intracellular	METABOLISM			Various metabolism			#99FF99	SPV_RS04655	CDS	0.152856	FALSE	RIF0,01	0.487316
SPV_RS03195	1.03513	0.0103423	0.101697	0.0246652		17	0	17	0	SPV_RS03195	1.05219	0.00377849	0.0614694	0.0149085		17	0	17	0	-0.017	32	0.59	0.558	16S rRNA pseudouridine(516) synthase	SPV_0592	rsuA-2	SPD_0592	SP_0680	SPT_0704	ribosomal small subunit pseudouridine synthase A	TRANSCRIPTION AND TRANSLATION	Intracellular	GENETIC INFORMATION PROCESSING			Translation		rsuA-2	#960096	SPV_RS03195	CDS	0.166997	FALSE	RIF0,01	-0.0112434
SPV_RS06380	1.02295	0.0205237	0.143261	0.0347459		17	0	17	0	SPV_RS06380	0.998396	0.0195584	0.139851	0.033919		17	0	17	0	0.025	32	0.51	0.617	homoserine kinase	SPV_1194	thrB	SPD_1194	SP_1360	SPT_0914	homoserine kinase	AMINO ACID METABOLSIM	Intracellular	METABOLISM			Amino acid metabolism		ThrB	#FFFF00	SPV_RS06380	CDS	0.18043	FALSE	RIF0,01	0.539796
SPV_RS05910	1.04716	0.00581851	0.0762791	0.0185004		17	0	17	0	SPV_RS05910	1.03388	0.00848132	0.0920941	0.0223361		17	0	17	0	0.013	32	0.46	0.65	GMP reductase	SPV_1107	guaC	SPD_1107	SP_1249	SPT_0979	guanosine monophosphate reductase	NUCLEOTIDE METABOLSIM	Intracellular	METABOLISM			Nucleotide metabolism		GuaC	#009600	SPV_RS05910	CDS	0.187641	FALSE	RIF0,01	0.382357
SPV_RS05200	1.10035	0.0134444	0.11595	0.028122		17	0	17	0	SPV_RS05200	1.08488	0.00607436	0.0779382	0.0189028		17	0	17	0	0.015	32	0.46	0.651	peptide ABC transporter substrate-binding protein	SPV_0954	.	SPD_0954	SP_1069	SPT_1112	conserved hypothetical protein	UNKNOWN		ENVIRONMENTAL INFORMATION PROCESSING			Membrane transport			#FF64E1	SPV_RS05200	CDS	0.188066	FALSE	RIF0,01	0.408597
SPV_RS06075	0.995751	0.0126939	0.112667	0.0273258		17	0	17	0	SPV_RS06075	1.013	0.0119014	0.109094	0.0264591		17	0	17	0	-0.017	32	0.45	0.653	LemA family protein	SPV_1139	lemA	SPD_1139	SP_1284	SPT_0943	lemA protein	UNKNOWN		HYPOTHETICAL/UNKNOWN			Hypothetical/Unknown		LemA	#D3D3D3	SPV_RS06075	CDS	0.188348	FALSE	RIF0,01	-0.0112434
SPV_RS07610	0.993013	0.015501	0.124503	0.0301964		17	0	17	0	SPV_RS07610	1.01225	0.0188031	0.137124	0.0332576		17	0	17	0	-0.019	32	0.43	0.671	FAD-binding oxidoreductase	SPV_1433	.	SPD_1433	SP_1608	SPT_1549	oxidoreductase, DadA family protein	UNKNOWN	Intracellular	HYPOTHETICAL/UNKNOWN			Hypothetical/Unknown			#D3D3D3	SPV_RS07610	CDS	0.190894	FALSE	RIF0,01	-0.0374834
SPV_RS05725	0.995932	0.00862731	0.0928833	0.0225275		17	0	17	0	SPV_RS05725	0.983808	0.00687336	0.0829057	0.0201076		17	0	17	0	0.012	32	0.4	0.691	tRNA pseudouridine(55) synthase TruB	SPV_1070	truB	SPD_1070	SP_1212	SPT_1016	tRNA pseudouridine synthase B	TRANSCRIPTION AND TRANSLATION	Intracellular	GENETIC INFORMATION PROCESSING			Translation		TruB	#960096	SPV_RS05725	CDS	0.194712	FALSE	RIF0,01	0.369237
SPV_RS00370	0.91999	0.0155852	0.124841	0.0302783		17	0	17	0	SPV_RS00370	0.936508	0.016244	0.127452	0.0309116		17	0	17	0	-0.017	32	0.38	0.705	metal-sensitive transcriptional regulator	SPV_0073	.	SPD_0073	.	SPT_0105	hypothetical protein	UNKNOWN		HYPOTHETICAL/UNKNOWN			Hypothetical/Unknown			#D3D3D3	SPV_RS00370	CDS	0.197822	FALSE	RIF0,01	-0.0112434
SPV_RS00395	0.989507	0.0170991	0.130763	0.0317148		17	0	17	0	SPV_RS00395	1.00302	0.0091244	0.0955217	0.0231674		17	0	17	0	-0.014	32	0.34	0.733	phosphorylase	SPV_0074	.	SPD_0074	SP_0075	SPT_0109	phosphorylase, Pnp/Udp family	UNKNOWN	Intracellular	METABOLISM			Nucleotide metabolism			#009600	SPV_RS00395	CDS	0.204044	FALSE	RIF0,01	0.0281166
SPV_RS07980	1.01597	0.0124044	0.111375	0.0270124		17	0	17	0	SPV_RS07980	1.02726	0.0124441	0.111553	0.0270556		17	0	17	0	-0.011	32	0.3	0.77	YhcH/YjgK/YiaL family protein	SPV_1503	.	SPD_1503	SP_1691	SPT_1629	conserved hypothetical protein	UNKNOWN		HYPOTHETICAL/UNKNOWN			Hypothetical/Unknown			#D3D3D3	SPV_RS07980	CDS	0.2097	FALSE	RIF0,01	0.0674766
SPV_RS04995	0.987676	0.0278198	0.166793	0.0404531		17	0	17	0	SPV_RS04995	1.00002	0.00718115	0.0847417	0.0205529		17	0	17	0	-0.012	32	0.27	0.787	DegV family protein	SPV_0996	.	SPD_0996	SP_1112	SPT_1158	degV family protein	UNKNOWN	Membrane	ENVIRONMENTAL INFORMATION PROCESSING			Membrane transport			#FF64E1	SPV_RS04995	CDS	0.212387	FALSE	RIF0,01	0.0543566
SPV_RS05955	1.05791	0.0158008	0.125701	0.030487		17	0	17	0	SPV_RS05955	1.04949	0.00373228	0.0610924	0.0143996		18	0	18	0	0.008	33	0.25	0.804	MmcQ/YjbR family DNA-binding protein	SPV_1117	.	SPD_1117	SP_1259	SPT_0968	conserved hypothetical protein	UNKNOWN		HYPOTHETICAL/UNKNOWN			Hypothetical/Unknown			#D3D3D3	SPV_RS05955	CDS	0.215639	FALSE	RIF0,01	0.316757
SPV_RS09420	1.02895	0.0058811	0.0766884	0.0185997		17	0	17	0	SPV_RS09420	1.03491	0.00528549	0.0727014	0.0176327		17	0	17	0	-0.006	32	0.23	0.817	Bax inhibitor-1/YccA family protein	SPV_1769	.	SPD_1769	SP_1972	SPT_1952	membrane protein	UNKNOWN		HYPOTHETICAL/UNKNOWN			Hypothetical/Unknown			#D3D3D3	SPV_RS09420	CDS	0.21677	FALSE	RIF0,01	0.133077
SPV_RS06810	1.03526	0.0158042	0.125715	0.0304903		17	0	17	0	SPV_RS06810	1.027	0.00754219	0.0868458	0.0210632		17	0	17	0	0.008	32	0.22	0.825	GntR family transcriptional regulator	SPV_1275	nagR	SPD_1275	SP_1446	SPT_0828	transcriptional regulator, GntR family	REGULATOR	Intracellular	GENETIC INFORMATION PROCESSING			Transcription			#990000	SPV_RS06810	CDS	0.218609	FALSE	RIF0,01	0.316757
SPV_RS07755	1.00852	0.00589303	0.0767661	0.0186185		17	0	17	0	SPV_RS07755	1.01394	0.00922629	0.0960536	0.0232964		17	0	17	0	-0.005	32	0.18	0.857	MBL fold metallo-hydrolase	SPV_1459	.	SPD_1459	SP_1646	SPT_1586	metallo-beta-lactamase superfamily protein	TRANSCRIPTION AND TRANSLATION	Intracellular	METABOLISM			Various metabolism			#99FF99	SPV_RS07755	CDS	0.224548	FALSE	RIF0,01	0.146197
SPV_RS04780	1.00737	0.00993519	0.0996754	0.0241748		17	0	17	0	SPV_RS04780	1.00274	0.00564459	0.0751305	0.0182218		17	0	17	0	0.005	32	0.15	0.879	noncanonical pyrimidine nucleotidase, YjjG family	SPV_1034	.	SPD_1034	SP_1171	SPT_1196	hydrolase, haloacid dehalogenase-like family	UNKNOWN		METABOLISM			Various metabolism			#99FF99	SPV_RS04780	CDS	0.228931	FALSE	RIF0,01	0.277397
SPV_RS03100	1.02032	0.00611203	0.0781795	0.0189613		17	0	17	0	SPV_RS03100	1.0233	0.00473983	0.0688464	0.0166977		17	0	17	0	-0.003	32	0.12	0.907	response regulator transcription factor	SPV_0574	yesN	SPD_0574	SP_0661	SPT_0685	DNA-binding response regulator	REGULATOR	Intracellular	GENETIC INFORMATION PROCESSING	ENVIRONMENTAL INFORMATION PROCESSING		Transcription	Signal transduction	yesN	#990000	SPV_RS03100	CDS	0.234446	FALSE	RIF0,01	0.172437
SPV_RS02835	0.989277	0.00530321	0.0728231	0.0176622		17	0	17	0	SPV_RS02835	0.992067	0.00589014	0.0767473	0.0186139		17	0	17	0	-0.003	32	0.11	0.914	amino acid ABC transporter permease	SPV_0529	glnP2a	SPD_0529	SP_0608	SPT_0634	amino acid ABC transporter, permease protein	TRANSPORT	Membrane	ENVIRONMENTAL INFORMATION PROCESSING	METABOLISM		Membrane transport	Amino acid metabolism	hisM	#FF64E1	SPV_RS02835	CDS	0.236001	FALSE	RIF0,01	0.172437
SPV_RS06040	1.05443	0.00736284	0.085807	0.0208112		17	0	17	0	SPV_RS06040	1.05602	0.00789849	0.0888735	0.021555		17	0	17	0	-0.002	32	0.05	0.958	aspartate carbamoyltransferase	SPV_1133	pyrB	SPD_1133	SP_1277	SPT_0950	aspartate carbamoyltransferase	NUCLEOTIDE METABOLSIM	Intracellular	METABOLISM	METABOLISM		Nucleotide metabolism	Amino acid metabolism	PyrB	#009600	SPV_RS06040	CDS	0.24392	FALSE	RIF0,01	0.185557
SPV_RS05825	0.972496	0.0204447	0.142985	0.0357463		16	0	16	0	SPV_RS05825	0.743988	0.00658671	0.0811586	0.0202896		16	0	16	0	0.229	30	5.56	4.8e-06	ECF transporter S component	SPV_1090	panT	SPD_1090	SP_1232	SPT_0996	membrane protein	UNKNOWN	Membrane	HYPOTHETICAL/UNKNOWN			Hypothetical/Unknown			#D3D3D3	SPV_RS05825	CDS	0.00593891	TRUE	RIF0,01	3.21628
SPV_RS05435	1.09945	0.00736578	0.0858241	0.021456		16	0	16	0	SPV_RS05435	0.896756	0.018977	0.137757	0.0344393		16	0	16	0	0.203	30	5	2.36e-05	DUF1002 domain-containing protein	SPV_0913	.	SPD_0913	SP_1027	SPT_1079	conserved hypothetical protein	UNKNOWN		HYPOTHETICAL/UNKNOWN			Hypothetical/Unknown			#D3D3D3	SPV_RS05435	CDS	0.00763575	TRUE	RIF0,01	2.87516
SPV_RS00265	0.963089	0.00387798	0.0622734	0.0155684		16	0	16	0	SPV_RS00265	1.02874	0.00359847	0.0599872	0.0149968		16	0	16	0	-0.066	30	3.04	0.00491	phosphoribosylformylglycinamidine cyclo-ligase	SPV_0054	purM	SPD_0054	SP_0047	SPT_0086	phosphoribosylformylglycinamide cyclo-ligase	NUCLEOTIDE METABOLSIM	Intracellular	METABOLISM			Nucleotide metabolism		purM	#009600	SPV_RS00265	CDS	0.0209276	FALSE	RIF0,01	-0.654123
SPV_RS10855	0.819026	0.0242808	0.155823	0.0389557		16	1	15	0	SPV_RS10855	0.950809	0.010734	0.103605	0.025128		17	0	17	0	-0.132	31	2.84	0.00784	insulinase family protein	SPV_2052	.	SPD_2052	SP_2225	SPT_2243	conserved hypothetical protein	UNKNOWN	Intracellular	GENETIC INFORMATION PROCESSING			Folding, sorting, degradation			#9600FA	SPV_RS10855	CDS	0.0247455	TRUE	RIF0,01	-1.52004
SPV_RS00575	0.966912	0.009209	0.0959635	0.0239909		16	0	16	0	SPV_RS00575	1.03302	0.00554238	0.0744471	0.0186118		16	0	16	0	-0.066	30	2.18	0.0375	ABC transporter ATP-binding protein	SPV_0108	.	SPD_0108	SP_0111	SPT_0145	putative amino acid ABC transporter, ATP-binding protein	TRANSPORT	Membrane	ENVIRONMENTAL INFORMATION PROCESSING	CELLULAR PROCESSES		Membrane transport	Cellular community		#FF64E1	SPV_RS00575	CDS	0.042845	FALSE	RIF0,01	-0.654123
SPV_RS09755	0.985226	0.00513501	0.071659	0.0179147		16	0	16	0	SPV_RS09755	1.03266	0.00442667	0.0665332	0.0166333		16	0	16	0	-0.047	30	1.94	0.0618	PTS sugar transporter subunit IIB	SPV_1832	bguB	SPD_1832	SP_2023	SPT_2019	PTS system, IIB component	TRANSPORT	Membrane	ENVIRONMENTAL INFORMATION PROCESSING			Membrane transport		celA	#FF64E1	SPV_RS09755	CDS	0.053733	FALSE	RIF0,01	-0.404843
SPV_RS02355	1.01084	0.00473177	0.0687879	0.017197		16	0	16	0	SPV_RS02355	1.05573	0.00488121	0.0698656	0.0174664		16	0	16	0	-0.045	30	1.83	0.0769	chromosome partitioning protein ParB	SPV_0439	.	SPD_0439	SP_0490	SPT_0530	hypothetical protein	UNKNOWN		HYPOTHETICAL/UNKNOWN			Hypothetical/Unknown			#D3D3D3	SPV_RS02355	CDS	0.0582579	FALSE	RIF0,01	-0.378603
SPV_RS06455	0.986136	0.0150888	0.122837	0.0307092		16	0	16	0	SPV_RS06455	1.05466	0.00886074	0.0941315	0.0235329		16	0	16	0	-0.069	30	1.77	0.0867	3-dehydroquinate synthase	SPV_1209	aroB	SPD_1209	SP_1375	SPT_0898	3-dehydroquinate synthase	AMINO ACID METABOLSIM	Intracellular	METABOLISM			Amino acid metabolism		AroB	#FFFF00	SPV_RS06455	CDS	0.0608032	FALSE	RIF0,01	-0.693483
SPV_RS04825	1.00992	0.0065304	0.0808109	0.0202027		16	0	16	0	SPV_RS04825	1.06443	0.00890022	0.094341	0.0235852		16	0	16	0	-0.055	30	1.76	0.0894	dihydrolipoamide acetyltransferase	SPV_1026	acoC	SPD_1026	SP_1162	SPT_1188	putative acetoin dehydrogenase complex, E2 component, dihydrolipoamide acetyltransferase	CARBOHYDRATE METABOLISM	Intracellular	METABOLISM			Carbohydrate metabolism			#00FF00	SPV_RS04825	CDS	0.0613688	FALSE	RIF0,01	-0.509803
SPV_RS10845	0.898018	0.0216044	0.146984	0.0367461		16	1	15	0	SPV_RS10845	0.985909	0.0224947	0.149982	0.0374956		16	1	15	0	-0.088	30	1.67	0.104	helix-turn-helix domain-containing protein	SPV_2050	rodZ	SPD_2050	SP_2223	SPT_2241	conserved hypothetical protein	UNKNOWN		HYPOTHETICAL/UNKNOWN			Hypothetical/Unknown			#D3D3D3	SPV_RS10845	CDS	0.0667421	FALSE	RIF0,01	-0.942763
SPV_RS00550	0.942506	0.0129686	0.11388	0.0284699	sdaAB	16	0	16	0	SPV_RS00550	0.999984	0.00869233	0.0932326	0.0233082	sdaAB	16	0	16	0	-0.057	30	1.56	0.129	L-serine ammonia-lyase, iron-sulfur-dependent, subunit beta	SPV_0103	sdhB	SPD_0103	SP_0106	SPT_0140	L-serine dehydratase, iron-sulfur-dependent, beta subunit	CARBOHYDRATE METABOLISM	Intracellular	METABOLISM			Amino acid metabolism		sdaB	#FFFF00	SPV_RS00550	CDS	0.073388	FALSE	RIF0,01	-0.536043
SPV_RS02125	0.97718	0.00930578	0.0964665	0.0241166		16	0	16	0	SPV_RS02125	1.01727	0.00578134	0.0760351	0.0190088		16	0	16	0	-0.04	30	1.31	0.202	CPBP family intramembrane metalloprotease						CPBP family intramembrane metalloprotease						Folding, sorting, degradation			#9600FA	SPV_RS02125	CDS	0.0920532	FALSE	RIF0,01	-0.313003
SPV_RS09390	0.977477	0.00990181	0.0995078	0.024877		16	0	16	0	SPV_RS09390	1.01846	0.00619965	0.0787378	0.0196845		16	0	16	0	-0.041	30	1.29	0.206	DUF1146 domain-containing protein	SPV_2422	.	.	.								Hypothetical/Unknown			#D3D3D3	SPV_RS09390	CDS	0.0929016	FALSE	RIF0,01	-0.326123
SPV_RS01650	0.987349	0.00552507	0.0743308	0.0185827		16	0	16	0	SPV_RS01650	1.01534	0.00355463	0.0596207	0.0149052		16	0	16	0	-0.028	30	1.18	0.249	hypothetical protein						hypothetical protein						Hypothetical/Unknown			#D3D3D3	SPV_RS01650	CDS	0.103083	FALSE	RIF0,01	-0.155563
SPV_RS01565	1.00994	0.00348124	0.059002	0.0147505		16	0	16	0	SPV_RS01565	1.03563	0.00482082	0.0694321	0.017358		16	0	16	0	-0.026	30	1.13	0.268	glutathione peroxidase	SPV_0286	basA	SPD_0286	SP_0313	SPT_0363	glutathione peroxidase	AMINO ACID METABOLSIM	Intracellular	METABOLISM			Various metabolism			#99FF99	SPV_RS01565	CDS	0.106759	FALSE	RIF0,01	-0.129323
SPV_RS09675	0.628363	0.0637673	0.252522	0.0631305		16	0	16	0	SPV_RS09675	0.724129	0.050007	0.223622	0.0577391		15	1	14	0	-0.096	29	1.12	0.272	transcription termination/antitermination protein NusG	SPV_1819	nusG	SPD_1819	SP_2007	SPT_2003	transcription antitermination protein NusG	TRANSCRIPTION AND TRANSLATION	Intracellular	GENETIC INFORMATION PROCESSING			Transcription		nusG	#990000	SPV_RS09675	CDS	0.107183	FALSE	RIF0,01	-1.04772
SPV_RS01555	0.96515	0.00910803	0.095436	0.023859		16	0	16	0	SPV_RS01555	0.997968	0.00476976	0.0690634	0.0172659		16	0	16	0	-0.033	30	1.11	0.274	cell filamentation protein						cell filamentation protein						Cell growth and death			#99CCFF	SPV_RS01555	CDS	0.108314	FALSE	RIF0,01	-0.221163
SPV_RS08815	0.976734	0.010417	0.102064	0.0255159		16	0	16	0	SPV_RS08815	0.922035	0.0362152	0.190303	0.0475758		16	0	16	0	0.055	30	1.01	0.319	rRNA pseudouridine synthase	SPV_1654	rluB	SPD_1654	SP_1874	SPT_1791	ribosomal large subunit pseudouridine synthase B	TRANSCRIPTION AND TRANSLATION	Intracellular	GENETIC INFORMATION PROCESSING			Translation		rluB	#960096	SPV_RS08815	CDS	0.118071	FALSE	RIF0,01	0.933396
SPV_RS08135	1.04271	0.00754369	0.0868544	0.0217136		16	0	16	0	SPV_RS08135	1.06949	0.0039146	0.0625667	0.0156417		16	0	16	0	-0.027	30	1	0.325	TVP38/TMEM64 family protein	SPV_1530	.	SPD_1530	SP_1720	SPT_1658	conserved hypothetical protein	MEMBRANE PROTEIN		HYPOTHETICAL/UNKNOWN			Hypothetical/Unknown			#D3D3D3	SPV_RS08135	CDS	0.119061	FALSE	RIF0,01	-0.142443
SPV_RS01775	0.982533	0.00550655	0.0742062	0.0185515		16	0	16	0	SPV_RS01775	1.00684	0.00404102	0.063569	0.0158922		16	0	16	0	-0.024	30	1	0.328	UDP-galactopuranose mutase	SPV_0327	cps2P	SPD_0327	.	n.p.	cps2P UDP-galactopyranose mutase	CAPSULE	Intracellular	METABOLISM			Capsule metabolism		cps2P	#00CCCC	SPV_RS01775	CDS	0.120051	FALSE	RIF0,01	-0.103083
SPV_RS07075	1.00309	0.0119756	0.109433	0.0273583		16	0	16	0	SPV_RS07075	1.03311	0.00283353	0.0532309	0.0133077		16	0	16	0	-0.03	30	0.99	0.332	amino acid ABC transporter ATP-binding protein	SPV_1329	glnQ6	SPD_1329	SP_1501	SPT_1438	amino acid ABC transporter, ATP-binding protein	TRANSPORT	Membrane	METABOLISM	ENVIRONMENTAL INFORMATION PROCESSING		Amino acid metabolism	Membrane transport		#FFFF00	SPV_RS07075	CDS	0.120758	FALSE	RIF0,01	-0.181803
SPV_RS00765	0.984232	0.00738441	0.0859326	0.0214831		16	0	16	0	SPV_RS00765	1.00967	0.00511857	0.0715442	0.0178861		16	0	16	0	-0.025	30	0.91	0.37	hypothetical protein						hypothetical protein						Hypothetical/Unknown			#D3D3D3	SPV_RS00765	CDS	0.127828	FALSE	RIF0,01	-0.116203
SPV_RS04395	0.992954	0.0220791	0.14859	0.0371476		16	0	16	0	SPV_RS04395	0.953477	0.012648	0.112463	0.0281158		16	0	16	0	0.039	30	0.85	0.403	RluA family pseudouridine synthase	SPV_0820	rluD1	SPD_0820	SP_0929	SPT_1270	ribosomal large subunit pseudouridine synthase D	TRANSCRIPTION AND TRANSLATION	Intracellular	GENETIC INFORMATION PROCESSING			Translation		rluD	#960096	SPV_RS04395	CDS	0.13405	FALSE	RIF0,01	0.723476
SPV_RS05710	1.04055	0.00762221	0.0873053	0.0218263		16	0	16	0	SPV_RS05710	1.01666	0.00519518	0.0720776	0.0180194		16	0	16	0	0.024	30	0.84	0.405	uridine kinase	SPV_1068	udk	SPD_1068	SP_1208	SPT_1018	uridine kinase	NUCLEOTIDE METABOLSIM	Intracellular	METABOLISM			Nucleotide metabolism		Udk	#009600	SPV_RS05710	CDS	0.134474	FALSE	RIF0,01	0.526676
SPV_RS03435	0.935928	0.0286402	0.169234	0.0423085		16	0	16	0	SPV_RS03435	0.987301	0.0379079	0.194699	0.0472215		17	0	17	0	-0.051	31	0.81	0.424	IS630 family transposase			SPD_0638, SPD_0639			IS630 family transposase						Mobile element/pseudogene			#999999	SPV_RS03435	CDS	0.139564	FALSE	RIF0,01	-0.457323
SPV_RS08025	1.01157	0.00494822	0.0703436	0.0175859		16	0	16	0	SPV_RS08025	1.03309	0.00652674	0.0807883	0.0201971		16	0	16	0	-0.022	30	0.8	0.428	3-deoxy-7-phosphoheptulonate synthase	SPV_1511	aroG	SPD_1511	SP_1701	SPT_1639	phospho-2-dehydro-3-deoxyheptonate aldolase	AMINO ACID METABOLSIM	Intracellular	METABOLISM			Amino acid metabolism			#FFFF00	SPV_RS08025	CDS	0.140837	FALSE	RIF0,01	-0.0768434
SPV_RS02345	1.02582	0.0282548	0.168092	0.0420229		16	1	15	0	SPV_RS02345	0.983803	0.0204186	0.142894	0.0357234		16	1	15	0	0.042	30	0.76	0.452	ECF transporter S component	SPV_0437	ribU	SPD_0437	SP_0488	SPT_0528	conserved hypothetical protein	UNKNOWN	Membrane	ENVIRONMENTAL INFORMATION PROCESSING			Membrane transport			#FF64E1	SPV_RS02345	CDS	0.145786	FALSE	RIF0,01	0.762836
SPV_RS01910	1.00042	0.00816087	0.0903375	0.0225844		16	0	16	0	SPV_RS01910	1.02331	0.00931989	0.0965396	0.0241349		16	0	16	0	-0.023	30	0.69	0.494	response regulator transcription factor	SPV_0352	vraR	SPD_0352	SP_0387	SPT_0432	DNA-binding response regulator	REGULATOR	Intracellular	ENVIRONMENTAL INFORMATION PROCESSING	GENETIC INFORMATION PROCESSING		Signal transduction	Transcription		#CC0066	SPV_RS01910	CDS	0.154553	FALSE	RIF0,01	-0.0899634
SPV_RS10175	0.992349	0.0372273	0.192944	0.048236		16	1	15	0	SPV_RS10175	1.03153	0.0298801	0.172859	0.0432147		16	1	15	0	-0.039	30	0.61	0.55	5-formyltetrahydrofolate cyclo-ligase	SPV_1921	.	SPD_1921	SP_2095	SPT_2104	5-formyltetrahydrofolate cyclo-ligase family protein	VARIOUS METABOLISM AND BIOSYNTHESIS	Intracellular	METABOLISM			Cofactor and vitamin metabolism			#00FFCC	SPV_RS10175	CDS	0.165158	FALSE	RIF0,01	-0.299883
SPV_RS08795	0.984706	0.00669986	0.0818527	0.0204632		16	0	16	0	SPV_RS08795	1.00179	0.00629165	0.0793199	0.01983		16	0	16	0	-0.017	30	0.6	0.553	ferrichrome ABC transporter permease	SPV_1650	piuC	SPD_1650	SP_1870	SPT_1787	iron-compound ABC transporter, permease protein	TRANSPORT	Membrane	ENVIRONMENTAL INFORMATION PROCESSING			Membrane transport			#FF64E1	SPV_RS08795	CDS	0.165865	FALSE	RIF0,01	-0.0112434
SPV_RS05850	1.04663	0.0127164	0.112767	0.0281917		16	0	16	0	SPV_RS05850	1.02865	0.00352256	0.0593511	0.0143948		17	0	17	0	0.018	31	0.57	0.574	N-acetyltransferase	SPV_1095	.	SPD_1095	SP_1237	SPT_0991	acetyltransferase, GNAT family	VARIOUS METABOLISM AND BIOSYNTHESIS	Intracellular	METABOLISM			Various metabolism			#99FF99	SPV_RS05850	CDS	0.170107	FALSE	RIF0,01	0.447956
SPV_RS07725	0.992958	0.0314459	0.17733	0.0443325		16	1	15	0	SPV_RS07725	0.960672	0.0321898	0.179415	0.0448538		16	1	15	0	0.032	30	0.51	0.612	hypothetical protein	SPV_1454	.	SPD_1454	SP_1641	SPT_1582	conserved domain protein	UNKNOWN		HYPOTHETICAL/UNKNOWN			Hypothetical/Unknown			#D3D3D3	SPV_RS07725	CDS	0.179581	FALSE	RIF0,01	0.631636
SPV_RS05890	1.01558	0.0258664	0.16083	0.0402076		16	0	16	0	SPV_RS05890	0.991875	0.0150519	0.122686	0.0306715		16	0	16	0	0.024	30	0.47	0.643	Cof-type HAD-IIB family hydrolase	SPV_1103	.	SPD_1103	SP_1246	SPT_0983	Cof family protein	UNKNOWN		HYPOTHETICAL/UNKNOWN			Hypothetical/Unknown			#D3D3D3	SPV_RS05890	CDS	0.18552	FALSE	RIF0,01	0.526676
SPV_RS03050	1.06572	0.0121434	0.110197	0.0275493		16	0	16	0	SPV_RS03050	1.05055	0.012161	0.110277	0.0275693		16	0	16	0	0.015	30	0.39	0.7	DUF3397 domain-containing protein	SPV_0564	.	SPD_0564	SP_0650	SPT_0674	hypothetical protein	MEMRANE PROTEIN		HYPOTHETICAL/UNKNOWN			Hypothetical/Unknown			#D3D3D3	SPV_RS03050	CDS	0.196267	FALSE	RIF0,01	0.408597
SPV_RS05415	1.05427	0.0178954	0.133774	0.0334435		16	0	16	0	SPV_RS05415	1.04045	0.00731786	0.0855445	0.0213861		16	0	16	0	0.014	30	0.35	0.73	hypothetical protein						hypothetical protein						Hypothetical/Unknown			#D3D3D3	SPV_RS05415	CDS	0.203196	FALSE	RIF0,01	0.395477
SPV_RS07710	0.976818	0.00552621	0.0743385	0.0185846		16	0	16	0	SPV_RS07710	0.967955	0.00631175	0.0794465	0.0198616		16	0	16	0	0.009	30	0.33	0.747	metal-dependent transcriptional regulator	SPV_1450	mntR	SPD_1450	SP_1638	SPT_1578	hypothetical protein	UNKNOWN	Intracellular	GENETIC INFORMATION PROCESSING			Transcription			#990000	SPV_RS07710	CDS	0.206731	FALSE	RIF0,01	0.329877
SPV_RS07695	1.03148	0.00547368	0.0739843	0.0184961		16	0	16	0	SPV_RS07695	1.02266	0.00695327	0.0833862	0.0208466		16	0	16	0	0.009	30	0.32	0.754	hypothetical protein	SPV_2366	.	.	SP_1635								Hypothetical/Unknown			#D3D3D3	SPV_RS07695	CDS	0.208428	FALSE	RIF0,01	0.329877
SPV_RS06025	1.00604	0.0309082	0.175807	0.0439518		16	0	16	0	SPV_RS06025	0.9938	0.00546981	0.0739581	0.0190959		15	0	15	0	0.012	29	0.26	0.8	phosphorylcholine transferase LicD	SPV_1130	licD2	SPD_1130	SP_1274	SPT_0953	licD2 protein	MEMBRANE PROTEIN	Membrane	METABOLISM			Cell wall metabolism		LicD2	#006600	SPV_RS06025	CDS	0.214791	FALSE	RIF0,01	0.369237
SPV_RS04540	1.04075	0.00772742	0.0879058	0.0219764		16	0	16	0	SPV_RS04540	1.0353	0.00892728	0.0944843	0.0236211		16	0	16	0	0.005	30	0.17	0.867	ATP-binding cassette domain-containing protein	SPV_2257	.	SPD_0845	SP_0957		ATP-binding cassette domain-containing protein						Hypothetical/Unknown			#D3D3D3	SPV_RS04540	CDS	0.226244	FALSE	RIF0,01	0.277397
SPV_RS05045	0.921962	0.0192908	0.138891	0.0347228	pta	16	0	16	0	SPV_RS05045	0.928243	0.0508526	0.225505	0.0563763	pta	16	0	16	0	-0.006	30	0.09	0.925	phosphate acetyltransferase	SPV_0985	eutD	SPD_0985	SP_1100	SPT_1145	phosphate acetyltransferase	CARBOHYDRATE METABOLISM	Intracellular	METABOLISM	METABOLISM	METABOLISM	Carbohydrate metabolism	Nucleotide metabolism	eutD	#00FF00	SPV_RS05045	CDS	0.237698	FALSE	RIF0,01	0.133077
SPV_RS05675	1.03183	0.00435853	0.0660191	0.0165048		16	0	16	0	SPV_RS05675	1.03088	0.00725348	0.0851674	0.0212918		16	0	16	0	0.001	30	0.04	0.972	serine/threonine protein phosphatase	SPV_1061	pphA	SPD_1061	SP_1201	SPT_1025	serine/threonine protein phosphatase	UNKNOWN		METABOLISM			Various metabolism			#99FF99	SPV_RS05675	CDS	0.245899	FALSE	RIF0,01	0.224917
SPV_RS03315	1.02907	0.00662194	0.0813753	0.0203438		16	0	16	0	SPV_RS03315	1.02971	0.00311174	0.055783	0.0135294		17	0	17	0	-0.001	31	0.03	0.979	amino acid ABC transporter permease	SPV_0617	glnP3b	SPD_0617	SP_0710	SPT_0723	glutamine ABC transporter permease	AMINO ACID METABOLSIM	Membrane	ENVIRONMENTAL INFORMATION PROCESSING			Membrane transport			#FF64E1	SPV_RS03315	CDS	0.246606	FALSE	RIF0,01	0.198677
SPV_RS08310	1.02231	0.0127411	0.112876	0.0282191		16	0	16	0	SPV_RS08310	1.02235	0.00453005	0.0673056	0.0168264		16	0	16	0	0	30	0	0.999	serine/threonine transporter SstT	SPV_2388	.	SPD_1563	SP_1753								Membrane transport			#FF64E1	SPV_RS08310	CDS	0.249859	FALSE	RIF0,01	0.211797
SPV_RS10605	0.984739	0.00870531	0.0933023	0.0240905		15	0	15	0	SPV_RS10605	1.06291	0.00338307	0.0581641	0.0150179		15	0	15	0	-0.078	28	2.75	0.0102	teichoic acid D-Ala incorporation-associated protein DltX	SPV_2006	dltX	SPD_2006	SP_2177	SPT_2192	hypothetical protein	UNKNOWN		HYPOTHETICAL/UNKNOWN			Hypothetical/Unknown			#D3D3D3	SPV_RS10605	CDS	0.0265837	FALSE	RIF0,01	-0.811563
SPV_RS10580	0.768123	0.0173913	0.131876	0.0340502		15	0	15	0	SPV_RS10580	0.873083	0.0059229	0.0769604	0.0198711		15	0	15	0	-0.105	28	2.66	0.0127	MarR family transcriptional regulator	SPV_2000	adcR	SPD_2000	SP_2172	SPT_2185	adc operon repressor AdcR	REGULATOR	Intracellular	GENETIC INFORMATION PROCESSING			Transcription		AdcR	#990000	SPV_RS10580	CDS	0.0287048	TRUE	RIF0,01	-1.1658
SPV_RS08390	0.961677	0.0185987	0.136377	0.0352124		15	0	15	0	SPV_RS08390	1.05914	0.00723666	0.0850686	0.0219646		15	0	15	0	-0.097	28	2.35	0.0261	type II toxin-antitoxin system HicB family antitoxin	SPV_1577	hicB	SPD_1577	SP_1786	SPT_1713	conserved hypothetical protein	UNKNOWN		HYPOTHETICAL/UNKNOWN			Hypothetical/Unknown			#D3D3D3	SPV_RS08390	CDS	0.0371889	FALSE	RIF0,01	-1.06084
SPV_RS00660	0.933126	0.0379597	0.194833	0.0503056		15	0	15	0	SPV_RS00660	1.05222	0.0172222	0.131233	0.0338843		15	0	15	0	-0.119	28	1.96	0.0596	hypothetical protein	SPV_2102	.	.	.		hypothetical protein						Hypothetical/Unknown			#D3D3D3	SPV_RS00660	CDS	0.0533088	FALSE	RIF0,01	-1.34948
SPV_RS05125	0.969621	0.0468752	0.216507	0.0559018		15	1	14	0	SPV_RS05125	0.75416	0.131718	0.362929	0.0969969		14	2	12	0	0.215	27	1.92	0.0649	CBS domain-containing protein	SPV_0969	spxR	SPD_0969	SP_1083	SPT_1129	conserved hypothetical protein	UNKNOWN		HYPOTHETICAL/UNKNOWN			Hypothetical/Unknown			#D3D3D3	SPV_RS05125	CDS	0.0550057	FALSE	RIF0,01	3.0326
SPV_RS03370	1.00779	0.00585902	0.0765442	0.0197636		15	0	15	0	SPV_RS03370	1.06112	0.0104802	0.102373	0.0264326		15	0	15	0	-0.053	28	1.62	0.117	cobalt ABC transporter permease	SPV_0625	ykoE	SPD_0625	SP_0719	SPT_0735	conserved hypothetical protein	UNKNOWN	Membrane	ENVIRONMENTAL INFORMATION PROCESSING			Membrane transport		ykoE	#FF64E1	SPV_RS03370	CDS	0.0699943	FALSE	RIF0,01	-0.483563
SPV_RS10310	0.929132	0.00863737	0.0929374	0.0239963		15	0	15	0	SPV_RS10310	0.991054	0.0147949	0.121634	0.0314059		15	0	15	0	-0.062	28	1.57	0.128	hypothetical protein	SPV_1946	.	SPD_1946	SP_2118	SPT_2127	hypothetical protein	UNKNOWN		HYPOTHETICAL/UNKNOWN			Hypothetical/Unknown			#D3D3D3	SPV_RS10310	CDS	0.0729638	FALSE	RIF0,01	-0.601643
SPV_RS10725	0.834176	0.0115838	0.107628	0.0277895		15	0	15	0	SPV_RS10725	0.895968	0.0119211	0.109184	0.0281912		15	0	15	0	-0.062	28	1.56	0.13	hypothetical protein	SPV_2027	.	SPD_2027	SP_2199	SPT_2218	conserved hypothetical protein	UNKNOWN		HYPOTHETICAL/UNKNOWN			Hypothetical/Unknown			#D3D3D3	SPV_RS10725	CDS	0.0736708	FALSE	RIF0,01	-0.601643
SPV_RS08725	1.00186	0.0144817	0.12034	0.0310717		15	0	15	0	SPV_RS08725	1.06769	0.0125285	0.111931	0.0289005		15	0	15	0	-0.066	28	1.55	0.132	MerR family transcriptional regulator	SPV_1637	nmlR	SPD_1637	SP_1856	SPT_1773	transcriptional regulator, MerR family	REGULATOR	Intracellular	GENETIC INFORMATION PROCESSING			Transcription			#990000	SPV_RS08725	CDS	0.0746606	FALSE	RIF0,01	-0.654123
SPV_RS00310	0.901953	0.00393938	0.0627645	0.0162057		15	0	15	0	SPV_RS00310	0.946653	0.00867386	0.0931336	0.024891		14	0	14	0	-0.045	27	1.5	0.144	hypothetical protein	SPV_0061	.	SPD_0061	SP_0055	SPT_0093	hypothetical protein	UNKNOWN		HYPOTHETICAL/UNKNOWN			Hypothetical/Unknown			#D3D3D3	SPV_RS00310	CDS	0.0783371	FALSE	RIF0,01	-0.378603
SPV_RS09515	0.986994	0.0049412	0.0702937	0.0181497		15	0	15	0	SPV_RS09515	1.02478	0.00475847	0.0689817	0.017811		15	0	15	0	-0.038	28	1.49	0.148	TatD family deoxyribonuclease	SPV_1788	tatD	SPD_1788	SP_1991	SPT_1971	putative hydrolase	UNKNOWN		HYPOTHETICAL/UNKNOWN			Hypothetical/Unknown			#D3D3D3	SPV_RS09515	CDS	0.0791855	FALSE	RIF0,01	-0.286763
SPV_RS01440	1.03873	0.0152689	0.123568	0.031905		15	0	15	0	SPV_RS01440	0.969925	0.0171221	0.130851	0.0337857		15	0	15	0	0.069	28	1.48	0.15	PTS mannose transporter subunit IIAB	SPV_0264	manL	SPD_0264	SP_0284	SPT_0329	PTS system, mannose-specific IIAB components	TRANSPORT	Membrane	ENVIRONMENTAL INFORMATION PROCESSING	METABOLISM		Membrane transport	Carbohydrate metabolism		#FF64E1	SPV_RS01440	CDS	0.0800339	FALSE	RIF0,01	1.11708
SPV_RS08675	1.02438	0.00438575	0.066225	0.0170992		15	0	15	0	SPV_RS08675	1.05652	0.00455694	0.0675051	0.0174297		15	0	15	0	-0.032	28	1.32	0.199	glyoxalase												Various metabolism			#99FF99	SPV_RS08675	CDS	0.0909219	FALSE	RIF0,01	-0.208043
SPV_RS05330	0.944057	0.0191035	0.138215	0.0356871		15	0	15	0	SPV_RS05330	0.993695	0.00447367	0.0668855	0.0172698		15	0	15	0	-0.05	28	1.25	0.221	XRE family transcriptional regulator	SPV_0930	pezA	SPD_0930	SP_1050	n.p.	putative transcriptional regulator	REGULATOR	Intracellular	GENETIC INFORMATION PROCESSING			Transcription			#990000	SPV_RS05330	CDS	0.0972851	FALSE	RIF0,01	-0.444203
SPV_RS08080	1.06217	0.00422348	0.0649883	0.0167799		15	0	15	0	SPV_RS08080	1.09628	0.0067974	0.0824464	0.0220347		14	0	14	0	-0.034	27	1.23	0.229	NADPH-dependent oxidoreductase	SPV_1520	frp	SPD_1520	SP_1710	SPT_1648	nitroreductase family protein	UNKNOWN	Intracellular	METABOLISM			Various metabolism			#99FF99	SPV_RS08080	CDS	0.0996889	FALSE	RIF0,01	-0.234283
SPV_RS00130	0.966987	0.0100348	0.100174	0.0258647		15	0	15	0	SPV_RS00130	1.01177	0.00995571	0.0997783	0.0257627		15	0	15	0	-0.045	28	1.23	0.23	dUTP diphosphatase	SPV_0027	dut	SPD_0027	SP_0021	SPT_0061	putative deoxyuridine 5triphosphate nucleotidohydrolase	NUCLEOTIDE METABOLSIM	Intracellular	METABOLISM			Nucleotide metabolism		dut	#009600	SPV_RS00130	CDS	0.100113	FALSE	RIF0,01	-0.378603
SPV_RS07580	1.02028	0.00341526	0.0584402	0.0150892		15	0	15	0	SPV_RS07580	1.0465	0.00604381	0.077742	0.0200729		15	0	15	0	-0.026	28	1.04	0.305	alkylphosphonate utilization protein	SPV_1427	phnA	SPD_1427	SP_1602	SPT_1542	phnA protein	VARIOUS METABOLISM AND BIOSYNTHESIS	Intracellular	METABOLISM			Various metabolism		PhnA	#99FF99	SPV_RS07580	CDS	0.115102	FALSE	RIF0,01	-0.129323
SPV_RS00860	0.934839	0.00792546	0.0890251	0.0229862		15	0	15	0	SPV_RS00860	0.962317	0.00504823	0.0710509	0.0183453		15	0	15	0	-0.027	28	0.93	0.358	ABC transporter permease	SPV_0154	metP	SPD_0154	SP_0152	SPT_0199	putative ABC transporter, permease protein	TRANSPORT	Membrane	ENVIRONMENTAL INFORMATION PROCESSING			Membrane transport			#FF64E1	SPV_RS00860	CDS	0.125707	FALSE	RIF0,01	-0.142443
SPV_RS07705	0.95295	0.0164876	0.128404	0.0331537		15	0	15	0	SPV_RS07705	0.988566	0.0107311	0.103591	0.0267471		15	0	15	0	-0.036	28	0.84	0.41	metallophosphoesterase	SPV_1449	.	SPD_1449	SP_1637	SPT_1576	conserved hypothetical protein	UNKNOWN	Intracellular	GENETIC INFORMATION PROCESSING			Folding, sorting, degradation			#9600FA	SPV_RS07705	CDS	0.136029	FALSE	RIF0,01	-0.260523
SPV_RS09525	0.934981	0.00814942	0.0902741	0.0233087		15	0	15	0	SPV_RS09525	0.96701	0.0175086	0.13232	0.0341649		15	0	15	0	-0.032	28	0.77	0.445	DUF1542 domain-containing protein	SPV_1789	diiA	SPD_1789	SP_1992	SPT_1972	cell wall surface anchor family protein	VARIOUS	Cell Wall	CELLULAR PROCESSES			Structural proteins			#CCCCFF	SPV_RS09525	CDS	0.144231	FALSE	RIF0,01	-0.208043
SPV_RS05340	1.01897	0.00349047	0.0590802	0.0152544		15	0	15	0	SPV_RS05340	1.03628	0.00452932	0.0673003	0.0173769		15	0	15	0	-0.017	28	0.75	0.46	hypothetical protein			SPD_0928			hypothetical protein						Hypothetical/Unknown			#D3D3D3	SPV_RS05340	CDS	0.147483	FALSE	RIF0,01	-0.0112434
SPV_RS02935	0.98229	0.0144136	0.120057	0.0309985		15	0	15	0	SPV_RS02935	1.01514	0.0158129	0.125749	0.0324684		15	0	15	0	-0.033	28	0.73	0.47	D-alanyl-D-alanine carboxypeptidase family protein	SPV_0549	ldcB	SPD_0549	SP_0629	SPT_0654	conserved hypothetical protein	PEPTIDOGLYCAN	Intracellular	METABOLISM			Amino acid metabolism		ldcB	#FFFF00	SPV_RS02935	CDS	0.149745	FALSE	RIF0,01	-0.221163
SPV_RS01610	0.968744	0.0154103	0.124138	0.0320523		15	0	15	0	SPV_RS01610	1.00081	0.0185787	0.136304	0.0351935		15	0	15	0	-0.032	28	0.67	0.506	PTS sugar transporter subunit IIA	SPV_0293	.	SPD_0293	SP_0321	SPT_0370	PTS system, IIA component	TRANSPORT	Intracellular	ENVIRONMENTAL INFORMATION PROCESSING	METABOLISM		Membrane transport	Carbohydrate metabolism		#FF64E1	SPV_RS01610	CDS	0.156816	FALSE	RIF0,01	-0.208043
SPV_RS10570	0.843247	0.0149513	0.122275	0.0315714		15	0	15	0	SPV_RS10570	0.802382	0.0488347	0.220986	0.0570583		15	0	15	0	0.041	28	0.63	0.536	metal ABC transporter permease	SPV_1998	adcB	SPD_1998	SP_2170	SPT_2183	zinc ABC transporter, permease protein	TRANSPORT	Membrane	ENVIRONMENTAL INFORMATION PROCESSING			Membrane transport		AdcB	#FF64E1	SPV_RS10570	CDS	0.16233	FALSE	RIF0,01	0.749716
SPV_RS05845	1.041	0.00390716	0.0625073	0.0161393		15	0	15	0	SPV_RS05845	1.02462	0.00864322	0.0929689	0.0240045		15	0	15	0	0.016	28	0.57	0.576	GNAT family N-acetyltransferase	SPV_1094	.	SPD_1094	SP_1236	SPT_0992	acetyltransferase, GNAT family	VARIOUS METABOLISM AND BIOSYNTHESIS	Intracellular	METABOLISM			Various metabolism			#99FF99	SPV_RS05845	CDS	0.17039	FALSE	RIF0,01	0.421716
SPV_RS05290	1.01132	0.0140158	0.118388	0.0305677		15	0	15	0	SPV_RS05290	1.03341	0.0109083	0.104443	0.026967		15	0	15	0	-0.022	28	0.54	0.592	hypothetical protein			SPD_0938			hypothetical protein						Hypothetical/Unknown			#D3D3D3	SPV_RS05290	CDS	0.175198	FALSE	RIF0,01	-0.0768434
SPV_RS06565	1.03434	0.0435739	0.208744	0.0538974	pstB	15	0	15	0	SPV_RS06565	1.00171	0.0119586	0.109355	0.0292264	pstB	14	0	14	0	0.033	27	0.53	0.599	phosphate ABC transporter ATP-binding protein	SPV_1229	pstB2-1	SPD_1229	SP_1397	SPT_0877	putative phosphate ABC transporter, ATP-binding protein	TRANSPORT	Membrane	ENVIRONMENTAL INFORMATION PROCESSING			Membrane transport		PstB2	#FF64E1	SPV_RS06565	CDS	0.176188	FALSE	RIF0,01	0.644756
SPV_RS03845	1.06119	0.0157877	0.125649	0.0324425		15	0	15	0	SPV_RS03845	1.0797	0.00235526	0.0485311	0.0125307		15	0	15	0	-0.019	28	0.53	0.599	NUDIX domain-containing protein	SPV_0715	.	SPD_0715	SP_0817	SPT_1383	MutT/nudix family protein	VARIOUS METABOLISM AND BIOSYNTHESIS	Intracellular	GENETIC INFORMATION PROCESSING			DNA repair and editing			#FF5050	SPV_RS03845	CDS	0.176329	FALSE	RIF0,01	-0.0374834
SPV_RS03590	1.04195	0.00670865	0.0819063	0.0211481		15	0	15	0	SPV_RS03590	1.02385	0.0118569	0.108889	0.0281151		15	0	15	0	0.018	28	0.51	0.611	DUF1027 domain-containing protein	SPV_0668	.	SPD_0668	SP_0767	SPT_0780	conserved hypothetical protein	UNKNOWN		HYPOTHETICAL/UNKNOWN			Hypothetical/Unknown		yutD	#D3D3D3	SPV_RS03590	CDS	0.179016	FALSE	RIF0,01	0.447956
SPV_RS09735	1.03538	0.0112715	0.106167	0.0274122		15	0	15	0	SPV_RS09735	1.05057	0.0100507	0.100253	0.0258853		15	0	15	0	-0.015	28	0.4	0.69	ATP-binding cassette domain-containing protein	SPV_1828	.	SPD_1828	SP_2019	SPT_2015	ABC transporter ATP-binding protein	TRANSPORT	Membrane	ENVIRONMENTAL INFORMATION PROCESSING			Membrane transport			#FF64E1	SPV_RS09735	CDS	0.19457	FALSE	RIF0,01	0.0149966
SPV_RS10050	0.969063	0.00692589	0.0832219	0.0214878		15	0	15	0	SPV_RS10050	0.988891	0.0328999	0.181383	0.046833		15	1	14	0	-0.02	28	0.38	0.703	cytidine deaminase	SPV_1895	.	SPD_1895	SP_2068	SPT_2079	cytidine/deoxycytidylate deaminase family protein	NUCLEOTIDE METABOLSIM	Intracellular	METABOLISM			Nucleotide metabolism			#009600	SPV_RS10050	CDS	0.197398	FALSE	RIF0,01	-0.0506034
SPV_RS09140	1.06048	0.0103351	0.101661	0.0262489		15	0	15	0	SPV_RS09140	1.0688	0.00549976	0.0741604	0.0185401		16	0	16	0	-0.008	29	0.26	0.797	response regulator transcription factor	SPV_1718	.	SPD_1718	SP_1915	SPT_1865	hypothetical protein	UNKNOWN	Intracellular	GENETIC INFORMATION PROCESSING			Transcription			#990000	SPV_RS09140	CDS	0.213942	FALSE	RIF0,01	0.106837
SPV_RS01415	1.01247	0.0117999	0.108627	0.0280474		15	0	15	0	SPV_RS01415	1.00014	0.0318344	0.178422	0.0460683		15	0	15	0	0.012	28	0.23	0.821	rRNA pseudouridine synthase	SPV_0260	rsuA-1	SPD_0260	SP_0280	SPT_0325	ribosomal small subunit pseudouridine synthase A	TRANSCRIPTION AND TRANSLATION	Intracellular	GENETIC INFORMATION PROCESSING			Translation			#960096	SPV_RS01415	CDS	0.217619	FALSE	RIF0,01	0.369237
SPV_RS08485	1.01046	0.00793264	0.0890654	0.0229966		15	0	15	0	SPV_RS08485	1.01867	0.0119332	0.109239	0.0282055		15	0	15	0	-0.008	28	0.23	0.823	IS1182 family transposase												Mobile element/pseudogene			#999999	SPV_RS08485	CDS	0.217902	FALSE	RIF0,01	0.106837
SPV_RS05965	1.00296	0.00952445	0.0975933	0.0251985		15	0	15	0	SPV_RS05965	1.00946	0.00442852	0.0665471	0.0171824		15	0	15	0	-0.007	28	0.21	0.833	DUF454 domain-containing protein	SPV_1119	.	SPD_1119	SP_1261	SPT_0966	conserved hypothetical protein	UNKNOWN	Membrane	HYPOTHETICAL/UNKNOWN			Hypothetical/Unknown			#D3D3D3	SPV_RS05965	CDS	0.219881	FALSE	RIF0,01	0.119957
SPV_RS04705	1.04346	0.010904	0.104422	0.0269617		15	0	15	0	SPV_RS04705	1.03686	0.0121807	0.110366	0.0294966		14	0	14	0	0.007	27	0.17	0.87	NUDIX hydrolase	SPV_0875	.	SPD_0875	SP_0989	SPT_1215	MutT/nudix family protein	NUCLEOTIDE METABOLSIM	Intracellular	METABOLISM			Nucleotide metabolism			#009600	SPV_RS04705	CDS	0.226669	FALSE	RIF0,01	0.303637
SPV_RS01975	0.980093	0.0121017	0.110008	0.0284038		15	0	15	0	SPV_RS01975	0.983189	0.00772562	0.0878955	0.0226945		15	0	15	0	-0.003	28	0.09	0.933	trigger factor	SPV_0365	tig	SPD_0365	SP_0400	SPT_0438	trigger factor	TRANSCRIPTION AND TRANSLATION	Intracellular	GENETIC INFORMATION PROCESSING			Folding, sorting, degradation		tig	#9600FA	SPV_RS01975	CDS	0.238829	FALSE	RIF0,01	0.172437
SPV_RS06540	1.04649	0.0120877	0.109944	0.0283874	budA	15	0	15	0	SPV_RS06540	1.0436	0.0140958	0.118726	0.0306548	budA	15	0	15	0	0.003	28	0.07	0.945	acetolactate decarboxylase	SPV_1224	budA	SPD_1224	SP_1392	SPT_0882	alpha-acetolactate decarboxylase	VARIOUS METABOLISM AND BIOSYNTHESIS	Intracellular	METABOLISM			Various metabolism		AldB	#99FF99	SPV_RS06540	CDS	0.240667	FALSE	RIF0,01	0.251157
SPV_RS08200	0.677669	0.0679456	0.260664	0.0696653	pknB	14	2	12	0	SPV_RS08200	1.01167	0.0032531	0.0570359	0.0152435	pknB	14	0	14	0	-0.334	26	4.68	7.75e-05	Stk1 family PASTA domain-containing Ser/Thr kinase	SPV_1542	stkP	SPD_1542	SP_1732	SPT_1670	serine/threonine protein kinase	REGULATOR	Membrane	ENVIRONMENTAL INFORMATION PROCESSING			Signal transduction		stkP	#CC0066	SPV_RS08200	CDS	0.00933258	TRUE	RIF0,01	-4.17028
SPV_RS05490	0.510424	0.0144311	0.120129	0.032106		14	0	14	0	SPV_RS05490	0.678273	0.0121106	0.110048	0.0294116		14	0	14	0	-0.168	26	3.85	0.000682	tRNA uridine-5-carboxymethylaminomethyl(34) synthesis GTPase MnmE	SPV_0902	mnmE	SPD_0902	SP_1016	SPT_1069	thiophene and furan oxidation protein ThdF	RNA TURNOVER	Intracellular	GENETIC INFORMATION PROCESSING			Translation		trmE	#960096	SPV_RS05490	CDS	0.0121606	TRUE	RIF0,01	-1.99236
SPV_RS06585	0.917742	0.00561439	0.0749293	0.0200257		14	0	14	0	SPV_RS06585	0.988566	0.00863214	0.0929093	0.0248311		14	0	14	0	-0.071	26	2.22	0.0353	23S rRNA methyltransferase	SPV_1233	.	SPD_1233	SP_1402	SPT_0872	NOL1/NOP2/sun family protein	AMINO ACID METABOLSIM	Intracellular	GENETIC INFORMATION PROCESSING			Translation			#960096	SPV_RS06585	CDS	0.042138	FALSE	RIF0,01	-0.719723
SPV_RS02895	1.00781	0.00851949	0.0923011	0.0246685		14	0	14	0	SPV_RS02895	0.912765	0.0194865	0.139594	0.037308		14	0	14	0	0.095	26	2.13	0.0432	nitroreductase family protein	SPV_0541	nrd	SPD_0541	SP_0622	SPT_0646	nitroreductase family protein	UNKNOWN	Intracellular	METABOLISM			Various metabolism			#99FF99	SPV_RS02895	CDS	0.0468043	FALSE	RIF0,01	1.4582
SPV_RS09480	0.289592	0.0565442	0.23779	0.0635521	rsgA	14	3	11	0	SPV_RS09480	0.483153	0.0601018	0.245157	0.0655209	rsgA	14	2	12	0	-0.194	26	2.12	0.0437	ribosome small subunit-dependent GTPase A	SPV_1781	rsgA	SPD_1781	SP_1984	SPT_1963	ribosome small subunit-dependent GTPase A	TRANSCRIPTION AND TRANSLATION	Intracellular	GENETIC INFORMATION PROCESSING			Translation		rsgA	#960096	SPV_RS09480	CDS	0.0473699	TRUE	RIF0,01	-2.33348
SPV_RS01335	0.976547	0.00754561	0.0868655	0.0232158	rseP	14	0	14	0	SPV_RS01335	1.03623	0.00385306	0.062073	0.0165897	rseP	14	0	14	0	-0.06	26	2.09	0.0464	RIP metalloprotease RseP	SPV_0245	eep	SPD_0245	SP_0263	SPT_0310	eep protein	UNKNOWN	Intracellular	GENETIC INFORMATION PROCESSING			Folding, sorting, degradation			#9600FA	SPV_RS01335	CDS	0.0486425	FALSE	RIF0,01	-0.575403
SPV_RS10865	0.697273	0.0268957	0.163999	0.0438306		14	0	14	0	SPV_RS10865	0.797586	0.0150699	0.12276	0.0328089		14	0	14	0	-0.1	26	1.83	0.0784	DNA replication/repair protein RecF	SPV_2054	recF	SPD_2054	SP_2227	SPT_2245	DNA replication and repair protein RecF	DNA TURNOVER	Intracellular	GENETIC INFORMATION PROCESSING			DNA repair and editing		recF	#FF5050	SPV_RS10865	CDS	0.0583993	FALSE	RIF0,01	-1.1002
SPV_RS05070	1.04279	0.0103338	0.101655	0.0271686		14	0	14	0	SPV_RS05070	0.974805	0.012093	0.109968	0.0293902		14	0	14	0	0.068	26	1.7	0.101	ribose-phosphate diphosphokinase	SPV_0980	prs2	SPD_0980	SP_1095	SPT_1140	ribose-phosphate pyrophosphokinase	CARBOHYDRATE METABOLISM	Intracellular	METABOLISM			Carbohydrate metabolism			#00FF00	SPV_RS05070	CDS	0.0658937	FALSE	RIF0,01	1.10396
SPV_RS00995	0.965317	0.0170346	0.130517	0.0348821		14	0	14	0	SPV_RS00995	1.03031	0.00474864	0.0689104	0.0184171		14	0	14	0	-0.065	26	1.65	0.111	hypothetical protein	SPV_0179	.	SPD_0179	SP_0191	SPT_0241	hypothetical protein	UNKNOWN		HYPOTHETICAL/UNKNOWN			Hypothetical/Unknown			#D3D3D3	SPV_RS00995	CDS	0.0685803	FALSE	RIF0,01	-0.641003
SPV_RS00565	0.977476	0.00887005	0.0941809	0.0251709		14	0	14	0	SPV_RS00565	1.03146	0.00784361	0.0885642	0.0236698		14	0	14	0	-0.054	26	1.56	0.13	lactococcin 972 family bacteriocin	SPV_0106	.	SPD_0106	.	SPT_0143	putative bacteriocin	MEMBRANE PROTEIN	Extracellular	CELLULAR PROCESSES			Cellular community			#0064C8	SPV_RS00565	CDS	0.0738122	FALSE	RIF0,01	-0.496683
SPV_RS03760	1.07772	0.0106134	0.103022	0.0275337		14	0	14	0	SPV_RS03760	1.03109	0.00238622	0.048849	0.0130554		14	0	14	0	0.047	26	1.53	0.138	ASCH domain-containing protein	SPV_0699	.	SPD_0699	SP_0796	SPT_1403	conserved hypothetical protein	UNKNOWN		HYPOTHETICAL/UNKNOWN			Hypothetical/Unknown			#D3D3D3	SPV_RS03760	CDS	0.0763575	FALSE	RIF0,01	0.828436
SPV_RS10705	0.86325	0.00930155	0.0964445	0.0257759		14	0	14	0	SPV_RS10705	0.912363	0.00646917	0.0804312	0.0207672		15	0	15	0	-0.049	27	1.48	0.149	CtsR family transcriptional regulator	SPV_2023	ctsR	SPD_2023	SP_2195	SPT_2214	transcriptional regulator CtsR	REGULATOR	Intracellular	GENETIC INFORMATION PROCESSING			Transcription		ctsR	#990000	SPV_RS10705	CDS	0.0796097	FALSE	RIF0,01	-0.431083
SPV_RS02970	1.01726	0.00542824	0.0736766	0.0196909		14	0	14	0	SPV_RS02970	1.0601	0.00625195	0.0790693	0.0211322		14	0	14	0	-0.043	26	1.48	0.15	antibiotic ABC transporter permease	SPV_0555	.	SPD_0555	SP_0637	SPT_0662	membrane protein	UNKNOWN	Membrane	ENVIRONMENTAL INFORMATION PROCESSING			Membrane transport			#FF64E1	SPV_RS02970	CDS	0.0798925	FALSE	RIF0,01	-0.352363
SPV_RS06425	1.01592	0.0027932	0.0528507	0.0141249		14	0	14	0	SPV_RS06425	1.04634	0.00452317	0.0672545	0.0179745		14	0	14	0	-0.03	26	1.33	0.195	prephenate dehydratase	SPV_1203	pheA	SPD_1203	SP_1369	SPT_0904	prephenate dehydratase	AMINO ACID METABOLSIM	Intracellular	METABOLISM			Amino acid metabolism		PheA	#FFFF00	SPV_RS06425	CDS	0.0896493	FALSE	RIF0,01	-0.181803
SPV_RS00185	0.907502	0.00838649	0.0915778	0.0244752		14	0	14	0	SPV_RS00185	0.966189	0.0197457	0.140519	0.0375553		14	0	14	0	-0.059	26	1.31	0.202	CoA-binding protein	SPV_0039	.	SPD_0039	SP_0033	SPT_0071	conserved hypothetical protein	UNKNOWN	Intracellular	METABOLISM			Various metabolism			#99FF99	SPV_RS00185	CDS	0.092336	FALSE	RIF0,01	-0.562283
SPV_RS04660	1.05063	0.0139431	0.118081	0.0315585		14	0	14	0	SPV_RS04660	1.00061	0.00903724	0.0950644	0.025407		14	0	14	0	0.05	26	1.23	0.228	foldase PrsA	SPV_0868	prsA	SPD_0868	SP_0981	SPT_1222	putative protease maturation protein	PROTEIN TURNOVER	Intracellular	GENETIC INFORMATION PROCESSING			Folding, sorting, degradation		prsA	#9600FA	SPV_RS04660	CDS	0.0991233	FALSE	RIF0,01	0.867796
[truncated: 561 more rows]

## Sheet: rpoC-rif0.005
locus	mean-w agent	var-w agent	sd-w agent	se-w agent	gene	Total-w agent	Blank-w agent	Not Blank-w agent	Blank Removed-w agent	locus-D39	mean-wo agent	var-wo agent	sd-wo agent	se-wo agent	gene	Total-wo agent	Blank-wo agent	Not Blank-wo agent	Blank Removed-wo agent	value	Df	TDIST	p-value	Product	locus_tag_SPV	gene	OldLocus	TIGR4	TAIWAN.19F	GENE.DESCRIPTION	GENE.CATEGORY	Location.Tag	Tag1	Tag2	Tag3	Category1	Category2	Gene.Name	color code	locus_tag	Type	padj	Sig	Source	z-score
[truncated: 1,611 more rows]

[truncated: 15 more sheets: pbp2x-pen0.0075, pbp2x-pen0.005, parC-cip0.5, parC-cip0.25, ftsZ-vdt0.02, folA-tmp1, folA-tmp0.75, fabH-crl2.5, fabH-crl1.5, clpP100-dap0.5, clpP100-dap0.25, atpF-mfl0.2, atpF-mfl0.1, Nodes, Atributes]
