# Supplementary material for: CRISPRi–TnSeq maps genome-wide interactions between essential and non-essential genes in bacteria
Source: Nat Microbiol. 2024 Jul 19;9(9):2395–409. doi: 10.1038/s41564-024-01759-x (PMC11371651; doi:10.1038/s41564-024-01759-x)
Supplement: Supplementary file 10 — Statistical analysis results of fluorescence microscopy images. [file 41564_2024_1759_MOESM10_ESM.xlsx]

## Sheet: Sheet1
	Sample-1	Sample-2	Chain_length, MannWhitneyU-pval	Cell_length, MannWhitneyU-pval	Cell_width, MannWhitneyU-pval	Nucleoid_fraction, MannWhitneyU-pval
0	parCi_0mM	parCi_100mM	4.12066e-39	0.0496424	2.29265e-32	2.24855e-39
1	parCi_0mM	parCi-del-SMC_0mM	2.24888e-36	0.139479	0.00105605	0.0118297
2	parCi_0mM	parCi-del-SMC_100mM	3.68423e-17	0.000358563	7.85436e-07	5.66301e-56
3	parCi_0mM	parCi_del-parB_0mM	1.30505e-19	0.0487624	4.17298e-58	6.18192e-08
4	parCi_0mM	parCi_del-parB_100mM	4.79591e-14	1.99735e-07	0.496092	8.05458e-119
5	parCi_100mM	parCi-del-SMC_0mM	0.377387	2.56421e-06	4.02234e-41	4.4213e-53
6	parCi_100mM	parCi-del-SMC_100mM	0.00179322	0.0118827	2.01354e-50	9.36289e-14
7	parCi_100mM	parCi_del-parB_0mM	0.245063	1.29615e-05	1.00949e-17	1.87541e-17
8	parCi_100mM	parCi_del-parB_100mM	8.95313e-05	1.35351e-05	2.27638e-15	8.34206e-68
9	parCi-del-SMC_0mM	parCi-del-SMC_100mM	0.0129402	1.66277e-08	2.51349e-18	8.5987e-65
10	parCi-del-SMC_0mM	parCi_del-parB_0mM	0.113572	0.329315	2.09135e-77	3.93919e-05
11	parCi-del-SMC_0mM	parCi_del-parB_100mM	0.000394438	4.2113e-12	0.128138	1.36827e-136
12	parCi-del-SMC_100mM	parCi_del-parB_0mM	0.00147005	6.92764e-08	1.21078e-68	6.87225e-37
13	parCi-del-SMC_100mM	parCi_del-parB_100mM	0.0787845	0.0545486	5.64712e-06	2.47205e-20
14	parCi_del-parB_0mM	parCi_del-parB_100mM	7.16543e-05	2.87215e-11	6.86305e-32	8.78677e-99
Two-sided MannWhitneyU test p-values of analysis results of fluroscense microscopy images presented in Figure 6. Analysis results are also presented in Extended Data Figure 10.
